# Supplementary material for: HiPSC-Derived Hepatocyte-like Cells Can Be Used as a Model for Transcriptomics-Based Study of Chemical Toxicity
Source: Toxics. 2021 Dec 21;10(1):1. doi: 10.3390/toxics10010001 (PMC8780865; doi:10.3390/toxics10010001)
Supplement: Supplementary file 1 [file toxics-10-00001-s001.zip]

Archive with 3 entries (2 files):
- toxics-1429150 sp 1.12/
- toxics-1429150 sp 1.12/Supplementary tables 7,8,10.xlsx
- toxics-1429150 sp 1.12/toxics-1429150 SP 1.12.pdf
