# Supplementary material for: HiPSC-Derived Hepatocyte-like Cells Can Be Used as a Model for Transcriptomics-Based Study of Chemical Toxicity
Source: Toxics. 2021 Dec 21;10(1):1. doi: 10.3390/toxics10010001 (PMC8780865; doi:10.3390/toxics10010001)
Supplement: Supplementary file 1 [file toxics-10-00001-s001.zip › toxics-1429150 sp 1.12/Supplementary tables 7,8,10.xlsx]

## Sheet: Table S7
Table S7: TempO-Seq probes and corresponding genes
Probe Name	Gene Symbol	Entrez ID	Probe Sequence
ANKRD20A13P_283	ANKRD20A13P	NULL	TTTCTTCTTCCTTCAACAGTTCGGAATTGAGCCTTGTATTCTCAGCTTTG
CB_28181	CB	NULL	CTACAGCACGTCCCTACCTCAGCTGAACCGCTGGGACCAACACGCCGTAC
CYAT1_28404	CYAT1	NULL	CCCCAATTTATCTCCAGAGCAGGTGATGCTGGCTGTCTGTCCTGGGGACA
LHB_32283	LHB	3972	GGGCAGTAGCCGGCACAGATGGTGGTGTTGACGGTGATGCACACTGGGCA
SCGB2A2_32282	SCGB2A2	4250	ATCCGTTTGGTTAAGAAAACATTCCTTCAATTCATCTATGGCATTTGTAG
ABCB11_82408	ABCB11	8647	ACTGATGGGGGATCCAGTGGTGACTAGTTTGTAGTAGGCTCCTTTTTGGG
UGT1A1_82407	UGT1A1	54658	TTGATCACACGCTGCAGGAAAGAATCATTCTCAAAAACATTATGCCCGAG
HIST1H2BC_28172	HIST1H2BC	8347	GCGCTTGCGCTTCTTGCCATCTTTCTTCTGCGCTTTGGTCACTGCCTTCT
CYP1A2_82402	CYP1A2	1544	CACGCCCGGCGGCACGCTGAACTCCAGTTGCTGTAGCAGGATGGCCAGGA
KHDRBS3_28184	KHDRBS3	10656	TTTGAACAGTATACAGGACTGGTGGAGATTGGCTATTTCACAACATCAGA
IGKV4-1_28185	IGKV4-1	28908	TCTGCAACACCATCTTGCTGCCCCTGCCTGCCTGTTGTAGCTCAGTTCAC
ARHGAP8_32280	ARHGAP8	23779	GCAGCCGCCGCAGCCCCCAGGGACTCGGGGCGCTGCAGGGGAGACTCGCC
QARS_32281	QARS	5859	CACATCAAAGGCTGTGACACCCAGTGAATAAAGGCCTTTGGCTTCTCTCC
GTF2H2_28175	GTF2H2	2966	ACGCTCCCAGCCGCCTAGCTAGCCAGACGGCCTGCCCCACCTCTGCGCCT
GTF2IP1_28161	GTF2IP1	2970	GCGCCGGCGGAGCAGCAGCCGAGGGGCCGAGCGGCGGAGCAGCGGCGCGC
HSP90AA2P_28191	HSP90AA2P	3324	ACCCACGGCACAGCAACACCAGGATGCTGAAGCAACTCATAATTTGTATT
IGHG2_28164	IGHG2	3501	GGGAAGACCGATGGGCCCTTGGTGGAGGCTGAGGAGACGGTGACCAGGGT
IGHG3_28165	IGHG3	3502	GGGAGTGGGCACCTGTGGCTGCTGCCACCAAAAAGAGGATCCTCCAGGTC
IGHV3_3276	IGHV3	NULL	GCCAGCTCAGCCCTAACTCCATGGTGAGTTCTCTCTGTTCAGTCCTGATC
IGHV3_28168	IGHV3	NULL	ACTAATGTATGAAACCCACTCCAGCCCCTTCCCTGGAGCCTGGCGGACCC
IGHV4_28203	IGHV4	NULL	CTGGGACAGGACCCATCTGGGAGCTGCCACCAGGAGAAGGAAGAACCACA
IGK_28226	IGK	NULL	TGCTGATACCAGGCTAAATAACTGCTAATACCCTGACTCGCCCGACAAGT
IGKC_3281	IGKC	3514	TCTTGGCGTTGTCTCTGGAGATGGTGAATCGGCCCTCCACAGAGCCCACA
IGKV1_3282	IGKV1	NULL	CCCTGGTTTCTGCTGATACCAGGCCAACCAGCCACTAATACTCTGACTGG
IGKV1_28187	IGKV1	NULL	ACATTTGGCACCTGGGAGCCAGAGCAGCAGGAGCCCCAGGAGCTGAGCGG
IGKV3D_28174	IGKV3D	NULL	CCAGAGTAGCAGGAGGAAGAGAAGCTGCGCTGGGGCTTCCATGGTTCCGT
IGL_28225	IGL	100423062	TGGTAGTCACTCTCATCCTCTTCCTGGATGTTCTTGATGGTCAGGTACCG
IGLV1_28171	IGLV1	NULL	AGGACCCTGCACAGTGAGTGAGGAGGGTGAGGAGGAGAGGGAAGCTGGCC
LOC100505501_28399	LOC100505501	NULL	GACGTCCCGAGAGCGCTGCCTCTTGTGACCCCAGCACTGGCCCTGCCCCA
KGFLP1_32284	KGFLP1	387628	ATCCACCCATTGCCCGTTTTCTGCTGCCGCTGGAGAGAATCTCTGAGGTC
LINC00621_3801	LINC00621	100996930	ATCTGCAAATCACGGAGACAGCCCTCAGCAGACACAAGACCTGCTGACGC
LOC100505501_28400	LOC100505501	NULL	TTAATTTGGACCTAAAAAAGTTTATTATTACTATTATTATTGTGGAAGGA
LOC100505564_28401	LOC100505564	NULL	CAGAGCTGTCAGCTCCTCCTCCAGTCCTCATCCTGGCTTGATGATGACCT
LOC100505614_28202	LOC100505614	NULL	CTTCAGAATTCCTGTATGGCTCATATTCTGTGTCAGGGATTGTGGGAAAG
LOC100505812_28182	LOC100505812	NULL	ACAGGAAGGAGAAACGGAGGCTTGTTGGTAGGACACCGCCAGGCTGCTCT
LOC100506029_3829	LOC100506029	NULL	TTCACAGAACTGTCCTTGACGGCTTCTCCCAATAAAGATTTACAACCTTA
LOC100506051_28402	LOC100506051	NULL	CGCCGCCCTGCCCCAGCAGCCGGCGGGTTTCTTCAGTGGAGCCGGGCTCT
LOC100506621_28403	LOC100506621	NULL	CCCTGGATATAATCTCCTTCCTTGTAATTTTTTTTATAAGATGCCAGTAT
LOC100506948_28405	LOC100506948	NULL	CTGGTTTATAAAAAATTGGCTGTGGGGTAGAAGCAGAGAAAAGGCACTTA
LOC100510495_28176	LOC100510495	NULL	CAGGAGCCTCCAGGGAGCTTCAGACACACCATGCTGGAGAACAGGACAGG
LOC283357_28160	LOC283357	NULL	TAGAGAAATAGCCAACAGAGTCTAGAGTACGTTTAACATCATCCCACAGG
LOC285812_28179	LOC285812	NULL	GGAGCGCGCCGGACTGGGATCCCGAGCTGCAGCGCGGCAGCGGCGGCCAC
LOC286191_28201	LOC286191	NULL	TTCACATTCATTTTCCCTCAGAGCTTGGAGGCTTTCTTCTGTTAGATGTT
LOC652493_3838	LOC652493	NULL	GCTGATACCAGGCTAAATAACTGCTAATGCCCTGACTGGCCCGGCAAGTG
MGC70870_28188	MGC70870	NULL	AACTTTAAAAATGTGATGTGGGAAGTTCGCTTCAATGAAATTGGTTCTGG
MTERFD_28227	MTERFD	NULL	TCCACGCCTAGAAGAACCAACTTCTGCAGAGTCTCAGAATGATCCACATA
A2M_12371	A2M	2	CTTCAGGTTCAACCAACAGAGGCTTGATGACTGTGTCTTTCCTTCCGTGT
NAT2_4457	NAT2	10	CTTCCCAGAAATTAATTCTAGAGGCTGCCACATCTGGGAGGAGCTTCCAG
NAT2_28429	NAT2	10	GTTCGAGGTTCAAGCGTAAATAAGTATATTTTTTGGTGTTTCTTCTTTGG
ACADM_22566	ACADM	34	CAGCATCAGTAGCTAACTGATTTGCAATATCTCCAGCAAATGCCTTTGCA
ACADVL_20681	ACADVL	37	GCCAGCATTCCCAAAGGGATTCTTTAGAGCACTGCCAAGCCCAGAGAGCT
ACAT1_22692	ACAT1	38	TGGTGTAACATTGAGCCTCTTCGCTGCATCTGCCGTCATGAGAACCAGAG
ADRB2_151	ADRB2	154	GAACTTGGCAATGGCTGTGATGACCAGCACATTGCCAAACACGATGGCCA
ADSL_153	ADSL	158	CAATCCTGGCGGCTACCTCCAGCTTTGACCATGGCCATGATGATGTTCTC
AGL_162	AGL	178	TCTTGTACTTCCACTAGCACAACATGCCATAGAAACAATTGTAGTACTTG
ALAS2_12215	ALAS2	212	GCCAGCTCCTGCTCAAGCTCCACATGAAACTTACTGGTGCCTGAGATGTT
ALDOA_232	ALDOA	226	CTGGGAACACCTCCGCTTAATAGGCGTGGTTAGAGACGAAGAGGGACTCG
APOA1_26063	APOA1	335	TCTGGCGGTAGAGCTCCATCTCCTCCTGCCACTTCTTCTGGAAGTCGTCC
APOE_358	APOE	348	TCTGTCTCCACCGCTTGCTCCACCTTGGCCTGGCATCCTGCCAGGAATGT
AR_15392	AR	367	AACACCATGAGCCCCATCCAGGAGTACTGAATGACAGCCATCTGGTCGTC
ARSE_468	ARSE	415	TGAGGCTGGTGTGAGGATGTGGGTCTCAGAAGGGTCTCTTGAGAGGTCAA
ASS1_10887	ASS1	445	TCGAAGTCTTCCTTCTGGCCAATGTTGGCCAGATAGGCAATGACGTCATA
BTK_795	BTK	695	ATGCCAGCAACTGTACATGATGGTATATACCTTCTCTGAAGCCAGATGAG
C3_886	C3	718	TCCAGGGTGACCTTGTCATCCGACTTTTGTATGAAGCAATTCTCCTCAGC
CDK4_1203	CDK4	1019	AGTGTCCAGAAGGGAAATGGCAGCTTTTCTTCCTTCCATGGCAGCCACTC
COL1A1_1466	COL1A1	1277	TGCCCCAGGCTCCGGTGTGACTCGTGCAGCCATCGACAGTGACGCTGTAG
COL1A2_20081	COL1A2	1278	GAGAGACTTCAGAGTAGCATCAACTTCATAGTCCTTGGGTCTGAGAGAAG
COL3A1_26690	COL3A1	1281	TCAGGATTGCCGTAGCTAAACTGAAAACCACCATCCATGGACTCTCCAAA
COL3A1_28516	COL3A1	1281	CTGAAAACCACCATCCATGGACTCTCCAAACCAAACGTGTTTCTTCTCAG
COL5A1_1480	COL5A1	1289	CTGGGTGGCTTGTTTGTGGCTTCCTAAGCTGGAACTGCATTCTGGTGGTG
CPOX_28209	CPOX	1371	ATGTTGGAGTGAGGTCACATCCACCACCAAACCACCACTGCTTGTTGCCA
CYP17A1_17310	CYP17A1	1586	CAGAGTCAGCGAAGGCGATACCCTTACGGTTGTTGGACGCGATGTCTAGA
CYP1B1_17315	CYP1B1	1545	AGTGCCTCAAGAACTTGTCCAGGATGAAGTTGCTGAAGTTGCGGTTGAGC
CYP2D6_17313	CYP2D6	1565	GGTCATCCTGTGCTCAGTTAGCAGCTCATCCAGCTGGGTCAGGAAAGCCT
DLD_1877	DLD	1738	CAACTGAGAAGAGATTTCAGCTGCTGCCACCTACAAACAAGACAGAGTGT
SLC26A3_24332	SLC26A3	1811	TGGTTAGCAGTTGAAATGCCACACTAGCTGCCAGGCCTAACCCGAGTCCC
SLC26A2_24334	SLC26A2	1836	CATGTATCCAGGTAGTGATGAGTGAGCCCACACCATTAGTCCGAGGAAGG
TOR1A_7283	TOR1A	1861	CAGGCACTCACGTTGCCTCGAATCCACAACTGTAACTGATCCTTGTACAA
ENG_13441	ENG	2022	TGATCATACTTGCTGACACCTGCATGCCACAGCTGGAGTAAGCACTGCGC
EXT1_2278	EXT1	2131	AGGAAGTTCATGAGAATGTCCTCACAATTGGCCAATTGGTCCACCATGTT
F13A1_17806	F13A1	2162	TCACATGGAAGGTCGTCTTTGAATCTGCACGTCCAGCTCGCCATACACAT
F5_24874	F5	2153	GAACATCCATTTACCTCACAACCTTGCAGTTCCAATCGAAGGGTAGGTCT
FAH_2303	FAH	2184	GATGGCAGGAGAGCAGGCAGCACTTTTCCAGCACACTGGCCAAAGCCGAT
FBN1_2363	FBN1	2200	GTTAGGTGGAAGAAAGCATCTTTGTCCAATGGTTGCCATTAAGCCTAGAC
FUT1_2519	FUT1	2523	AGTTTGTCACAAGCACAGAGGGTGTGTTTATACCTGCACACTTCCAGAAA
GAA_2549	GAA	2548	GCTCATTCACGATCGTGTTATTCCTGGCCAGGAAGATGACCTGTGTGTAG
GJA1_2649	GJA1	2697	TTGCTCACTTGCTTGCTTGTTGTAATTGCGGCAAGAAGAATTGTTTCTGT
GUSB_19359	GUSB	2990	TCTTCAGTGAACATCAGAGGTGGATCCTGGTGAAACCCTGCAATCGTTTC
HADHA_2875	HADHA	3030	AGCCAAGCCCAAAGACGGCTCCGATGTCTCCCTCTGCAGGTGTGGCCAAG
HBG2_19361	HBG2	3048	GGAGCTTGAAGTTCTCAGGATCCACATGCAGCTTGTCACAGTGCAGTTCA
HPRT1_3097	HPRT1	3251	CGAGCAAGACGTTCAGTCCTGTCCATAATTAGTCCATGAGGAATAAACAC
HSD11B2_12187	HSD11B2	3291	GATGTAGTCCTTGCCGTAGGCCTGCAGCAGCTCTTGAGGCAGGTTGGCCA
HSD3B2_10507	HSD3B2	3284	CCTTCAAGTACAGTCAGCTTGGTCCTGTTCTGGAGCTTAGAAAATTCCTC
ICAM1_3187	ICAM1	3383	GAGAGCACATTCACGGTCACCTTGCGGGTGACCTCCCCTTGAGTGCTCCT
IL2RG_15624	IL2RG	3561	ACTAGGCAAGGAGAACTTATGTCTATAATCCACTGATTGTTCAGTCCAGC
KRT18_19582	KRT18	3875	CTGCTCCATCTGTAGGGCGTAGCGGGCCTCCACCTCCCTCAGGCTGTTCT
LAMB3_3722	LAMB3	3914	ACGGGCTGGAAGCTGTAGCATCACTTGCAGGTGGCATAGTAGAGCACGCG
SGCB_6277	SGCB	6443	TGGCAGCCCATGTTCTGGCTGGTTACTTGCACCTTGAAGAGCGTCCCATC
LHCGR_15074	LHCGR	3973	CTGGCCCTTGGTTTGGGAATCAACTGAGGCTATGAGCAGCAGATAGAGCC
LIPA_3812	LIPA	3988	AGTTGGTGATCTGAGTCAGTAAGATATTGACGTCGTAGACATCTGCAAGC
LYZ_23572	LYZ	4069	TGACGGACATCTCTGTTTTGACAACGATTTCTCCATGCCACCCATGCTCT
MBL2_16596	MBL2	4153	CAATACACAATCTTCATCAGAACCAGCATTGTTGGGTTCACCCTCGTTCC
MET_4125	MET	4233	CTTTGACATAGTACTAGCACTATGATGTCTCCCAGAAGGAGGCTGGTCGT
MET_25913	MET	4233	ACCACACATCTGACTTGGTGGTAAACTTTTGAGTTTGCAGACTTTCCAAA
MPO_24073	MPO	4353	ATGCTGAACACACCCTCGTTCTCCCACCAAAACCGATCACCATCCCGGAG
MTR_21332	MTR	4548	TGAGACTGCTGAAGCAGGTGCCATTGCTAATGATTCTGTTAACCTAATGC
PNP_5231	PNP	4860	ACTGCCTTGTCAGCATGGAGTGAATGGAGAGTGTGGCTGCAGATGTTAGA
NPC1_4646	NPC1	4864	CCTCCTGCTTGCCAAAGAATGAGGTTTCTTTCCTGAAGAGGCTGGGAGAA
PCBD1_4953	PCBD1	5092	TTCAAAGAGGAAGGGCAGGGTCTATGTCATGGACACTGCTACTTGTTCGA
PCBD1_28259	PCBD1	5092	TATGTCATGGACACTGCTACTTGTTCGATGAAGCTGGCCAGGTTTATGTC
PGK1_5094	PGK1	5230	CAGCTTTGGACATTAGGTCTTTGACAATCTTGGCTCCCTCTTCATCAAAC
PHKG2_5120	PHKG2	5261	CCAGGTGACTGGAAGTTGGCTTTCCAGCCTCTCCAGTCCAAAGAGGAGGC
PLA2G2A_13291	PLA2G2A	5320	AGCCATAACTGAGTGCGGCTTCCTTTCCTGTCGTCAACTTGATCATTCTG
PMM2_5224	PMM2	5373	CACATGAACCGTTTCCTAGGAAAGTTCTCTTCCACCGTGTTCTAGCTGAG
PROS1_5451	PROS1	5627	TGTGTTGTTACCAGAAACCAAGGCAAGCATAACACCAGTGCCCGTGGATG
PTEN_5553	PTEN	5728	AGCATTTACACACAGAGCCACTGCTGCACAGCACAAGAGTATCTGAAGAG
RB1_5752	RB1	5925	TCATTTCTCTTCCTTGTTTGAGGTATCCATGCTATCATTCATTTTCTGCT
SLC4A1_22136	SLC4A1	6521	CTGCCAGGCAGATGATCTGGATGCCCGTGAATAAGTGCATGCGCCAGGTC
SNCA_6612	SNCA	6622	GTCTTTCCTGCTGCTTCTGCCACACCCTGTTTGGTTTTCTCAGCAGCAGC
STAR_19847	STAR	6770	TGCTGAGTAGCCACGTAAGTTTGGTCTTAGAGGGACTTCCAGCCAACGGG
THBD_19323	THBD	7056	CGCAGGTGGCAGAGGAGCGCCAAAAGCGCCACCACCAGGCACAGGCTCGC
TIMP3_18875	TIMP3	7078	CACCTCTCCACGAAGTTGCACAGCCCCGTGTACATCTTGCCATCATAGAC
TPI1_22768	TPI1	7167	CTTTCTGCCCAATCAGCTCATCTGACTCCCCAAAGACATGCCTTCTCTCT
TTR_7397	TTR	7276	ACTGCCTCGGACAGCATCTAGAACTTTGACCATCAGAGGACACTTGGATT
WT1_17358	WT1	7490	TGTGGCCCTTTAAGGTGGCTCCTAAGTTCATCTGATTCCAGGTCATGCAT
ALDH3A2_26575	ALDH3A2	224	GGATCCTCTTGCCATCAATTCCCTTCAGTATGACCAACCGCAGTGGCTTA
BLMH_719	BLMH	642	CAGGTAACCTTTGTGGCCATGGTCTTCACCCCATGAATTCTCCACTCTCC
CASR_993	CASR	846	TTGAGAACTTACTCTGTACAGGGATAGGGTGGATCTGGCTTCAGGAATTC
ABCC2_22	ABCC2	1244	CAGTTCTTCAGGGCTGCCGCACTCTATAATCTTCCCGTTGTCTAGGACCA
ABCC2_26620	ABCC2	1244	GCTACCGATGTCACAAGTGATCCCTCTGAGGACCAGATCCAGCTCAGGTC
COL5A2_1483	COL5A2	1290	TATGATGGGCAAGCGTGCCACATTCTGTGTTCTATATTCAAAGACAGTCT
CSF2RB_23809	CSF2RB	1439	ATCTCAAATGTGTGGTCTATGTGTTCGTATCGCATTTTCATTGTTTCCCA
CYBB_23808	CYBB	1536	AAAGTGATTGGCCTGAGACTCATCCCAGCCAGTGAGGTAGATGTTGTAGC
G6PD_25228	G6PD	2539	TGCATTTCAACACCTTGACCTTCTCATCACGGACGTCATCTGAGTTGGTG
GALE_27250	GALE	2582	GGCAGCCACACTGTTCTTTCAGCTTCCTTAAGGCTGCAATGTGGCCCTTG
GNRHR_13123	GNRHR	2798	TTGGACTGTAATGTTCCACATCCCATCCAGTGGCATGACAATCAGAGTCT
IFNGR1_20346	IFNGR1	3459	TTGCTGGAGACAACGGCTCTTCACAGACCACCTCCTTTTCTAAGGAAAAT
KRT17_3687	KRT17	3872	ACCTGACGGGTGGTCACCGGTTCTTTCTTGTACTGAGTCAGGTGGGCATC
KRT5_3696	KRT5	3852	AAGGCAGTGACTTGCAGCAGGTTCTTAGCTCTTGAAGCTCTTCCGGGAGG
PAFAH1B1_4903	PAFAH1B1	5048	TGGAGCCCAGGAAATGCATTCTACCACATGCTCATGCTCTCGGAGCTCAG
NOTCH3_20764	NOTCH3	4854	GGCCACGCACATTGACATCCATGCCATCAGCATCTGCGTCGCCCTGTGGT
OXCT1_4876	OXCT1	5019	GATGTCTTCTGGAGCAAATGCTCCAATATCCACAATTTCTTCAACCTCTA
PECAM1_14079	PECAM1	5175	TCACTGTACACTGTCTCTGTGTCCTTCTTTCCTAGATCTTTGTGAGACTC
PSEN2_23493	PSEN2	5664	CTTGTAGCAGCGGTACTTGTAGAGCACCACCAAGAAGATGGTCATAACCA
SELE_21396	SELE	6401	AGGCTTTTGGTAGCTTCCATCTGATTCAAGGCTTTGGCAGCTGCTGGCAG
SLC10A2_28350	SLC10A2	6555	TCAGGTTGAAATCCTCCATTTGCCTTATAAAACGATGACTCTGGCTCCGT
SLC5A5_21398	SLC5A5	6528	CACAGCACAGTGGTCAGCGTGCCCAGGGCACCGTAATAGAGATAGGAGAT
SOD1_24659	SOD1	6647	GGTCTCCTGAGAGTGAGATCACAGAATCTTCAATAGACACATCGGCCACA
THRB_24158	THRB	7068	ATGAGATGTGGCGACGACTGTTCATTTTTCAACGTGCTGCGCCTCTCTGA
UGT1A_7531	UGT1A	54658	GACACCACTGGGCCCAGCACACACAGCAGCAGGCCCAGGACAAGTGGGCG
UGT1A8_28230	UGT1A8	54576	AGCATTTCCGGTAGCCATAAGCACAACATTTAAAGGTGATGAAGGCCACT
UGT1A10_28864	UGT1A10	54575	ACTCCAGCTCCCTTAGTCTCCATGCGCTTTGCATTGTCCATCTGATCACC
NR0B1_20873	NR0B1	190	GGGCAAGTACTTGACGAAGCGCAGCGTCTTCAACAGGCCCGCTGAGGCTG
ALB_217	ALB	213	TCTGCAGCGGCACAGCACTTCTCTAGAGTGGTTTCATATGTCTTGGCAAG
AMH_28341	AMH	268	CACTCGGTGGCCACCATGTTGGGCACGTGGTGCGCGCTGATGCGCTCCTC
AVP_26433	AVP	551	AGGTCGGACATGGCCCTCTTGCCGCCCCTCGGGCAGTTCTGGAAGTAGCA
C1QB_12721	C1QB	713	AGGCCCAGGAGCAGGAGCAACATCAGTACTGGGATGCTGCCCCATGGGAT
COL10A1_1457	COL10A1	1300	GAGACCAGGAGGTCCTCCAACTCCAGGATCACCTTTTGGACCTGGTAACC
CYP11B2_18255	CYP11B2	1585	GATGGCTTCTAGTGACAGTTCCGCCTTCAACAGGAGCTCCGCCACGATGC
CYP1A1_10775	CYP1A1	1543	CTCCAAAGAGGTCCAAGACGATGTTAATGATCTTCTCATCTGACAGCTGG
F2_2286	F2	2147	GATCAATGACCTTCTGTATCCACTTCTTCAGGCGGAACACATGTGTGTAG
GNAS_2704	GNAS	2778	TGAGGAACAGGATCACAGAGATGGTGCGCAGCCATCTGTTGTTCCAGATG
HBA2_23236	HBA2	3040	CGTCGGCCACCTTCTTGCCGTGGCCCTTAACCTGGGCAGAGCCGTGGCTC
HBB_2888	HBB	3043	TGTCACAGTGCAGCTCACTCAGTGTGGCAAAGGTGCCCTTGAGGTTGTCC
HBD_2891	HBD	3045	TGAGCAGGTTGGTTTAAGATAAGCAGGGTTTCATTAGTTTGTGAGAATGA
HEXA_2929	HEXA	3073	TGATTGTGTCTGGCTGAATCTTTACTTTATTATCAAACACCTCCTGCCAC
HEXB_2932	HEXB	3074	GTCAGTCTGTCATAGGCGTCATCCATATCTCTGACATCTTTGGAACTCCA
KRT14_28848	KRT14	3861	CGAAGGACCTGCTCGTGGGTGGACACCACCTTGCCATCGTGCACATCCAT
LDLR_19353	LDLR	3949	CAGGTCGGGTGGTTGTGTGCTGTGTCCTTACGGCTGTGGAGCTGACCTTT
MAN2B1_3947	MAN2B1	4125	CGTGATGTAAATCCGGGTGTTGACTGGATAGTAGTTTCCTGCCACGGGCT
PCCB_4958	PCCB	5096	GGTACAGTTGCCTCAGCAAATGCGTAGAGAAGCTTGGCACCATGCCGGAT
RHO_24554	RHO	6010	CAGCCACGGCTAGGTTGAGCAGGATGTAGTTGAGAGGCGTGCGCAGCTTC
HNF1A_22954	HNF1A	6927	TGGCCAGCTTGTGCCGGAAGGCTTCTTCTTTGCGCCGGTTGGCAAACCAG
TSHB_7368	TSHB	7252	TTCTACAGTCCTGTAGATGAAGTCTCTATATGTGCAAACATCCTGGGACA
VWF_7691	VWF	7450	GTGATGTCGTTGCACTCAGGCTCCTCACATGTGTCACAGCAGGTGCCTGG
HBA1_2887	HBA1	3039	AGCTTGTGCGCGTGCAGGTCGCTCAGGGCGGACAGCGCGTTGGGCATGTC
GSTM1_10645	GSTM1	2944	ATATACGGTGGAGGTCAAGGACATCATAGACGAGAAAATCTACAAAAGTG
FCGR1A_15846	FCGR1A	2209	TGCGCTTAAGGACATTTCCATCCTCTGTGGCAGCCTCGCACCAGTATAAC
CRP_15847	CRP	1401	TCCTCACCCTGGGCTTCCCATCTACCCAGAACTCCACGATCCCTGAGGCG
IL10_25731	IL10	3586	TGTCAAACTCACTCATGGCTTTGTAGATGCCTTTCTCTTGGAGCTTATTA
IL10_28432	IL10	3586	ATCTTCATTGTCATGTAGGCTTCTATGTAGTTGATGAAGATGTCAAACTC
CD55_1141	CD55	1604	CATTCTATATTCCTCCCTTATCACCATCAACACCCCTGGTTCACCAGCAT
IL1A_22714	IL1A	3552	GCTTGATGATTTCTTCCTCTGAGTCATTGGCGATGGCCTCCAGGTCATCA
IL1B_3325	IL1B	3553	ATCCTCATTGCCACTGTAATAAGCCATCATTTCACTGGCGAGCTCAGGTA
CXCL8_14324	CXCL8	3576	AAGGCTGCCAAGAGAGCCACGGCCAGCTTGGAAGTCATGTTTACACACAG
CD14_18823	CD14	929	TGCGGCGCCCTGTTCAGTCTGTTGCAGCTGAGATCGAGCACTCTGAGCTT
TNF_7230	TNF	7124	GGCCTAAGGTCCACTTGTGTCAATTTCTAGGTGAGGTCTTCTCAAGTCCT
IGFBP1_3266	IGFBP1	3484	TCCTCTTCCCATTCCAAGGGTAGACGCACCAGCAGAGTCCCGCCTCTCCA
IGFBP1_10877	IGFBP1	3484	TTCCCATTCCAAGGGTAGACGCACCAGCAGAGTCCCGCCTCTCCATCCAT
IL6_3341	IL6	3569	TAAAGCTGCGCAGAATGAGATGAGTTGTCATGTCCTGCAGCCACTGGTTC
SERPINE1_6253	SERPINE1	5054	GAGTCTTCCACTGGCCGTTGAAGTAGAGGGCATTCACCAGCACCAGCCGT
NOS3_4638	NOS3	4846	TGTCTTTCCACAGGGACGAGGTGGTCCGGGTATCCAGGTCCATGCAGACA
NOS3_28337	NOS3	4846	GCACGGCCACGTTGATTTCCACTGCTGCCTTGTCTTTCCACAGGGACGAG
ORM1_4833	ORM1	5004	CAGCCCCCAGTTCTTCTCATCGTTCACGTCAAAAGCAAGCATGTAGGTCT
ORM2_4836	ORM2	5005	TCCCTAAGGAACAGCAGGTGAGCAACATGTTCTCGGCCTCCCTCGTATCT
SLC11A2_6335	SLC11A2	4891	TATTGGCTTCTCGAACTTCCTGCTTATTGTTCCGGTTTACCTGTCTAGAC
IFNG_3239	IFNG	3458	CCAAAGAAGTTGAAATCAGTAGTTCTTGTATCAAGCTGATCAGGTCCAAA
NOS2_22429	NOS2	4843	GGCCATCCTCACAGGAGAGTTCCACCAGGATGGTGGCACGGCTGGATGTC
IFNAR1_3235	IFNAR1	3454	AATCAGTGGATAATCCTGGATCACAGGCGTGTTTCCAGACTGTTTTGGAG
NCF4_13488	NCF4	4689	GGCTGGTGAAGCCTCTCTTCTCCTCGATGTCAGCAATGTTGGCCGAGATG
BCL2_658	BCL2	596	CTCCCGGTTGACGCTCTCCACACACATGACCCCACCGAACTCAAAGAAGG
SOD2_22842	SOD2	6648	TGTTCACGTAGGCCGCGTGGTGCTTGCTGTGGTGCAGCTGCATGATCTGC
VTN_14427	VTN	7448	GAAGAGAAGCTCGAAGATGTCCTCCCAGCTGTCCCGCTGCATCATGGCAA
FASLG_21013	FASLG	356	GCTGGTAGACTCTCGGAGTTCTGCCAGCTCCTTCTGTAGGTGGAAGAGCT
IL11_28827	IL11	3589	GTGCCCAGCTCGGGCTCCAGGGTCTTCAGGGAAGAGCCACCTGCCCGGCG
SELL_21329	SELL	6402	ATTTCCATGGAAATATCATGGCTTTGCTTGGTCCTTCTCTAGTTCTTCTG
SELL_28347	SELL	6402	TGTTCCATAAGTCCCTCTGGGTGCTCTGACATTTCCATGGAAATATCATG
TGFB1_27949	TGFB1	7040	GGCGCTAAGGCGAAAGCCCTCAATTTCCCCTCCACGGCTCAACCACTGCC
ADH1A_126	ADH1A	124	TTGGCAACATTGACTGCAGACCCATAACCAGTTGAAAATCCACAGCCAAT
ADH1A_26384	ADH1A	124	TTGGCCTTTGCAAATTTGTCCTTGTTGATGTCCACCGCAATGATTCTGGC
ADH1B_20117	ADH1B	125	TGCAAATTTGTCCTTGTTGATGTCCACCGCAATGATTCTGGCTGCTCCAG
ADH5_132	ADH5	128	TTGTGACATGCCTCAAGTGCTGCTCTCATGACCTTCACATTACCAATACA
ALAS1_28273	ALAS1	211	CTTTGGCACTCGGCTGTTTCGAATCCCTTGGATCATGGAGGCATGGTTCC
ALDH2_225	ALDH2	217	AAGGGTGACTGGGCTCCAAACACATCATAGCAGTTGACCCACACAGTGCC
ALDH9A1_231	ALDH9A1	223	CCACTGGGCTGACGTTATAGTTGTTAATGAAGCACGTCCCAGCCTGAAGC
AMY2A_256	AMY2A	279	CAAGTCTGAACCCTGCAACACCAATGTCAATGAGATGGTTCATATATTCG
AMY2A_13847	AMY2A	279	GGCTGGCCATCCACTACATTGCGGAAAATAACCATGTTCCTTATTTGGCG
ATP1A1_12191	ATP1A1	476	GCAACCAGTTATGATTACAACGGCTGATAGCACCACACCCAGGTACAGAT
ATP1A2_14227	ATP1A2	477	TCAGAGGCATCACCAGCTGTGTCCCGCTTAGACACGGAGATGTTCTCCTG
BLVRA_731	BLVRA	644	AGACCAGCCAGGTCAGGCGAGAGATGCCGCTGAATGCAGGGAAGCCAAAC
CD3E_16113	CD3E	916	GGTGGTGGCCTCTCCTTGTTTTGTCCCCTTTGCCTGCCGCCAGCACCCGC
CHRNA4_1328	CHRNA4	1137	ACCCACTCGCCACTCTCCCAGAAGTCCAGCTGGTCCACGCGGCTGTGCAT
CHRNB2_23007	CHRNB2	1141	GGAGCCGAACTTTCTTCATGTTGTCAAACTCTTCAGGCTTCCAGGTGAGG
COMT_20113	COMT	1312	GTCCCCTTCCGCAGCAGGCCACATTCCTCCAAGAGAAGCGTGTCCGGCAG
CSF3R_25969	CSF3R	1441	GAGTGAAGCTGGTGGGTAGGTGGGTCTCAGGTCCTGGCTCCCACTGGCAG
CYP1A2_1699	CYP1A2	1544	CCTCAGAATGGTGGTGTCTTCTTCAATTGATGGAGAAGCGCAGCCGCGCC
CYP2A6_1709	CYP2A6	1548	TTGGCGCGCTCCCCGTTGCTGAATACCACGCCATAGCCTTTGAAGACCCA
CYP2A6_28673	CYP2A6	1548	ATCTCGTGGATCACTGCCTCCATGTAGGGCATCTTGGCCCGGTCCTCAAA
CYP2A13_28366	CYP2A13	1553	AAACCGTAGCGCAGGGTGGTGCTCACGGTCTCAGTGCCCGCAAAGAAGAG
CYP2B6_14401	CYP2B6	1555	TAGCGGAGAGTGGTGCTGGTGGTCTCAGTGCCAGCAAAGAAGAGCGAGAG
CYP2C19_22478	CYP2C19	1557	CTGTGCTTCTTCAGACAGGAATGAAGCACAGCTGATAGAAGGGCGGGACA
CYP2C8_15146	CYP2C8	1558	TCGTGTAAGAGCAACATTTTTAAGCACTTTGTTGTGAGTTCCTGGGAAAC
CYP2C9_1720	CYP2C9	1559	TCCTGCTGAGAAAGGCATGAAGTATTTACTTTTCTTAAAATTGCCACCTT
CYP2C9_12062	CYP2C9	1559	GCCATCTGCTCTTCTTCAGACAGGAATGAAGCACAGCTGGTAGAAGGGCG
CYP2E1_1722	CYP2E1	1571	TCGGCCACAGTCACGGTGATACCGTCCATTGTGTACAAGCGCTCTGCACT
CYP4A11_15140	CYP4A11	1579	ACCCAATCCATGGAGCCAGGAATCTGTAGGAACCATGGGATTTCGGGTCT
CYP7A1_1745	CYP7A1	1581	GAGGTGTGTCTTGGCCTTCTCCAGATCATCAAAGGTGGACAAAGTGTCAT
CYP7A1_28240	CYP7A1	1581	TTGCTTGCGATGCCCAGAGGACCACGAGGTGTGTCTTGGCCTTCTCCAGA
CYP24A1_11891	CYP24A1	1591	TGCTGACACAGGTGAAGTGTAAACCAGCAGTGAACCCTGTAGAATGCCTT
DBH_1758	DBH	1621	GACGGCTGAGGACTTGTTGCAGTGCATGGAGATGGGCGCGAAGCTGTACA
DCK_1776	DCK	1633	ATTGGTTATTCATCCAGTCATGCCAGTCTTGATAAATTGTCCACTCTGTC
DRD2_19254	DRD2	1813	ATCTGAGTGGCTTTCTTCTCCTTCTGCTGGGAGAGCTTCCTACGGCTCAT
FKBP1A_21107	FKBP1A	2280	CAGAGGGAGCCAAGCATCAAAAAACAGGAGATGCTGAAGCTGCGATGACC
GAD1_2566	GAD1	2571	ATTGCACGGTTTGCTCCTCACCGTTCTTAGCCGGAAGCAGATCTCTAGCA
GGCX_2638	GGCX	2677	TCGCTCATGGAAAGGAGTATTTCGCCGGCGTTCAATCTCCTGGAGCCTTT
GRIN2B_25161	GRIN2B	2904	TGAGATGTCATAGACGGATGACTCCCGTCGGATGAAGTCCAGGGCGCTCT
GRIN2C_25162	GRIN2C	2905	GCCAGTGGTAGCAAAGACCTTGCCAGACCCAATGGTGACCAGCTTGCAGC
GRIN2D_25159	GRIN2D	2906	CGGCATACGGGTAAGGGAAGTCGGCGAACCACCAGGGCTCCAGGCCGCCC
GSTA2_2817	GSTA2	2939	CAGAGGGAAGCTGGAAATAAGGCTAGAGTCAAGCTCTTCCACGTAGTAGA
GSTA2_17119	GSTA2	2939	CACCTTTGTGGCTGGACAACCGAATTCCAGGTCCTAATGTATTTATAAGC
GSTA3_17118	GSTA3	2940	CTTCTTCTAAAGCTTTTGCATCTGCGGGAGGCTTCCTTGGGCTGCCAGGC
GSTM2_2823	GSTM2	2946	AGGCAGCTGGGCTCAAATACTTGGTTTCTCTCAAGGACATCATAAGCGAT
GSTM3_17117	GSTM3	2947	CAGTTGTGTGCGGAAATCCATTACTTGGTTCTCTATGATGTCCACTCGAA
GSTP1_24644	GSTP1	2950	TAGTCAGCGAAGGAGATCTGGTCTCCCACAATGAAGGTCTTGCCTCCCTG
GUCY1B3_11762	GUCY1B3	2983	CTACCTCTCCAGTGTGTATCCCTATTGTTATCTGAACAGATTCACCATCT
HMGCR_3029	HMGCR	3156	TTGATCTTCGACCTGTTGTGAATCATGTGACTTTTGACAAGATGTCCTGC
HSD3B1_16639	HSD3B1	3283	GTAAGGCACAAGTGTACAGGGTGCCGCCGTTTTTCAGATTCCACCCGTTA
HTR1B_28290	HTR1B	3351	ACACTGTGGCAATCACAAAGGCATTGGAGAGCGTGGTGGCCAAGGTGATG
HTR6_24114	HTR6	3362	AGGCGCTGCAGCACATCACGTCGAAGGCGGTCCAGAGCAGGCAGAGGCCG
IGF1R_3254	IGF1R	3480	ATCTCTCCGGCCATCTGAATCATCTTGCTCAGGCTTGGAGGTGCTAGGAC
IGF2R_3263	IGF2R	3482	TCTGTTTCATTCTCATCTGTCTCTTCTTCCTTATTCACCTTTGAGTATTT
IL1R1_21162	IL1R1	3554	AACTGGTGTTTAGATGAAGGTGACCGTCGCTGGACTGGCATGTGGTACCT
IL2RB_24111	IL2RB	3560	ATCCGGGAGGTGGAAGAAGAAGTAACCCTGGTTGGTGAAGCAGCTGGTCA
CYP4F3_1739	CYP4F3	4051	GTGCATGCCAGGCTTTGTGTGTATAGGAGACCTTCCTCCGAGCTGTGAAT
MAOB_13383	MAOB	4129	AAAGAGAGTGGCAAGCTGCTTTGCAGATTCAGTCCAGCAGAGCTTGTCCA
NQO1_4668	NQO1	1728	GGTTCTAAGACTTGGAAGCCACAGAAATGCAGAATGCCACTCTGAATTGG
P4HB_4890	P4HB	5034	GAGCCATGATCAGTCATGGCGACACTGCAGGCGGTACTGAGTGACCATGT
PDE4C_21948	PDE4C	5143	GAGCCGCGACTTCCTGAGCTCCGGCCGCGGGCTCAGGTCCCTCTCGCGGC
ABCB1_12	ABCB1	5243	AAAGAGTTTCTGTATGGTACCTGCAAACTCTGAGCATACATATGTTCAAA
POMC_28971	POMC	5443	GGTGAGGTCCTGACACTGGCTGCTCTCCAGGCACCAGCCACGCACTTCCA
POR_23019	POR	5447	TTGTCCACGTACTTGCCCATGGCATTGAAGTGCTCGTAGGTCTTGTTCCC
PPIC_5321	PPIC	5480	TGCCATCTCCAGTGGTGATGTCACCTCCTTGAATCATGAAATCCTTGATG
PRL_18926	PRL	5617	GGATGTGGGCTTAGCAGTTGTTGTTGTGGATGATTCGGCACTTCAGGAGC
PTGER1_15145	PTGER1	5731	AGCTGGCCCACCATCTCCACGTCGTGGGCGCGAGCTCTGCGTGCCGAGCC
PTGER4_21423	PTGER4	5734	CCTGTGAAGAGTCTGAGGTCTCTGATATTCGCAAAGTCCTCAGTGAGGTG
PTGFR_5569	PTGFR	5737	GGACATTTGATTGGTCAAAGCGGATCCATTCTTTATCAGAAGCATATACA
PTGS2_5577	PTGS2	5743	TTTCAAGGAGAATGGTGCTCCAACTTCTACCATGGTTTCACCAAAGATGG
RPL4_5948	RPL4	6124	GCTGCTGCAGCAGCTGCCTTATCCACCCGGAGCTTGTGATTCCTGGCCTG
RPL7A_5954	RPL7A	6130	ACCAGCTCGATGGGATCCACGTCGTGTGCAATCACCACCAGCTGAGCTTT
RPL11_5914	RPL11	6135	ATTTATTTGCCAGGAAGGATGATCCCATCATACTTCTGCTGGAACCAGCG
RPL19_5921	RPL19	6143	ATTCTCCTCATCCATGTGACCTTCTCTGGCATTCGGGCATTGGCTGTACC
RPL22_5923	RPL22	6146	CCAAATGTTTAATGGGAGCCAAGGTAGGACTGAGCATTGAACTTCCAGCT
RPL24_5926	RPL24	6152	GAAACTTTCACAGGCTTCACAATCTTTTGCTTAGGTGCTGCCTTTGTAGG
RPL26_5927	RPL26	6154	GCTGACCTTTATAGTGTCCACGTACAACCTGAACTTCATCATCCTTTCGG
RPL27_5929	RPL27	6155	TCCGGAGTAGCGTCCAGCCAGGACAAGCACCACCTTCCCAGGTTTCATGA
RPL29_12206	RPL29	6159	TTTGATCCTTGGCCTTGGCCTTGGCCTTGGCCTTTGGCCGGCACAGCCTG
CCL3L3_19923	CCL3L3	6349	GACCTGGTTGCAGAGAGCCATGGTGCAGAGGAGGACGGCAAGGGCAGCAG
ATP2C1_533	ATP2C1	27032	CTGAGGCAATGAGTGTTGTAACAGCTTCTTTCACACCAGTTCTAGGTGGA
CD36_25102	CD36	948	TGAACAACATTAACTTCGCCAGGGCAAAACAAAGTCACACATGTAACATA
SPOPL_12140	SPOPL	339745	CTTGTGCTTTCAACTGTTCTGCACTGTGCAAATCTGCAAGGACAAGGGTA
UBASH3A_16769	UBASH3A	53347	GTTTGTGGAAGAAATTCCCCGCTGCATCTGCTGCTGGCTTCACCATCCTT
FCGR2B_25215	FCGR2B	2213	CTGGTCATCAGGCTCTTCCAGAGCATCCGGGTGCATGAGAAGTGAATAGG
FMO3_14602	FMO3	2328	TCTGAAGTCTCCCGACCACTCGTGTCTGCATGGGTTTCAACGACCGGTCC
GATA3_2600	GATA3	2625	CGCTGGTAGCTCATACACTGCTACCCTCAGCACAGGCTGCAGGAATAGGG
MYL4_17683	MYL4	4635	TGGCAGAGGAGTGATCTCTAGGACAGGCTGATCCCTTCTTGCCAATTGGT
ANXA2_304	ANXA2	302	CTCTTCACTCCAGCGTCATAGAGATCCCGAGCATCTTGGTCAATCAGTTC
ANXA2P2_305	ANXA2P2	304	ATAATGTCCTTCTCCAGATCAGTCTTGTACATTTCCTTGTAGACTCTGTT
GPATCH8_2740	GPATCH8	23131	GCTAGTTATCCAAGAAGTGATGCTTCTGAATCAGATGAGTACTGAACAGG
TRGC1_6949	TRGC1	6966	CTGACGATACATCTGTGTTCTTTGTCCAGTGACTTTTCTGGCACCGTTAA
TRGC2_28228	TRGC2	6967	AGGTGATGATGGCAAAATAGACCACACTCTTGAGGAGCAGGAGGAGGTAC
ATP5S_554	ATP5S	27109	TCCATGTGATCAAATCCAATGCTCATGATACAAGAGTCGGTGGCGTCGAT
SLC6A19_6515	SLC6A19	340024	TCCACATACCCTGTCTGGTTCTCGTTGAGCGGGCAGTCGCTCCAGGGCAG
BMF_16921	BMF	90427	TTTGGTTCTGCTGGTGTTGCTGCACATGAAGCCGGTGGAACTGGTCTGCA
BMF_26899	BMF	90427	TCCAAGAGTCCTCACCTTCACACACAGAGCTGTTTCCAGCCCAGGCCAGC
PSRC1_5548	PSRC1	84722	CCTCCAAATCCTCCATGTCCAGCCAGCAGGAGCGAGAGTCCAGTTAGATC
DNM1_1924	DNM1	1759	ACCAACGGTCACACCTGAATGTATCAGCTCACCACTACAACAGATTAAGT
NFKBIZ_27582	NFKBIZ	64332	GCTGTTCGTTCTCCAAGTTCCGAGTACTTGGGTCTGCTCCCTTCCTCATC
FAM69A_2333	FAM69A	388650	AGAGCAATACAAGAATAAAGCTGCTTTTCTAATTCTTCACGAATTTCACT
TCEAL9_11904	TCEAL9	51186	TATCTTCTTTAAACTCCTGGAGAGATTGAATCAGCCTTTCTCTAAAAGTT
TCEAL4_28212	TCEAL4	79921	TCTCCCTCACTCTCTGGCTTTCCTTTATCCTTTAACATTTCCTCATCTCC
SDC1_6160	SDC1	6382	TGACAAGGTGATATCTTGCAAAGCACCTGCACCTGAGCCGGAGAAGTTGT
RPL32_27803	RPL32	6161	GCTCTTTCCACGATGGCTTTGCGGTTCTTGGAGGAAACATTGTGAGCGAT
SCP2_27826	SCP2	6342	TAGGATTTATGACCCACTTTCCTCCATATGTATTATCTCCTCTATCAACC
TRIM13_7340	TRIM13	10206	TTCCAAGGTATCCAAGCGAGAAAGAGCATCTCCCCGACGCCAGGTCTCAA
NTRK1_16966	NTRK1	4914	CCAGCTCCCACTTGAGCACGATGTCCCGGCGCTTGATGTGGTGAACACAG
RPS4Y1_6010	RPS4Y1	6192	GCCAATGACAAAAATGTTGGAAAGCCTCGTGGCAAAGCTGTTGCCATTGG
AMY1A_21570	AMY1A	276	CATTGCCACAAGTAGTGTCTGGATTAATAGTAACTTCTTTAGTTACTCCA
CXCR4_28324	CXCR4	7852	GGATGAAGGAGTCGATGCTGATCCCAATGTAGTAAGGCAGCCAACAGGCG
KYAT3_26971	KYAT3	56267	ATTTGGACCAATGGACCAGCCAAGCTTCCAGCCAGTTACACTGAAAGTCT
CHAC2_20593	CHAC2	494143	GTTTCCCTTCTAAACGTTCCTTTACTAATTTTTCCAAAGCGAAAAGATGC
DSP_21266	DSP	1832	GCTGCTGCTGGTGCCGACACCATTTTTCAAGGAGATCATGTCAGCAAATT
RPS5_6011	RPS5	6193	ATCATCATGGAGTTAGTGAGGCGCTCCACAATGGGACACTGAGCTTTGCG
CLSTN1_1400	CLSTN1	22883	CACTTTGACTTCGGGCCATGCGTCTCTCCTGGACGTTCTGAGTACGGATC
SEPT5_6225	SEPT5	5413	AACATTGTTCTCCTGTCACCAGGACAGGACGCGGCATTCACAACGGAAGA
RPS6_6014	RPS6	6194	ACGAAGTTTGCGTTCATCGTCCACTTCAATGAGTTTCTGGCAGCCAGTGG
HGF_15098	HGF	3082	CAGGTCATGCATTCAACTTCTGAACACTGAGGAATGTCACAGACTTCGTA
CYP4A22_22794	CYP4A22	284541	AAACCAGGCTGTTCAGGTCACTAATGGCCTGGATGTAGGACTGAGAATTC
HERPUD1_2924	HERPUD1	9709	GCTGGAGTCAGGTGATCCAGTCCATTCCTGTCAAAGCCTCCAACAGCTAC
RPS7_6021	RPS7	6201	TTCGAGTTGGCTTAGGCAGAATTCTCCTCTGAGCGATAAAGACGACATGC
BIRC5_709	BIRC5	332	AAATTCACCAAGGGTTAATTCTTCAAACTGCTTCTTGACAGAAAGGAAAG
RGR_11946	RGR	5995	TTCCCCTGCAGACCATCTCATTGCCCAGGGCATAGTTGATGGCATTGATC
COA6_1437	COA6	388753	TCTTGCATTGAGAAGCATCCTCTAAGTTCTCATCTAAACACTTCCAGTAC
IGFBP3_3270	IGFBP3	3486	ATCTGTGCTCTGAGACTCGTAGTCAACTTTGTAGCGCTGGCTGTCTTTAG
STAP2_6820	STAP2	55620	CTAGAGGAAGCCACATCTTGGTTCTCATAGTCAACAGCTGGGCCATCTCC
AKT1_26821	AKT1	207	GCATAGCTGCAGAAGTCCTTAACATTTCCCTACGTGAATCGGATTGTTCT
ILK_3355	ILK	3611	ATGCCACCTTCATTCCAATCTCCATATTGGAGAGGTCAGCAAAGGGTACC
PAK4_4916	PAK4	10298	TGCAGACTTCCAGTGATGGGAGGGCCGCTGCCCTTCCTGGAGACAGAAGA
CFH_27007	CFH	3075	GCATATTCTCATGATATAGACCTCCATGTTTAATGTCTGGATAATCACAA
LAT_17399	LAT	27040	CCACCAGGTAGCCTGGGTTGTGATAGTCGTCCTCATCCTCATCCGCATCC
RAE1_5712	RAE1	8480	GAGCATCATGCTGTGCGATCTGTATCGCTTGGTTACTGCTGAGGTCCCAC
RPS13_5977	RPS13	6207	CTTGTGCAACACCATGTGAATCTCTCAGGATTACACCGATCTGTGAAGGA
MSMO1_4315	MSMO1	6307	TTCCAAAAATTCGATCCCACCATGTAAATGTTGAAGCATAGTTTCCAATG
CT45A6_1618	CT45A6	541465	TAACGTTTCCTCCCACAGGTGCATTGCTACCAGGTTTCTGCATCATCCCA
SIRT3_6320	SIRT3	23410	CAGGAGAAGGAGCCTGTGCAGAAGTAGCAGTTCAGTGGATTCCACCTCCT
CARD16_28427	CARD16	114769	AAGAAAAAGCCACTGCATTTCAAAACTGCCTGAAGTATATCTTTCACTCC
HSP90AA1_3127	HSP90AA1	3320	CATAAAGCAAGATGACCAGATCCTTCACAGACTTGTCGTTCTTATCAGCC
FCGR1B_26488	FCGR1B	2210	CACAGTGTATTGTGATATTCCTGCTGATGTGTAGCGATGCTTTCCCATGC
TPM1_28000	TPM1	7168	GAAAGGACCTTGATCTCTTCCTCATATCTGTCTTCCTTCTGCGAGTACTT
FSHB_28997	FSHB	2488	AGTGCTGTCGCTGTCACACTTGCCACAGTGACACTGGGTGGCCACTGGGT
PODXL_16080	PODXL	5420	TGCCAGCCGTATGCCGCACTTATCTTGGGCCGGGTTGAAGGTGGCTTTGA
NME1_4611	NME1	4830	GGTACGCTCACAGTTGGCCATGGTTCCTTCCAGCTGCTTAGGTTTGAACT
RPS17_5980	RPS17	6218	AACAGGAAGCACAGGCGAAGCCTGTTAAAGCTTAGGCCAGAAAGCCGCTT
RPS20_27810	RPS20	6224	TCTCAGAAGGACTGTGCAAGTCAATGAGTCGCTTGTGAATTCTCATCTGG
NRP1_4724	NRP1	8829	TCCATTTTCATTTTCTCCATCGAAGACTTCCACGTAGTCATACTTGCAGT
RPL6_5953	RPL6	6128	TGTGTTCTTCGTAGAGGAACTCGATTGAGGACCAGAGGTCCAGTCACAAG
RARA_15510	RARA	5914	GGAGGGTGATCTGGTCGGCGATGGTGAGGGTGGTGAAGCCGGGCAGCTGC
TGFBR2_7065	TGFBR2	7048	GCTTGAAGGACTCAACATTCTCCAAATTCATCCTGGATTCTAGGACTTCT
CBWD6_26970	CBWD6	644019	CAGCTCACTGGAGTCTCCTCCAGATCATAGAGCTCATGGACACCCTGGAC
RPL9_5956	RPL9	6133	CCTTGATCATGTTCTGTACATGACTACAAATAGTCCGAACGGTAGCCAGT
YIPF5_7795	YIPF5	81555	ATGGCTGTTGTGGCTGCATCATGTCTGGAGGGACAAATCTGCCTTGCTGC
ABCF1_35	ABCF1	23	AGCACCCTTGTATTCATTGATGGCCTCCCCTAGAGCATCAATAGACTCTA
CD34_14176	CD34	947	GATGTCACTTAGGATAGGAGAAGATGATGTATAGGGTTTAGTGGGAGATG
CES1_1259	CES1	1066	GGCAAAGAGGTTGGTCCAGAAAGCTACTTCTTTGTCCTTCAGCTTCTGGG
AP2M1_322	AP2M1	1173	TGCCTAGTGGCAGCTAGCAGCGAGTTTCATAAATGCCACTGCGGCCAATG
TSPAN4_7379	TSPAN4	7106	CAGTAGGTGTCTGCCTTGACCACTTGGCAGTACATGGTCATGGCGAAGGT
DPPA5_13721	DPPA5	340168	TTCAGCAGCCGCGTCTGGACCTGGAACACCTCTGGATCTTTCAGGTCTTC
RFX5_5817	RFX5	5993	ACTGGCCTCACTCACAGGTACTTCAGCTGTCCTCTTGACACCCTTGTCAT
CYP11B1_12735	CYP11B1	1584	GTGTCCACGCTCCCTGCAGTGAGTTCCATAGAGTTGGCCTTGATGGCATC
RPS25_5991	RPS25	6230	CTTTGTCTTTCTTGGCCGACTTTCCAGCGTCCTTCTTCTTCTTGTCGTCC
GRB7_28219	GRB7	2886	CGTTGGACTCGTTCACATCTGCCACGTACTGCAGGTGCCTCGGATCCTTA
HNF4A_28261	HNF4A	3172	TCCACCACGCACTGCCGGCTAAATCTGCAGGAGTACATGTGGTTCTTCCG
AP2B1_21852	AP2B1	163	CACTGATTTCAGATAATGCCGCTACGGCATTAGCCACCACCATTGGATTT
IFIT3_3225	IFIT3	3437	CTCCTCTGTCTCAGTTCAGTTGCTCTGAGTTAGAGAGGAGCTCTCTGGGA
MCUR1_4086	MCUR1	63933	CTGCTTGTTGAGTAGCAAACCCATTGTCTTCCAGTAAGCACACTAAGGCA
DNAJB14_1905	DNAJB14	79982	TGGTATAGCCTTTTCCACCTTCACCACTACCAGATGTGCTGTCCTTTGTG
BOLA2_23548	BOLA2	552900	TGGAAAACTCACTTCCGCCCTTACTAAGGCGTACGTCAACGCAGTACTTC
PHKB_5119	PHKB	5257	CTTGTCTCCGCCACGGATCTGAAGTTCATACTCCATGGCATGGATGATCC
TFAP2A_7039	TFAP2A	7020	CAGGGTAACGTTGGCAGCTTTACGTCTCCCTGCAGGCAGATTTAATCCTA
OAS1_25326	OAS1	4938	GGGCGCTGCTTCAGGAAGTCTCTCTGTAGTTCTGTGAAGCAGGTGGAGAA
RRM1_6031	RRM1	6240	GTCCTTAAATAATACATCCCAGTCTTCAAACCCTGCTTCCAGCCGTAGAA
FAIM_2304	FAIM	55179	CTGACAGCCTTTATGTAACAGTCATGGTTCCCGATACTGAAGTGAGTTTC
GLUL_19900	GLUL	2752	GTCACTGTTGGAACCCTCAGACTGTAAAGTACTAGAGCCATCGAAATTCC
NGRN_4584	NGRN	51335	CAAAGCTCTCCTCCAGGTCCTGGATTTCTTTATTTCTTCCCTTCCTTCTC
SGK3_6285	SGK3	23678	GGAGTTCTTCCAGAATGGACCAGGCTGTAAGACTCACTCCTGGCCTCAAA
ACOT9_69	ACOT9	23597	AGAAAGAGCAATGAGCCAACCTCAACAGGTTTCTGAAACATGATGTCATC
RPL3_5932	RPL3	6122	TGCTCTTGTCAGATAGGTCATAGTCAGTGGAGGCATTGTTCTTGATCAGC
RRM2_6034	RRM2	6241	ATAGGTAGCCTCTTTGTCCCCAATCCAGCGCAAGGCCCAGTCTGCCTTCT
NHP2_10492	NHP2	55651	CTTTATTTTGGTCATCGCAGCGGCCGCTGAAACCTAGTCCCAGGGAGGCG
ESRP1_13554	ESRP1	54845	TGGAGACATCTGATTCCAAATTCACATTTTAAATGCCTATTTGCAATCAG
NRCAM_13710	NRCAM	4897	GTCTTCTGCATCACTGTATTCTCCAAATGTCCCATCATCTTCCTTCATAG
USP14_7582	USP14	9097	ATTTCAACTCTGCGAGGCCCATAGAGTAGAACGTAAGCGATATGCCAGTC
SCNN1G_21899	SCNN1G	6340	GCCTTGGTCCCAAGTGAGAACAGGCAGCAACCACTTCTCCGAAACCACAG
MPEG1_26527	MPEG1	219972	GAGATTTAAGCTGGACTCTGCCCCTGCTCTTGGTAAGTGGTGTCTCCAGT
DPH2_1940	DPH2	1802	TGCCAGGACAGGACAGAGACGGATCCTATCCTGTGAAGGGCTGCCTGCTC
GLB1_2661	GLB1	2720	AGTGGCCAAGGAGAGGTTTCCAGGTCAACTCCGCCTCGTCTCAACACCTC
CDC42_1168	CDC42	998	GCTCCAGGGCAGCCAATATTGCTTCGTCAAATACATTCTTTAGGCCTTTC
TCERG1_7000	TCERG1	10915	TCTGTGGTATTTGCATCTGGCAAGTTCAAGCCACAAATGCTCTTACTTCT
CD37_21072	CD37	951	GGCGATGCCCATGGTGAAGATTCCTGAGATGGCCAGGACTTTGGACCAGA
MAPK3_4002	MAPK3	5595	CAGTCTCCATCAGGTCCTGCACAATGTAGACATCTCTCATGGCTTCCAGG
SPP1_6720	SPP1	6696	ACATCGGAATGCTCATTGCTCTCATCATTGGCTTTCCGCTTATATAATCT
ANXA8_17897	ANXA8	653145	CTCATACTCTTCAAACACTCTCAGCAGGTGAGTGGCACTGCGCGTGCACA
MYH11_22129	MYH11	4629	CCTGCTCCTTGTACTGCTCGGCCATCTTGCGCTCGTCCTCCACCTGCAGC
PEG10_18691	PEG10	23089	CTCCATTAGGTGCAATCGTTGGAGTAATTAGCCCATCTTTTACATTTCTT
DCUN1D4_1795	DCUN1D4	23142	ATTTCCAAGCTAGGACAAGCATAACTACGTTTTCTGGTTCAACACCAATG
ACP1_21590	ACP1	52	TGCAATGGGTGATCGACAAATGTTACCCAGACACACAAACAGCACGGACT
CD3D_1127	CD3D	915	GATAATGAACTTGCACGGTAGATTCTTTGTCCTTGTATATATCTGTCCCA
GAGE1_2574	GAGE1	2543	ACACAGATGAATCTCAGTAGAGGAAAAAGAGTCCGGACGGCAGGAACCAC
GAGE4_2578	GAGE4	2543	CTTCAGGCTTCGGCCCTTGACCTGCAGATGCTCCCTCATCCTCTCCCTCC
CENPA_1247	CENPA	1058	CTGCCACTAATGGTGAGGCTACTCTGAAGGGCAGAGGTCTATATGATGGA
COASY_1438	COASY	80347	CGATAATTGGCCACATAATGTCCGTGAGTATCTTCAGCTGCTTCTTATTC
NCBP2_23556	NCBP2	22916	AGCGCCTTCAGGAGGCCACCCGACATAGTGCAGAGAAGCGGACCACAATG
SMC2_12897	SMC2	10592	GGACAGTATTAATGACAAGGCCACTAAAGACCTCTGACCACCACTAAGTT
KDM5A_3544	KDM5A	5927	TCAGCACCTGTAACAATGTATGGCTAGAATTCTTCTTAAGAAACGTCCGC
PARP2_28373	PARP2	10038	ATAGAAGCATCCTGTTATGAAGGTCCTCTCTGAAGGCTTCTTTCTCACCA
FGR_26336	FGR	2268	GCCAAAGTCTGCGATCTTGCACGCCAGCCGCTCCCCAACCAGGATGTTGG
LCK_21336	LCK	3932	GCACACTGCGCAGGTAGTCAAAGGTGGGCCGGTCCTCTGGGCGCTCCTTC
SLC6A3_6518	SLC6A3	6531	CACACTGTGCTTCTGTGCCATGTACCCCAGGAAGGAGAAGACGACGAAGC
SMAP1_6570	SMAP1	60682	TACTTTGCTGTTGAATGGTTCCTGTGCCATACAGAGATAAGATGGAGTCT
SRD5A1_14585	SRD5A1	6715	ACACGCCAACAGTGGCATAGGCTTTCCTCCTCGCATCAGAAATGGGTAAA
NET1_28245	NET1	10276	AGCTGCCTCTCCGAAGGGAACATCTCCCGTCCAGCTCCGACCCGGAGGTG
DBNDD2_23171	DBNDD2	55861	CTGCCCCTCCATCACCCCTTTCCTCCTCTTCATCCGACTGTGCCAAGGGC
SMIM15_22626	SMIM15	643155	TTTTTGCTTCTTCTTTTGCTCCTTCTCCCTGGCCTCAATCATCTTGGCCA
TNFRSF1B_14069	TNFRSF1B	7133	GCTTCTCTCTGCAGGCACAAGGGCTTCTTTTTCACCTGGGTCATGATGAC
TNFRSF1B_28264	TNFRSF1B	7133	TTGTGGAGCTGGCTTGGGAGGAGCACTGTGAGCTGTGGTCAGAGCTGCTA
TOP2A_7277	TOP2A	7153	AGTCTTCTGCAATCCAGTCCTCTTAGAAATTGGTTTCTCTCTTTGGGAGA
TUBB2A_14065	TUBB2A	7280	TGGCCCGAGGTACATATTTGTTACCAGCAGCCTCATTGTAGTACACGTTG
TUBG1_28348	TUBG1	7283	AGCTTGTCATACTGGCGACAGGTTCTCTCGAAGAGCGAGGAGATGCTGGT
TYMS_21327	TYMS	7298	CATTGGCATCCCAGATTTTCACTCCCTTGGAAGACAGCTCTTTAGCATTT
UGT1A6_7540	UGT1A6	54578	AGGCCATCCTGGAAAGAGTTAAAGTAACAACGGTAATAAAGAGTTTTCAC
UGT2B7_7548	UGT2B7	7364	TACAGAACTTTCTAGTTATGTCACCAAATATTGACATGATTTCCTGTACT
UGT2B7_21389	UGT2B7	7364	TGTGACGATAAATATCACAGTTGCCACACAGACCAGCAGGAACCCAATCA
ZNF682_28422	ZNF682	91120	ATGCACTGTTCTGGCAAAAGGTCTTCAGTGTAATGAGAAGACATAGCTGG
TCF19_11253	TCF19	6941	TAGGTCTGAATGCCAGCCCGGCACCCTGGGCATCGGAAGTCGGCCTCCCT
VCAM1_21232	VCAM1	7412	CACTCATCTCGATTTCTGGATCTCTAGGGAATGAGTAGAGCTCCACCTGG
RGPD1_12424	RGPD1	400966	ACGTTAGCTGCAGACTCCTCTTGATTCCTTTCCAATCTTCTTATTTCACT
CDC16_21464	CDC16	8881	TCAAAGTTGCCCATCAGACTGTGGATATATCCAATAGCAGAGTAGGTGGA
ZAP70_21701	ZAP70	7535	CACTGAGCCAAAGTTGCCGCAGCCAAGTTCAATGTCAGCTATGAGGAGGT
XBP1_7759	XBP1	7494	AGAACATGACTGGGTCCAAGTTGTCCAGAATGCCCAACAGGATATCAGAC
PGA3_13453	PGA3	643834	ATCCGAGGATGCCTGTCATGCTGCCGGTGCCGTAGGTGATGGAGACTGTC
PGA5_26280	PGA5	5222	CGTTCATGGTGATGCTGTCCACGGTGATCTGCCAGTAACCCTCGACGGTA
LAMA2_28249	LAMA2	3908	TCGACTGTGAGCTCAATGCGGTGTTTGATCTTGTTGGCAGTGACTTTATG
CREBBP_1553	CREBBP	1387	CCAAATGGACTTGTGTTCCCAGTTATTCCCATCTTGGCCATGCCTCCTGC
VAV3_7626	VAV3	10451	CAGACGGATTGATGAGAGGGCAGGCTACACCTGCTTCATTTCAGAGATGA
ARHGAP9_17932	ARHGAP9	64333	AGAGGCTGGTGAAGTTGGTGAGCATCAGCTGGACCAGCTGCCCTGGGTAG
DNA2_16614	DNA2	1763	GGATAGCTGGATGAACCTTCTGAATCTGACCCAAACGCAAAAATCCTATT
PXN_5642	PXN	5829	TCACTATAAACAGAGCGGTAAGGCCTGCGGGTGAAAGTGGAGACATCAGA
P2RY14_4885	P2RY14	9934	GAAGATGACAACATGCACACGTGGTCTTTCTTTGGAAGAGGGTAGGAACT
CYP4F2_17490	CYP4F2	8529	CCTTCATCTCCGCCATCGCGAACGTCTGCCCGATGCAGTTCCTGGGCCCT
ACD_60	ACD	65057	AGAAGGCTGATGCTGGTACCACTTTCCTCGGATGACATGTGGCCGGGTAA
SCARB1_6117	SCARB1	949	GCATCTTGTGCTCACTCCATTGTTTTCCGAGGCCTGTGTAAAGGCGCTTT
DDC_18548	DDC	1644	TTCACTCCACCAATTAACCCAGCTCTTTCCACTGAGGAGTGTGCCTGATC
TCF4_15698	TCF4	6925	AGGTTAAGGCTGACTTGACTTAGCAACCTGCAGCACAACCGAAAACACTG
PLOD3_5204	PLOD3	8985	TTGGGAGCAAGGTGACATATTCAGTTCAGGCACGCGGAACATGAACTCAG
SERPINA3_17487	SERPINA3	12	AGCTTCTTAGCTGCAGCTGAGTCCTGAAAGTCAGTGGCAAAGGCCTCGGA
PSAPL1_23363	PSAPL1	768239	GATGCACTCCTTCGTGATAGAGGCAGGCATTACCGAGCACACGCGCTCCA
CTNND1_27079	CTNND1	1500	CCAAAACCAACACATCCAACTCTTCCTCCAGAGATTCCTGCCCCTCGTCC
SFTPA1_17909	SFTPA1	653509	CAGATGGTCAGTCGGGAGTACAGGCAGTTCCTGTCATTCCACTGCCCATC
TXNRD1_7440	TXNRD1	7296	GCATCTCTTCCTATTGCCAGCATCACCGTATTATATTCTCCTTCAATGAT
KIT_3617	KIT	3815	TCTGGCTAGACCAAAATCACAAATCTTTGTGATCCGACCATGAGTAAGGA
ACLY_66	ACLY	47	GACTCCGATGAGACCATCTACATTCAGGATAAGATTTGGCTTCTTCGAGG
GPR89A_25292	GPR89A	653519	GCACAGAGGAGACAAAGTACATGCCCATTATCTGTGCTAATAGCAGGACA
GPR18_23181	GPR18	2841	CGGTATAGCATGACACTAATGACTCGAGCCTGAAATTGTTTTGAAACGAT
HNRNPF_17115	HNRNPF	3185	TAGCCACCCATGCTGTTCTGCCCACTGTAGCCGGCCCCGTAACAGCCACT
CTNNB1_1633	CTNNB1	1499	AAGAATTCCAGCTGCACAGGTGACCACATTTATATCATCTGAACCCAGAA
HMGCS1_3030	HMGCS1	3157	TTTCTGATGCGTAGATCAAAGGCTTAAGGCTGGAATAAACTCAGCATGTT
GAGE12J_2577	GAGE12J	729396	ATTTCAGGAGGCTGTACATAGGGTCTTGGTCTAGGCCAATAATAGGTCGA
GAGE2A_20694	GAGE2A	729447	AGCTGCAGGATCCTGACGTTGAGTTGCTGGTTCCCCTTCTTCAGGTGTTG
SMARCD2_6579	SMARCD2	6603	TGTAGGAATGGCAAAGAACTTTGGTTTAGAAAGGCTAGGAAGAGTCTGGG
SMARCD2_28386	SMARCD2	6603	CAGCTCGTCTCTCCTCCTCAGGATTTCCAATCACATCAGTGATGATCTTG
HLA-F_3003	HLA-F	3134	CCAGGAGAAATAAGCTTGACCACCATGTTATCATCAAGTTTCCGCTGACC
TMBIM6_22300	TMBIM6	7009	GACCACCAGTCCCACATACAGGTTTGCCTGGAAAAGCCAAATGGATCCAA
MRVI1_22320	MRVI1	10335	TCTTCCTCAGTTTCTTCTACCTCTTCAGGTTCCTCAGGACTCTCACTCTT
SFTPA2_26367	SFTPA2	729238	ACTGCCCATCTGTGTACATCTCCACACACTGCTCTTTTCCCCGACCTGCA
GTF2H2C_2837	GTF2H2C	728340	TTGCATCCTGGTCAGATAAAGAAGCAATGGTGTGCTGAGGAAATCCCATA
GTF2H2C_19129	GTF2H2C	728340	AGTACACGTCAGTCTATTAGGCTTTAAATCTTGGTCTTCCATTGTTCTTG
PDE4C_27660	PDE4C	5143	AAGAGGACCTCTCTGCGCCTCAGTTTCCTCATCAGTGAAATGGCCAGGAC
ANXA8L1_19389	ANXA8L1	728113	TCAATCTCGCTCCTTGAAACGATGTTTCTTATCAGGGTCCCATCACGCGT
SGCE_26521	SGCE	8910	CCTTGGTAGATTTCTGAATAGCACTGTGATGGACCAGTTGGATGTCTGGT
CYP11A1_11890	CYP11A1	1583	TGTCCTCGAAGGACATCTTGCTGTCTCCCAGGAGTCTGTAGAGGATGCCA
GGT5_11580	GGT5	2687	GAGCGTCTCTACAAGGTGGTGGTACACGTTCACCCTCCCTTCAGGCCTGG
IKBKG_3291	IKBKG	8517	CAAATGTCCATCAATAGTGACTGGTTAAATACACATCGGTCTGGCTGCAA
ITPR1_20884	ITPR1	3708	TTATGCTGGTTGTTGTGGGTTGACATTCATGTGAGGAGGATGTCCTAGAA
ACTA1_12333	ACTA1	58	CTTCTCCTTGATGTCGCGCACGATCTCGCGCTCAGCTGTGGTCACGAAGG
CCR5_1093	CCR5	1234	GAGGGTAGGGTCCTATGCTACTGTTGCACTCTCCACAACTTAAGAGCAAA
PDS5A_5046	PDS5A	23244	GCTTCTTTTCTTACTCGCCACCGTTTATCCAGTGTTCTTTCCCTTACAAA
SENP6_6219	SENP6	26054	AAGGTTGTTTACAGATAGTAGGCTTTAAATGCCACTGTCCTATTTCTGAA
VSIG4_16450	VSIG4	11326	CTTCTGTCCTTTCTTCCAGCCTCCTGCTACCAAAGAGGCTCAAACTTCTG
FAM72B_13072	FAM72B	653820	GAGCACTTGTTTACAGAATTTGCAACACAGGATGGACACGCACCTGTCCT
EPN2_2197	EPN2	22905	AGACCATTTAAGATCTCTCCTGTGCCGGTGCGAAGGGTAATCTTCTGGAA
PSMA4_10918	PSMA4	5685	CCGTAATTTCCACTAGGGTCACTCTGATAGAGCTGAAAGCCATAGTGCTT
ACTN2_90	ACTN2	88	GCTCCTCCGCCAGGATGTATGGCTTATCAGAAGCCAGGATCCGGAAGGAG
ABCC4_26789	ABCC4	10257	GGTTACATTTCCTCCTCCATTTACAGTGACATTTAGCATACTTTGTTTGT
ADAM8_12335	ADAM8	101	GTCACAGAACTCCTCGAGGTCACACATGTCCTTCTTGGGACGGCACAGCT
ADAM10_102	ADAM10	102	TTGGAGTATGAACACTGCATATCTTAATAAATCCAGCCATTAGCATGATC
CCNA1_1047	CCNA1	8900	ACTTCTGATATGGAGGTGAAGTTCTGGAAGTGCTTCCATTCAGAAACTTA
LYN_3912	LYN	4067	ACATGGAGGTAAGGATCACAGGCTTGATTGGGAGGGAAAGACAAGTGGAA
IGF1_28421	IGF1	3479	GCAATACATCTCCAGCCTCCTTAGATCACAGCTCCGGAAGCAGCACTCAT
IGF1_25126	IGF1	3479	GGGAGATGTTGAGAGCAATGTCACATTTCAATTTTGAGGACTTTATTCCA
DEPDC1_16570	DEPDC1	55635	TCTTTACTTGAATTCCCTGGCACATCTACAATTCCTTCCAAAGAACAGCA
CHEK1_1288	CHEK1	1111	CTGGCTGCTCACAATATCAATCAGCTTCCCTTTAATCTTCAGGAAGTGTC
EPB42_17721	EPB42	2038	CTGAGCAAAGCAGCTAAGGTTGGATTCAGAGTGTGTTGCCATGGCGGTGA
DMTN_23208	DMTN	2039	CTTGAGAAGTCCTCGGCAGACAGATGCCTCTCAAGCCGCATCCGATCCAC
GABRA2_23101	GABRA2	2555	TTTTCAGGTGGAAATGAGCTGTCATTACAGTATATTCACCTGTACTGGAT
SH2D1A_20738	SH2D1A	4068	TGTACCCCAGGTGCTGTCTCAGCACTCCAAGAACCTGTTTCTGTCTGGGA
MFSD10_4149	MFSD10	10227	GGCTCAGCTACTCAGCCTTGAGCGTCTGTGCCGGGTAACTCAGCTTCTGC
PLIN2_21957	PLIN2	123	GCGCCTTTGGCATTGGCAACAATCTGAGTTGATGGCTGATTCAGAATAGG
PHKA1_28258	PHKA1	5255	CAATGATGCTTCCGATGCTATGAATTTCAATATCTGCCAGCATGGTGAGG
ESR1_12234	ESR1	2099	TTGGCAGATTCCATAGCCATACTTCCCTTGTCATTGGTACTGGCCAATCT
PPOX_5336	PPOX	5498	TGAGATAAGACACAGCCACTAGCCTCCAGTGTCTGTAACCAGGAACCTCC
CCR2_14230	CCR2	729230	TGTGGGTCTTTATACCTGGAACATTTCCACTCTCTGCTCTCCTACTAGTG
MAPT_11555	MAPT	4137	TGGACTCTGTCCTTGAAGTCAAGCTTCTCAGATTTTACTTCCACCTGGCC
FAM72A_22322	FAM72A	729533	ACTCCTCTGCTGAGATATTTAACACATCTTCATCTGTACTCTCTTCTATC
ADM_12873	ADM	133	TAGATCTGGTGTGCCAGCTTCTGCACCGTGCACGTCCCGAAGCGGCAGCC
RACGAP1_19398	RACGAP1	29127	AAGACTTTAGCCAGATTGGCAACATCCATTTTAGTATGTGGACTCTGAGC
SLC7A7_21997	SLC7A7	9056	CATACACAGGACCTGGAGGTACCTTGTGGCAGACCCCACGATCCTTCGGA
ENOSF1_2157	ENOSF1	55556	TGTACCAGAAGCACCAGTTTCCTGTGGCAAACAGAATTATTCCTGCTGTA
CFLAR_1269	CFLAR	8837	CAGGACAATGGGCATAGGGTGTTATCATCCTGAAGTTATTTGAAGGATCC
GAGE2D_22568	GAGE2D	NULL	TCTCCCTCCTGAGCAGCTGCAGGATCCTGACATTGAGTTGCTGGTTCCCC
BBC3_25556	BBC3	27113	CTCCGCCGCTCGTACTGTGCGTTGAGGTCGTCCGCCATCCGCCGCAGCTG
SLC39A10_19660	SLC39A10	57181	TGACCAACAGCTGTGCCTATGAGCATGCCTATGTAAGCCATCATGGCAGA
GAGE12F_2576	GAGE12F	100008586	TTCTTCAGGTGTTGCTGGTTCCACTTCATCACTGAACTGCTCGGGCCGCA
STXBP2_28380	STXBP2	6813	CAGCTTGGCCAGGTTCTCCTCACTCACACCATTCCGAAGGAGGATGTAGA
ITGB2_27367	ITGB2	3689	ACGACTGCTCCTGGATGCACTCTGTGGCCGTGACCTTCACCTGGAAGGTG
FCGR3A_13772	FCGR3A	2214	TGAGGCTCCAGGAACACCACAGCCTTTGGGAGATCAGTCCGCATGCCAGC
PAX6_4946	PAX6	5080	CCGTCTGCGCCCATCTGTTGCTTTTCGCTAGCCAGGTTGCGAAGAACTCT
ETFA_2244	ETFA	2108	GGCAGATGCTCCAGCACAGATGTGTGTGTAATTGAACTGCTTCTGAGTTG
LAMA3_3717	LAMA3	3909	CCTTGCTGTGAAATAGGCTTGGGTTACTGGTCAGGACAACCATTCAGACT
MMP2_4213	MMP2	4313	CTCTTTTAACCCTGAGATAGGAAATTTCCCAGTTTGCAGATGAAGAAACT
MMP2_27519	MMP2	4313	AGCCTAGCCAGTCGGATTTGATGCTTCCAAACTTCACGCTCTTCAGACTT
VGLL4_28054	VGLL4	9686	GTTACGACGCTCAGTAGCCTGTAGCAATAACAAACTCGTGGCTATGAATG
LYRM1_3916	LYRM1	57149	AGGCCTCGGTCTTGTTTCCAAAGGTGACTGCAGTGAGGATGTAAGGTCCA
BUB1B_800	BUB1B	701	CACCCTAAGGTCAACACTGTAGGAAAAGTCCACTATCTTCAAAGCTTGAT
CYP2C18_15147	CYP2C18	1562	GACTCTGACTGTGACTAGTCAGCAAAAAGCACTTTAATCTCTCTTTTGAA
INPP1_3376	INPP1	3628	GGCTCAGGAATGTCTCCAGCCGCTTCCTGGATCTGTATGCAATGAGTCCT
CPSF4L_20003	CPSF4L	642843	GAAAGGCAGGAGCCCAGTGCCCTTCTGCATCTCGACATCCTTCTCGAAGG
GEN1_12237	GEN1	348654	GGCTTCATGACGCTGCCCATCATTTTTTTGACTGTCTGTGCCTCACACAC
NR1H3_26446	NR1H3	10062	GAGCCTGTTCCTCCTCTTGCCGCTTCAGTTTCTTCAGGCGGATCTGTTCT
SPTAN1_6727	SPTAN1	6709	AGTCTTATTCCAAGCTAAGCAGGCTTAAGGTTACAGTGGAAAGTGAGAGC
SRP9_6762	SRP9	6726	CTATATTTGAGAACCACACGTGCCTTCATAGGGTCAGCGAGGTAAAGCTT
GUCY1A3_26526	GUCY1A3	2982	TTGCTTTGCAGCTCTCTGAGCTTCCTGCTGCCTCCTCTGAAGACTCGTTA
GUCY1A3_27296	GUCY1A3	2982	ATTAGGCTTTCCTTGAAAGTCTCTCCTGTTCATCAGCCTTCTGATGCCAT
LSM5_3894	LSM5	23658	TCTAGTGTAAGTCAAGGAAACTCATTCACACTTCAGGTCCTTCTCCTCCA
DNMT1_1928	DNMT1	1786	TTTGGCCAACATACAAAGCTTGATCTCCAAGCCAATGGCTTTGGCCAGGG
AIFM1_183	AIFM1	9131	CTCACCGTCCTTAATGATCTTCCTTGCTATTGGCATTCGGTTAAAGATGT
HYOU1_3177	HYOU1	10525	GAGTGAGAATCCTTCCAGATTTACTTCCGCCAATCCAGAGGTACAGGCTT
PTPN12_5598	PTPN12	5782	TTCTAGCTCCCTGAATCATGTCCATTCTGAAGGTGGATCTCTTGGTCCTT
SATB1_6106	SATB1	6304	TGGGCAGACAGAGTCTGGATGGCCTCTTCGTCAGGGTACAGGCCCACGTC
AFP_158	AFP	174	CTGAAGCATGGCCTCCTGTTGGCATATGAAGAAGTGCAGCACTGGCCAAC
LRRFIP2_14725	LRRFIP2	9209	GCATTCTCAGCAGCAGTTTTATATCTCAGAACCTGTCCCTCAAGCCGGCT
GRIN2A_25164	GRIN2A	2903	TCAGAATGAGAACAGCCTCGTCTTTGGAACAGTAGAGCAAGATGACAGAA
OST4_4852	OST4	100128731	CACTTTCATTCCTGCTTCTTGGGATTGTTGACGGCCACGTAGTGATAGAG
FERMT2_23975	FERMT2	10979	AAGCTTGAATAAATCTCATCTTGGCTTCAATTAGACTCATCTGAGCTACA
PDHX_5033	PDHX	8050	GGACTAGGCAAGTCGGATAGGATTCTCTAGGTTTGCTTTAAAACTTTTAA
KCNK17_25752	KCNK17	89822	GACCAAAGAATGGAGTATAACTAGCTGTCCTTGCCACAGCCTGCAGCGTG
LDHA_3766	LDHA	3939	TTGCCAGAGACAATCTTTGGTGTTCTAAGGAAAAGGCTGCCATGTTGGAG
AKR1C2_28246	AKR1C2	1646	CCAGTCCAACCTGCTCCTCATTATTGTAAACATGTGCAGAATCAATATGG
MKNK1_4185	MKNK1	8569	AAGTAAAACCTTGTGTCATCTTCAAAGAACTCAATCAGCTCCAAAATGTT
YWHAZ_7817	YWHAZ	7534	CATTGGATAATTCAGCTCCTTGCTCAGTTACAGACTTCATGCAGGCTGCC
CCND3_1066	CCND3	896	GATCCCTGCCAGCAGCTCTGTGAGCTCATCCCCGGACATGGAGCAGGCAC
APP_367	APP	351	ACCATGCGCACATGCTCGAAATGCTTTAGGGTGTGCTGTCTGTCCTTCTG
RPL28_12205	RPL28	6158	ACGCCCACAGTCTTGCGGTGAATCAGTCCGTTGTAGCGGAAGGAATTGCG
ANP32E_10658	ANP32E	81611	ATGAGAGGCCCACTTCCTCTTCTCCCTCTCCCAACTCTGAACCTGCTTCA
SERPINE2_27841	SERPINE2	5270	GCACTTCAATTTCAGAGGCATTCTTAACAAACACGGCGTTAGCCACTGTC
SERPINE2_11933	SERPINE2	5270	CTACAGATGATGAAAATAGCAAAGACCTGCTCGCTCGGGTTAAATCGGCT
TP53BP1_7288	TP53BP1	7158	CTCCAGGAAGTTCTGCTGTTGGTCTGATACCAAGAGTACCTTCAGATTCT
GNAL_2698	GNAL	2774	CGGGAACCAATCAGCATGACATTCCTGGGCAGTTAATGTGAGAAGCGAGG
MORF4L2_16981	MORF4L2	9643	TTGGCAGGGAGTTGAAACAGCTGCTTCTGCCTGGTAACTAAGTCCCAGTC
HMMR_3040	HMMR	3161	AATTGAGCAGTAACATCTTCAAGGCTTTGCACCATACTGTCATACTTTTC
CHAC1_1279	CHAC1	79094	TATCTGCTCAGTGGGCTCAAGCGGTCGCAAGTCTGTCTTGTGCACTGGAG
SLC6A8_27878	SLC6A8	6535	CATCAGTCACCATGGAGAGATCGATGACAAAGCAGAGGGCACAACAGAGG
CHAT_28271	CHAT	1103	TCGCTGACGGAGTCTGCTCGGATCAGCTTCCTGCTGCTCTGCGTCATGTG
PHOSPHO1_5125	PHOSPHO1	162466	TGGTCTCTTGCTGCATAGACGAGGCTGGGATGCAAGGAGACACCGTCACT
BDNF_679	BDNF	627	TAAGGAAAAGGATGGTCATCACTCTTCTCACCTGGTGGAACTCCAGTCAA
L1CAM_3714	L1CAM	3897	TAAACAAGTGGATCTCGTAGTCAGTGTCAGGCTGCAGGTCCCACTGCGTG
L1CAM_12063	L1CAM	3897	TTGCCGCCCTTGCTGCGCTTGATGAAGCAGAGGATGAGCAGGACGAGGAG
RGPD2_5823	RGPD2	729857	TTATTCCTCACCTTGAGCAACCGCAGCAAGTTTTCCCTTTTCTTCAAGGC
ABCC3_26788	ABCC3	8714	AGCACCTTGATGCCGTTCAGGATCTCACTCATCAGCTTGATGCGCGAGTC
MYBL1_22509	MYBL1	4603	CTCTTTGAGGAATAGGTCTGTTCCAGTTTCTTCTTTTAAAACTTCCCGAA
CD58_1144	CD58	965	GAGTACATTATAAGTCCTCGATGGCTGTTGTAATGCTCTGGTATCATGCA
FGFR2_2417	FGFR2	2263	AGTACCAAGTTTCACTGTCTACAGTCCTACTGGCAGTACAAGCATAGAGG
MX1_4382	MX1	4599	GCTGGCCGTACGTCTGGAGCATGAAGAACTGGATGATCAAAGGGATGTGG
ZNF286B_24372	ZNF286B	729288	ATGTCTCTCCTGATTTCCTTGCTGCTTCTCTAACCAATTTTCACATTCAA
SLC2A6_6447	SLC2A6	11182	ACGGCACAGCTGAGAACATGATGCTCAGCTTCCGGCCCAGGAGGTCGTTG
SMAD3_27880	SMAD3	4088	CTTCCGATGTGTCTCCGTGTCAGCTCCACTGCTGCATTCCTGTTGACATT
VAMP7_7620	VAMP7	6845	CTTGAGAACTCGCTATTCATGGCATATGGAAGTGCTGTCTGTGCTCTTGA
NR2F2_16181	NR2F2	7026	CCGCAAAACCATATTTGCCTTGTTCAAGGTCCCAAACCGCTTGCATCTTC
PLIN1_5199	PLIN1	5346	CATCCAGCAAGGTGAGGCCTTTGTTGACTGCCATCCTCGCTCCTCAAGTC
PLS1_5211	PLS1	5357	AAATAGGCTCTCGAGTCCTTAATGTCTTGGCTGAAGTTGCTGATGGTATG
MDM2_23384	MDM2	4193	CATCAAGATCCGGATTCGATGGCGTCCCTGTAGATTCACTGCTACTGCTT
MDM2_27496	MDM2	4193	GGTCTCTTGTTCCGAAGCTGGAATCTGTGAGGTGGTTACAGCACCATCAG
TSEN2_7367	TSEN2	80746	GAAAGTAATGGTAGGCCATGTAGGTGGTTCTGAACGTGGGCTGAACTACA
NFE2L2_4564	NFE2L2	4780	TTTCCGATGACCAGGACTTACAGGCAATTCTTTCTCTGGTGTGTTCTCAC
SCRN1_6155	SCRN1	9805	TTCTTCCATGGCTTCCAGGCCTTGCTTCTCCAGCTCCAGCATGGTGCTCC
TXNDC5_17478	TXNDC5	81567	CCACATAGACTTTGGCATCTTCCATGCTGTTGTATTTGTCTCCCAGGTCA
RAP1GAP_5729	RAP1GAP	5909	CTCCAGGGACCTCAAGAAGCAGGGTAGGGTGATAGGAGGTCCCTGGGAAG
GATA2_2599	GATA2	2624	TTTCTTGCTCTTCTTGGACTTGTTGGACATCTTCCGGTTCCGAGTCTGGA
LYAR_12352	LYAR	55646	TCAGGATGCTCTGGGAGCTTCATCTTTTTCTTCTTAGAATCTGTTTCAAC
ADGRG1_2761	ADGRG1	9289	GGAGGTCAGTCTCAGTCCTTGGAGTGGTGGGATGGAAACCAGACGGGACT
RPAP3_5909	RPAP3	79657	AACAGTTGTGGCAAACTGAGCAGGTTTTTGTTCTATCTCTATGGGCATTT
CYP51A1_1742	CYP51A1	1595	GCACTAGTAGTTGAGGATGTATGCTGCCCTGCCAAGAGTAATCCAATAAG
PEG3_14757	PEG3	5178	TTCCATTGTGACTTCTTGGAGGTTTGGAAGCCACTAAGCTATGGATAACA
RPS20_5987	RPS20	6224	GAAATTTTCCATCATAAAGGAGTTTTTAAAAACCCAACATTATCAAAATG
SLC25A4_6406	SLC25A4	291	TAGGCAGCTCTATAGATAATGATGCCTTGGACAGAGACGTTGAAACCCTG
SLC25A5_20900	SLC25A5	292	TCCAGCTTTACCCACATCAGCTGCTAGACGGGTACGGGCAAAATCAAGAG
SCOC_12252	SCOC	60592	CAACACTTGATTAATAAGTCTTGTTTTTTCCTCCAGTTCCACTTGATTTT
ANXA5_14212	ANXA5	308	ATAAAGCCTGAGCATCTTGTTCAACTTGAGCTTCATCAATTCCAGCATCA
BZW2_805	BZW2	28969	GACTCCTTGTTGAATGGCTTTAAGTTAGCATATAGTGAGTGAGAGGTAGA
BZW2_28613	BZW2	28969	TTCTTTGACTAAGCTGTCGGTGAAGAGACTGGTGAGGATGGTGGCGGGCA
CANT1_956	CANT1	124583	CATTCAGCGTTCACTTCCTTCGCTTCCTCCACTACCTATGACATAGCGGG
SGO2_6289	SGO2	151246	ACGCTGTCAAGTATTCTTTCCATTACTTCATGGCTCTCTGGAGAAGGATC
KLF6_3626	KLF6	1316	TCCAGCTCTAGGCAGGTCTGTTGCCAGTACTCCTCCAGAGACGGCAGCGC
NAT1_27553	NAT1	9	TGGTATGAGCGTCCAAACCCAGCATCGACAATGTAGTTCCTGCCATCAAT
NAT1_25741	NAT1	9	TTGGAATGTACTGTTCCCTTCTGATTTGGTCTAGATACCAGAATCCATTC
FCHO1_28745	FCHO1	23149	CGCCGTAGCGGAGAACGTCCTTGATGAGATCCTGTAACTTCCGTGTCAGT
MAFF_27478	MAFF	23764	TCGCGCTCCAGCTCCGACTTCTGCTTCTGCAGCTCCTCCTTCTGGCACAC
MAFF_28315	MAFF	23764	CGTCGAGCTCCAGGCGCATGGCGGCGTTCTCGCGCGCCAGCTTGTCCACC
TEX10_7033	TEX10	54881	CAAACAGGAGGTACTATGGCCTCTTCAATACACTGTAGCCAGTGCACTGG
MYB_13607	MYB	4602	TGCGTGAACAGTTGGGTATTCAGACTGTCCCCTTCCCAGTGGTGTGAGCA
MYB_27540	MYB	4602	TTACGAGCTTGACTGGAAGATGTCATCTGCTCCTCCATCTTTCCACAGGA
AHCY_174	AHCY	191	ACATGGGCTTTGTGACTCCACTACTGACTTCCAGGCTAAGGAAGGACTGA
CLK1_28270	CLK1	1195	CTTTGAGTGTCTCATTCCAGACAACGTTTCCCCACAGCTGCTTGGCTCAC
ETS1_27185	ETS1	2113	GCTATAGGAACTGCAGGAGTTATACTCACAGAAGGAGAGTTTCCGGCATA
ETV1_2251	ETV1	2115	TCCCGTCCTGATGAACCCAGAGAAACTAATTTCTGCCATCAGAAAAGTCC
FAM63A_2329	FAM63A	55793	CAGTCTGTACATACGTGTGACTATTCAGGGACCGGGAGTTGAGAACCAGA
HTATSF1_3159	HTATSF1	27336	TCATCTGCATCACCTTCTTCCGCCTTTTTATCAGCAGCTTCAAGCCCCTT
DHCR7_17139	DHCR7	1717	GTGGAGACGGCATAGCCAAGGATGTTGGCGCACCACAGCAGTGGGATCCA
PYGL_5647	PYGL	5836	CGTACCCTTTCTTGTCCAAAGCAGCCACATCATCTATCCTCATGCCAAAG
ASB3_17651	ASB3	51130	TAGCTTTGTCCAAGGCTTGACAATTGACATTTGCACCCGATGAAATAAGT
SLC37A4_6478	SLC37A4	2542	TTCCTGACTGCAGAAGTTTCCTGTTTGTCTGAAGGCAGGAAATAGGAGCT
TRAF3IP2_28407	TRAF3IP2	10758	GGCTGATTGCTACGATTATCATCACGGTATCCCTAAGGTAGCGCTCCATC
MTF2_4342	MTF2	22823	GGTAGTTTCTTTTGCACTGGAAGCACCCGTGAAATCCACATCTGAGGTAT
CDK5_1206	CDK5	1020	CACAGTGTGACCACCTCAGCTGAGTAACAGCGGACGGGAATCCCAAAGGC
SUMF1_6887	SUMF1	285362	AACAGGCGCAGTTCCTTGGAAGCCATCCTCACCAGTGTTGGTCACCGGAA
AMHR2_28375	AMHR2	269	CCAGGTCTCCAATGGCACACGATCCATCTTCCCGAATGAGCACATTCTGG
CA1_28608	CA1	759	AGCTGACACTGATGCTCTCCTTACAGATGATCCAAGTTACACTCTCATAA
TMEM14C_7183	TMEM14C	51522	CGCTGCCTGCTTTTACATAGCCAATGATCCCACCAGAAGCAACCAGTGCT
NFKB1_4566	NFKB1	4790	CACTGGTCAGAGACTCGGTAAAGCTGAGTTTGCGGAAGGATGTCTCCACG
BIRC2_703	BIRC2	329	CTGTTCAAGAAGATGAGGATATCTACCTTGAATCTCATCAACAAACTCTT
ZNF260_25549	ZNF260	339324	ATCTGATTCATGCTGAAGACTTTCCAACATGCCTATCATGCATGTGAATT
TRIP13_13050	TRIP13	9319	GATGGGATTTGACTTCCACATCGTATACCAAGCTGTCCCAAAGCCCATGG
CCT7_1100	CCT7	10574	CAAAGTTGTCAGCAATGTCCTCGTTGTTGATGTCTACTCCATACCATGTA
MAGEA12_28277	MAGEA12	4111	CTTCCACCACCTCGATGCCAAAGACCAGCTGCAAGTACTCGGAGGCTTTG
GNAI2_28208	GNAI2	2771	AACCACTTGTTGTTGCAGATGCTATCGAATAGCTTCATGCTCTCATGCAT
LST1_27466	LST1	7940	TCCTCTCCAGCCTCTTTACATCATTCCGCGATAACATTAGGTCAGGGATC
TRPC7_7358	TRPC7	57113	TCATGGCTATTAGCATGTTGAGCAACACTACCACCATGGTGACGTTATAA
RBM6_5774	RBM6	10180	GCAAACATGACTCTTCGAACAGCATCTCGGTAAGTCTCGTTGGACTGTCT
XPNPEP1_7775	XPNPEP1	7511	TGCTGTTTGGAGATGGGTTGCGTCTCTCTGATGAGCCACTCGAGAGCTTC
KLK11_28234	KLK11	11012	GTCTCCTGGATCCAGTCCACATATTTGCAGACTTTCGTGTAGACACCAGG
BLCAP_713	BLCAP	10904	CCGCTGTGCTCTCTGGCTGTCAGCCCGGGATCACCAAGGCAGCAGGGATC
TIMM17B_27958	TIMM17B	10245	GCTCGGATCCTCACAGCATTGGCACTACCTCTCAACCGGTGCCGAATTCC
ME2_4100	ME2	4200	TTCTTCAGCCGTGCACTCTGCCTGTGCTGTAGGATTACTTAATGCAAATA
SLC35A1_6463	SLC35A1	10559	GAAACACATACAAGAAGAGTACCCAGGGCAAAGGTGAGTGTTATCTGTAA
TSPAN3_7378	TSPAN3	10099	CACGGGCAGGAAACACCAGCCTAGTGGGTGAGCTCACTCACTAAATTTCA
CNDP2_1408	CNDP2	55748	TCCTGGAAATTCCACGAGGGACTGAGCTTGCAGAGATGGAGGTGAGCATT
CXorf56_28414	CXorf56	63932	TCTGGCTCCTTGCAGACGCCCCCGCAGTTCCCGGCTACTCACCCAGCACT
SRPX_17263	SRPX	8406	GACATCAGTAAGAATTCCATCTGCTGTGTCTCTTCCTTCGGGTGTCTCCC
FOXO4_2484	FOXO4	4303	CCCTAAGCTGTCCCTTCACACAGTTCTCCGATCCCCTTCCCGACTACAGC
VEGFA_12596	VEGFA	7422	GACCACTTGGCATGGTGGAGGTAGAGCAGCAAGGCAAGGCTCCAATGCAC
PAPD7_4925	PAPD7	11044	CTGCAGACACAGTGTGCTACTCTATTCTGGAATGCCTCCTAGAGAACCTG
PPARD_5301	PPARD	5467	TAGAGCTATTGGGACAAATGGACATCAGAATGAACAGGCTCAGTTTATCC
PPARD_5302	PPARD	5467	TATCACTGAAGGGTTTGCGGAGGCTGCGCAGGAACTCACGGGTGACAAAG
TBP_28217	TBP	6908	TCAGTGCCGTGGTTCGTGGCTCTCTTATCCTCATGATTACCGCAGCAAAC
OLR1_13618	OLR1	4973	CTCTTAGGTTTGCCTTCTTCTGACATATACTGAAGGCAGCTAAAATGCAG
HAVCR1_23335	HAVCR1	26762	AACGCTCGTTGTCGTTGAAACAGTCATTGTCGTCAGAACAGTCGTTGTCG
PDHB_13121	PDHB	5162	AAACTGTGGCCAGCCTCCTTCCACAGTTACAAGATGATTTGTCTTCATGA
ARHGEF9_427	ARHGEF9	23229	GTGGCATCAGGTGATGCCAGTGGGTTCAGTAGAGGAGAAGTGCGGGTTGA
ARHGEF9_28393	ARHGEF9	23229	CCTCAGTCTCCTTGTTGTGAAGCTTAAAGGCATTCTTCATGCTGACATTG
TCTN1_7014	TCTN1	79600	AAGTAACCGCAGTGGAAATAAGAATCGTCCTTTCATTTCCTGAGTTGGCC
CARMIL1_3881	CARMIL1	55604	GTGCTCGTTGATGGTATGCAAAGGTCACCGACCAAGCTTTAAATGTACAA
CHST11_20899	CHST11	50515	ACTCCTGCCAGCTGCAGGACGTAATTAGAATCCTCTTCCAGTGTCTCGTA
TMEM185A_27972	TMEM185A	84548	TTTCCCACGCATAGTCGTGACCCGCGTGGCCGTTTCTGCTCTCAGCAACA
PRR7_5473	PRR7	80758	CTTCGTAACACGGTGGTTTGGACATGTCCGATTCCGCTTGGCGCGGGTAG
ARL1_17096	ARL1	400	GAAATGCCAATTCGGTCTCGGTCACAACTGTCTACTACATAAATGACTGC
RPS27A_5998	RPS27A	6233	TTACTTGTCTTCTGGTTTGTTGAAACAGTAAGTCAGACAACATTTGCCAC
MAMLD1_3945	MAMLD1	10046	CTTCTGCTGTAAAGCTCATTAGGAAAGAGCTAGCGGAGACTGAAAGGTTC
DAG1_1750	DAG1	1605	AACACTTGAATGTGAGATTGGCTCTCCATCTCACAGAGTCCAACGGCCAT
CDC45_26987	CDC45	8318	TGGTAGAGCACCAGGCGGAGGTCATACTCAAAGGAGATCCGTGTGCAGTC
ECI1_22689	ECI1	1632	CCTGTGGCAGCCCAATCGTTAGCCTTTTTCTTCTTTGAGCCTCTCTAAGT
ACE_26793	ACE	1636	AGGTCCTCCAAGTTCACGGTGGTGCACTGCTTGATCCGGAAGTCCTTGCC
ACE_26794	ACE	1636	CTGAGGCTCCACCACTCCTGGTTATAGTTCTCCTTGGTGATGCTTCCATC
BCAT1_25914	BCAT1	586	ACAATTGTCCAGTCGCTCTCTTCTCTTCCATACTGGATATCAGTTAATTT
F3_21670	F3	2152	AGTGTTGTTCCTTCTGACTAAAGTCCGTTCATCTTCTACGGTCACATTCA
EGF_2055	EGF	1950	TTGGAGACGTACTCTATCTTTGCCAGTCCTCTTGTTTACTCTCATTACTG
ATP6AP1_14351	ATP6AP1	537	GAGGGCCGCTGTGTATGGGACATCTTCGGACTTGAGTGTGCTCAGGACCT
UGDH_7525	UGDH	7358	CTACACTTTAGGTTTCTTGTTAGGTGGATCTTGAAGACTAAACTTCGGAA
HADH_2872	HADH	3033	ACAGCCTGATTGCTTCCATGAGGTATGGAACCAGGAGGCGGTTCACAATA
TIPARP_7116	TIPARP	25976	GTATCTGCCCGTCAGCACTTTGGCCAGAAACATGAAGTGGACTCCTTTGG
GPI_2753	GPI	2821	GGCTCCAAGCATGAATGGTGTGAGCTTGGTGAACACAATAGAGTTGGTTG
CTTN_1650	CTTN	2017	AGATGAGTTTCCTGATCCTGCGGGCTGTCACGGTATGACATAGGCAGATT
VDAC2_11431	VDAC2	7417	TGTGACTCTCAAGTCCTCGGCCAATGCTGTGCTGCTTAAGGGCAGGCAAT
VDAC2_28051	VDAC2	7417	TGTGGCCTCCAGCATTAATGCTCTTCCCATCTACCAGAGCAGAGAGTGTA
PLCB3_5183	PLCB3	5331	GCCACAAGACGGTCATGCCGCTGCTTCTGGGCCTCCTCCAGCCGACGGAT
FLAD1_28296	FLAD1	80308	GCTTCATGCTGCCCTCAGCTTCCAACATCTGCAGATTATACCTCTTGATA
CARD8_28417	CARD8	22900	TTAGGTCGGTTTCTCTGGTTCTCAACTTCTTTTGAAATAACGCTCGCAGA
PACSIN3_4896	PACSIN3	29763	TGCCATCTCTTGTAGGCACAATGCTGGTCAGGGTAACCTCATCAGGGCTC
NCKAP1L_26591	NCKAP1L	3071	TTTAGGTGGAAGGCCCGAGACACCTCCCGATAGGCATTTCGAAGCAGGAC
ACOX1_20713	ACOX1	51	GTATCGGATGGCAATGGTGCACGCCTTAGACAGAGCCCGAGCAGCTTCTC
AQP1_26514	AQP1	358	GATGTCGTCGGCATCCAGGTCATACTCCTCCACCTGGCCGCTGGTCCACA
NIT1_4598	NIT1	4817	TGGAATCTCTACGTCACACAGATGTGTCTTCCTGTAAGTGGCCACTACTG
INS_3382	INS	3630	GCAGATGCTGGTACAGCATTGTTCCACAATGCCACGCTTCTGCAGGGACC
BAK1_14344	BAK1	578	AGTGATGCAGCATGAAGTCGACCACGAAGCGGGTCACCTGGCCTAGGAAG
BCAT2_651	BCAT2	587	GAACATCCACTCGTGGGCTCTGATTCCGTACTGGATCTCCTTCAGCTCCT
C1D_859	C1D	10438	GATCCAACTTCTGCAACAACTCATTTCTAGAAACAGACATCATGGTCTTC
FBXO11_2372	FBXO11	80204	CTTTAGGGAAGGAATTCAGTTGTGCTGCAATGTATTAGATTCTATAGGTG
CYP3A5_28493	CYP3A5	1577	CATGTTGTGACTGTAGGACAGCAGGAGGGAGCCACATGGTGACGGAATGG
NCF2_12973	NCF2	4688	ATGCCCACCTTCCCTTTGCACTCCCCTTCCAGCCATTCTTCATTCACCTT
CNPY2_1432	CNPY2	10330	GGTCAGCCGTAGAATAGGAGTGGCCTTAAGCGACGACAGAGTCCGGGCGT
CNPY2_28229	CNPY2	10330	TTAAGCGACGACAGAGTCCGGGCGTGCTGTATGGGAGCGGCTAGTCGTGC
BCL2L1_21647	BCL2L1	598	AACCAGTCCATTGTCCAAAACACCTGCTCACTCACTGAGTCTCGTCTCTG
TNFRSF17_21646	TNFRSF17	608	TTGCATTACAATAACGCTGACATGTTAGAGGAGGAGTATTAGAAGAACAT
RBBP5_28415	RBBP5	5929	GTTCTGAGATTGCTCCTCCTGTCAAGGGCTGGCTGAGTTCCGCCTGCACT
FPR1_13192	FPR1	2357	AGCCAATGATGAACCGGATGATGCCTCTCACCGTCAACATGGCAACGGCC
IKBKE_3290	IKBKE	9641	TGAAGTCCTATAAACCAGAGGGAGTGGGAAGGCGTATGAGAGCTTCTTCT
C9orf3_28334	C9orf3	84909	ATCATTTGATGACCATGTCTCCATCTTCATTTCTGTCCAGCATCCCACTG
CORO1A_1507	CORO1A	11151	ACGGCAGGAGGTACAAATGAGGCCTCCATCTCGGCTCCAGTCCACACTGT
ASPN_490	ASPN	54829	TTCCAAAGTTCCCAAGCTGAACACTCATTCTGCTCAAAACACAACGAAAT
CSRP1_1611	CSRP1	1465	GGTCTCAGGGCAAAGGGAAAGGTGTTTGGATGAAGACTGAGGCAGTGCCT
SCP2_6152	SCP2	6342	CTGGCGGCTTCCGGAAAACCCATCTTGTAGAGTGTTACAACCACAGCTCC
KCNJ18_3509	KCNJ18	100134444	CGGCTCCTCTTGAGTTCTGTCTTCTACGTAATGGTGCTGAGTAGGCACGG
PPIE_5325	PPIE	10450	CAATTTGCCGCAAGACATCTAGGCCTTCGGTGACCTCTCCAAACACCACA
CD4_1128	CD4	920	AGAAGAGCCAAAGGCTTTGTCCTCTGGTAACAGATTCTGCCACCAGCGGG
DDIT3_16736	DDIT3	1649	TCATCTGAAGACAGGACCTCTTGCAGGTCCTCATACCAGGCTTCCAGCTC
GSR_21104	GSR	2936	TCTGCCTTCGTTGCTCCCATCTTCACTGCAACAGCAAAACCCTGCAGCAT
GSR_28346	GSR	2936	CAAAGTCTGCCTTCGTTGCTCCCATCTTCACTGCAACAGCAAAACCCTGC
APTX_12622	APTX	54840	AAGGAGAATCAAAATCCTGGCTGATCACATGAAGATGTACATGGCTCATA
SRSF7_6776	SRSF7	6432	CAGCGCCAGTTCCCAGGTTACCAACATACACCTTGGTTTCTCCTCCGTAC
SRSF7_26369	SRSF7	6432	AACCAGACCTAGATCTTCTGAGTGAAGCTGATCTTGATCTACGAAGAGAG
TOPORS_15752	TOPORS	10210	AAATCAGAAACAAAGGTGCTCTCTTCTCTTACATCGAGAGTTTGTTCAAC
PRSS3_28318	PRSS3	5646	CAGTGCATCTGGAGGATGGAAAACCAATGGCGCACTCCTCCCCTTCTTCA
TUBB3_7409	TUBB3	10381	AAAACGTCAGGCCTGGAGCTGCAATAAGACAGAGACAGGAGCAGCTCACA
MEFV_4116	MEFV	4210	ATGCAACGACTCCGTACTTCCTCCTCTGAAATCCATGGTGTGTCATCAGT
LMNB1_27441	LMNB1	4001	CACTACTACTCGCCTCTGATTCTTCCACATCAACCCTCTTCCGCTTTCCT
ADCY4_26802	ADCY4	196883	TCCGTTCAGCATCCTGTTGTGCATCCTGTCCAGAGGTGGCATTTAAGCCT
ARHGEF12_420	ARHGEF12	23365	AAAGTCAATCGGTCCTTGTCTCGCTCTGCATCAAGTTTAGTCAGCTCGCT
ARHGAP8_26848	ARHGAP8	23779	ACGATGGTATAATCGTTCTCAACGTATTGGTCCAGTGTGTACTTCAAATA
FOXJ3_2478	FOXJ3	22887	AGACTGATTCTGGATGGCTTGTCACCGGTGTATAACTATGCACACTTCCA
CAPN1_957	CAPN1	823	TGAAGCCTGCCGACTCAATGGCCATCCGCATCTCGTAGGCACTCATGCTG
EIF3C_2092	EIF3C	8663	GGGGGTAGCCTCGTTAAGGCTGGGTCTCAGACCTCACTGGAGAGAGGTGG
EIF3C_28624	EIF3C	8663	ATGTGGCAGAGGATGGCACATGTGCGGATCCGGTCTGTGCGGTCCTTGGC
LTF_26042	LTF	4057	ATCCTTAGCCCATGCCTCATTGTTATTTCCATCAGTGTTCTGCAAGACAG
SGK2_10628	SGK2	10110	GGCTGAAGAATACATGGTTCTTAATCTCAAGAAAGTCTGCTTTGGAGCCC
FPGT_16510	FPGT	8790	ATGCTGACTTGTTCTTAACAGCATTTAACATCTTTAGGGATGTTATAACT
RPL17_5919	RPL17	6139	CATTGCTTGGCCTGCGCACACCTGCCAACTCCACCATTGTAACGTCGGAA
MSRA_4319	MSRA	4482	CCCTCTGGGAAAGGTTCGACTGTTCTGTTGCCATTGACATGATGTTTGGA
CTSS_25157	CTSS	1520	CTGTTTTTCACAAGCCAGTATTCTTTCCCATTAAGATCACCATAGCCAAC
GADD45A_2569	GADD45A	1647	TAAGTTGACTTAAGGCAGGATCCTTCCATTGAGATGAATGTGGATTCGTC
HOXD8_12050	HOXD8	3234	TACCAGGAGCTGCTTGTGGTCTCATCCACGGAAACATTTGAGAAGGAGAC
PPP2R5A_5364	PPP2R5A	5525	CCAGTGCTACAATGGTCGGATTCCAGTGTTCTTTGGAAATTTTGTACAAA
POC1B-GALNT4_28418	POC1B-GALNT4	100528030	TTATCTAGAGCATCACAAGTTCTCATTTGTACATCAGGTCGGCCCTCCGG
KLRK1_20413	KLRK1	22914	TATTGTTAGTAGGTTGGGTGAGAGAATGGAGCCATCTTCCCACTGCCAAG
AK3_24914	AK3	50808	GTTTAATGACCTCAAAGGGCACATTCAGGTTAATCACTGTGTCGATCTGA
PGM3_5099	PGM3	5238	GCTGATGTCAATAAGCACTCTCTGCATATCTTGTTCCTCAGCATTTGCTA
SESN1_6261	SESN1	27244	ATAAAGGAGTTCTGCTTGCATCCTAGCTTCTATAAGAAGCAGATTAACAT
RPL36A_27804	RPL36A	6173	GGACGTTAACCATGCTTGCGTGAGCGCTATCGGCGCGGAAAGAAAGAAAC
NOTCH2_18421	NOTCH2	4853	GACACGGAGTACTGGAACAGTCATCAATATCAATCTGGCAAACTGGCCCA
ALDH7A1_227	ALDH7A1	501	AGCAAGATCCTAAGCAAGTTAGGCTTTAGTGCCGTGGCAGAAGCAAGCAT
PLSCR3_5215	PLSCR3	57048	GGAACTGTAGGCCAAAGTCATCTGCATCTGTGAGGGCTTCTCGGACCAGG
RPS10_28213	RPS10	6204	GGGACAATCCATCTGTCTGGATGGCGACTACTGCTCACGAGTAGCACAAA
CFLAR_1270	CFLAR	8837	AGTGGCAGCTCACTGGTATGGAGTTTCTAGGTAGATGGAAATGTTCTGGA
CD44_1134	CD44	960	GTCTCAAATCCGATGCTCAGAGCTTTCTCCATCTGGGCCATTGTGGGCAA
CYP3A4_20661	CYP3A4	1576	CTGCATCAATTTCCTCCTGCAGTTTCTGCTGGACATCAGGGTGAGTGGCC
CYP3A4_28338	CYP3A4	1576	CAAACCTCATGCCAATGCAGTTTCTGGGTCCACTTCCAAAGGGTGTGTAT
SLC25A27_23627	SLC25A27	9481	TCACATTCTCAGCCAAGATGGTAAAAAGCCTTTATATAGACTCATGAATC
NOS1_19006	NOS1	4842	TTTCATGTTCCAGGTGCACAATGTCATATTCTTCCATGGACATCACCTTG
NR3C1_4689	NR3C1	2908	GTTTCTGTCTCTCCCATATACAGTCCCATTGAGAGTGAAACTGCTTTGGA
XIAP_18704	XIAP	331	TCTCAGATGGCCTGTCTAAGGCAAAATGATCTCTGCTTCCCAGATAGTTT
ANO10_292	ANO10	55129	GCTTGCCACATGGGAGCCACTTCGTTTGGCTAAGCATTGGGTCTGGGTTC
TCEB1_6998	TCEB1	6921	GAAATTCTACTTTGCTTCCCCAGGAACTTTAGTAGTTTCCCTCACTGTAG
WISP1_28074	WISP1	8840	GATAGGAGCGTGTGCTGATGCAGCCCGCAAGTGTGAAGTTCATGGATGCC
NPEPL1_4651	NPEPL1	79716	TGTCTCGGTCCGCCACTGAGTTCTTCATGTCCGCCACAGCTGAGGTGAAC
CASP10_978	CASP10	843	TGAGTTGCCGCTAATAAAGTCAGCTGGAATTACGCACAAAGGAACTTAAG
CHN1_1312	CHN1	1123	AAAGCAAAGTCACAACAGGCTTACTCTGTGAAACATGCTGGATTACAAGC
COA6_28597	COA6	388753	ATGTCGACGGGAGGAAACTGTCACGCAGGCCACCAACCGGCGGTGGAGGG
PRKAG1_5413	PRKAG1	5571	TCCACCACTACAAGTCGGTGAACCTCTGCTTCCACTAGCCTGTTGATGAT
CAV2_15304	CAV2	858	GATAACATCTGTCACACTCTTCCATATTGTCTGCACTGAAGGCAGAACCA
TP53I3_27999	TP53I3	9540	TGGATAGCAGCTGTGCCCACACCACTCAGTCCTGCATGGATTAGCACATA
NR1H4_25084	NR1H4	9971	AGGCATCTCTGCTACCTCAGTTTCTCCCTGGTAGAGAGTCTCAGCTGGCA
BZW1_804	BZW1	9689	TGAGCAAATGCTTGCATGGTCTCTAGATCTTCTTGGGCTGCAAACACGCA
C1QBP_10605	C1QBP	708	ACTCGCCAGTGGACTGAAAGCTAACTTCCCTGATAGAGAAGATGTCACTC
CA9_14814	CA9	768	TGAGCCTTCCTCAGCGATTTCTTCCAAGCGAGACAGCAACTGCTCATAGG
CALU_944	CALU	813	TGGATAGAAGAGAATTGGCAGTCCTTTCCAGCTGGGAGCACCTGCTAGTA
CAMK2B_22665	CAMK2B	816	TGCCACTAGCTGCACCACCCGACCAAACCCCAAGCCCCAGGCTTCCCCAA
CASP2_982	CASP2	835	AGATGTGGTGACAGACACAGAAGTAGACTGCTCAGGGACTGAAGGGCCCG
CASP9_992	CASP9	842	TCCCTTTCACCGAAACAGCATTAGCGACCCTAAGCAGGAGGGACTGCAGG
CASP10_979	CASP10	843	GGCTGTGAAGTGAGACATGATCTCCCGAATGGGAATGAGGGCCTCATCCG
CBR3_1007	CBR3	874	GCTCCGAAGCAGACGTTTACCAGTTTTGCACAACTTTGTCATGGACCAAC
CCNA2_1050	CCNA2	890	ATGCTGTGGTGCTTTGAGGTAGGTCTGGTGAAGGTCCATGAGACAAGGCT
CCNH_1083	CCNH	902	GGTCGTCATCAGTCCATTCTTCCTCCTCATGTTTGGATTTCTTTGAGACG
CD27_15100	CD27	939	AGCGAAGGGTTTGGAAGAGGATCACACTCGGTGCACTCCTTGTCCCTGCA
PFKP_20061	PFKP	5214	GCCTTTGCCCTCTTCTGAATACAGCTGGTAAATGAAGTCGGTGGTGTAGT
AHRR_26810	AHRR	57491	GCACGACTTGGAAGAAGCTCTTCACCCGGAGGTAACTGACACTGAGGCGC
GHR_2644	GHR	2690	TACCTGCTGGTGTAATGTCGCTCACCTGGGCATAAAAGTCGATGTTTGAC
GFOD1_2633	GFOD1	54438	AGTCCACGTCCTGATGCAGCAGCACCTCATCAATGCGGCTAGTGTAGAAG
GFOD1_2634	GFOD1	54438	TGCTTGCTATTTCTGACCTCTCTTTCTCTACCAGGTGAAGGGCAATGAAC
BTN3A3_28303	BTN3A3	10384	TCATGATAGGCCAAAGACTTCTCTCCACGAGCCATGTACTGGATTTTCCT
ARFIP2_405	ARFIP2	23647	GTGACCAATGTGTTGATGCTAGAGACAAAGAAGTTCACGGCTCCTAGCAG
DDC_27100	DDC	1644	GCAGCTGGCTTCACTCCTACTCCCTCTCTGCTCGCAGCACGTCGGCCGCC
DHDDS_1856	DHDDS	79947	TGCCAAAGGGTTCACTGATTGGCTTCTCAATCGCCGTGTCTGGCATTTAT
MTMR2_4353	MTMR2	8898	ATAGGAATTAGTCACAAGGGAGAACAGTTGTTCCAGGTGCACAAGACAGA
CEP57_1257	CEP57	9702	AGCTGAAATGGTGGTTGACACATATATTTATCATGTCACCAGAGCACTGT
HLA-DQB1_19840	HLA-DQB1	3119	CTCCTCCTGATCATTCCGAAACCACCGGACTTTGATCTGGCCTGGATAGA
HLA-DQB1_28329	HLA-DQB1	3119	CGCCGGCTGTCTCCTCCTGATCATTCCGAAACCACCGGACTTTGATCTGG
HLA-DQB1_2990	HLA-DQB1	3119	CGTTTCCTCTCCAGGATGTCCTTCTGGCTGTTCCAGTACTCGGCGGCAGG
HLA-DQB1_28328	HLA-DQB1	3119	AGCTCCAACTGGTAGTTGTGTCTGCACACCCTGTCCACCGCCGCCCGTTT
HLA-DRB1_2994	HLA-DRB1	3123	TCTGCACTTCAGCTCAGGAATCCTCTTGGCTGAAGTCCAGAGTGTCCTTT
GIMAP6_20946	GIMAP6	474344	GTTGGTCTCTCGCACATAGTCTTCCAGGGAGCCGCCAGCCAGGTCTTCCT
BID_696	BID	637	CTGCGGAAGCTGTTGTCAGAACAGCTTTGGAGGAAGCCAAACACCAGTAG
BID_26898	BID	637	TCATGAGTCCGTCAGTGCCCTTACTCATATGCGTCTCCAGTGGCCTCATG
GFPT1_2636	GFPT1	2673	TGACGCATCTTGGTGGCGCAGCCTTAGGCTCTGGTGCAGAAGAAGAGAGA
TMEM126A_24438	TMEM126A	84233	CTAGACCACCATTTACAGGTATAGCCAAGAAAACAGGGTATAGACCACCA
FCGR3B_22716	FCGR3B	2215	GTCCGCATGCCAGCTGAAACTAGAAGTAGCAGAGCAGTTGGGAGGAGCAG
PPP1CC_19813	PPP1CC	5501	TTGAGTGGTGCTTCAAGTTCTAGTAGGATAGGCTGACTGAGAAAGATTTC
SEL1L_11119	SEL1L	6400	TGTATAATATACAAGAGCCTTTGCCTGACTTGAATTAACACCAAGTCCAG
CD40_1129	CD40	958	TACAAGTTGGGAGACTGGATGGGCTCCAGGGTGAAGTGAGAGGTTCTTCA
GMNN_2688	GMNN	51053	TCCGATGTTTCCTTTTGGACAAGCCTGCGGACAGCTCATTTTCTCTTCCA
PCMT1_4984	PCMT1	5110	ATCTGTTAAAGGCACGTATATCACCCCCATCAGAGGCTTCATTTTGATGC
IRX5_18883	IRX5	10265	CCCCGAAATGACGCTGGTGCTGTACGCCGGGCACGAGTAGAGCGCCAGCG
FAM69A_27207	FAM69A	388650	AAGCGCTTGTTCCATTTGACATTTCACAACACCTGGTAGATTATCCCAAA
SPDEF_6706	SPDEF	25803	AGATGTCTGGCTTCCGGATGATGCCCTTCTTGTAATACTGGCGGATGGAG
CGA_1272	CGA	1081	CAACATCGTCTTCTTGGACCTTAGTGGAGTGGGATATGCTCTAGAGAAGC
TNIP1_7262	TNIP1	10318	CCACACCGTGCAAGTGGCTTCTAGTTTCTTGGCAATCTGAGATCAGCTGG
MND1_13458	MND1	84057	GCTTTTCTGTAGGCTTGCATGCTTTTGACTTCCCTCAGACAACTGAGATT
AKR1C3_26820	AKR1C3	8644	TGCCATCTGCAATCTTGCTTCGGATGGCCAGTCCAACCTGCTCCTCATTA
CDC6_1177	CDC6	990	GCTCCTTCTTGGCTCAAGGTCATCCTGTTACCATCAACTTCTGAGATGAC
DAXX_1756	DAXX	1616	TCTTCTCATGCACTGACCTTTGCCTTTCCACATAGCTGTTTCCTAATGGC
CDC20_1157	CDC20	991	GCACTAGGCCACACATTGACCAAGTTATCATTACCACCACTGGCCAAATG
ANKRD26_11298	ANKRD26	22852	AGCCCGTGGATTTGAGGTAGAGATCACTAAGTTTTCTCTTGGAATAAGTT
TMCO1_7159	TMCO1	54499	GGAAAAGTGAAGCGAAAACGGCTTCCGTAGACTCCGCCACCACCGAGTAA
IGLL5_26283	IGLL5	100423062	TCCCTCTCGCCAGCAGGGCTGTTACAGTACACCCCAGTCCATTGGCTCTG
CMPK2_15212	CMPK2	129607	GTCGGCGCCTAGGGCGAAGTGAGCCAGGGTGCAGTCGGGAAGCTCCAGGA
TBC1D10C_6964	TBC1D10C	374403	CTCCTCCATGCTAGTGCCTGACCCAGTATGTACCACGGAGGACCTCCTCC
NR1H2_4670	NR1H2	7376	TGTCTCGTGGTTGTAGCGCCTGGCTGTCTCTAGCAGCATGATCTCGATAG
MELK_4117	MELK	9833	TTGAGATCCAATTCCACTGAGCGGCACCGCCTCTCAGGGCTAATGACACC
SSBP2_6782	SSBP2	23635	TTTGCATGAAAGGTTTCTGCAGCTTGACAGCATGAGGCTGTTCTCCGGTG
RPS3_25124	RPS3	6188	AACCTCTTCTGAACTACAGCAGTCAGTTCCCGAATCCGCCGGCCCTTCTC
GRM4_2797	GRM4	2914	CGGTGCACGTGACCATGAGCAGCATGCTGTAGCCCAGCAGGCAGATGAGC
CDCA8_1185	CDCA8	55143	GGGACCACTGGACCATGGATAGCTTAGAGACAGTTATTCTGTGGCCAATG
NDUFB3_18124	NDUFB3	4709	AGGAAACACTCTTTGCAAAGCCACCCATGTATCTCCAAGCTTCATTGCGG
ZNF451_7904	ZNF451	26036	GATGGCATCCCGTCCATGCTGTGAAGCTGAAGAAGAATCTATACGTAAAT
ABCG2_25072	ABCG2	9429	GTTCTGGATTCCAGTAGAATCATTTTTTAGCCCAAAGTAAATGGCACCTA
CHEK2_1289	CHEK2	11200	CACGGAGTTCACAACACAGCAGCACACACAGCTGGGCGCTTTGTGGTCTC
FBXO7_2377	FBXO7	25793	CCAGGAATGAGTGAACTGATTGGGTCTCCAACATAGGGAAGTGTTGGTCT
IL4R_3339	IL4R	3566	TGTGTTAGTTTCTAGGCTCGGCTTCTAGTTCAGTGAGACAGAGGCAGGTG
MSH2_19521	MSH2	4436	GGTGCTCCATTTGACACGTGAGCAAAGCTGACAACAGCATCTAGCTGAGC
ARHGAP45_19382	ARHGAP45	23526	TCTTGTTGTCCTGCTCCACCTCCACGATCCTGCGTAGGTGACGCAGCAGG
ARHGAP45_28322	ARHGAP45	23526	CTACGAGCTCGTGGTAGAGGCGGAAGGAGATGAGCGGCTCGGGAAGCTGA
CDK6_1213	CDK6	1021	CTGTGGTTTTAGATCGCGATGCACTACTCGGTGTGAATGAAGAAAGTCCA
UEVLD_28408	UEVLD	55293	AGGTCATGATTTCCACTTTGCTGATCTCCACATTAGGAAGGTTGAAGATT
PSMD9_27739	PSMD9	5715	ATCCACTTGCAGACCGCTTTCCAGCACGTCATAGTTGGCCTTGATCTGCG
KIF18B_3598	KIF18B	146909	CACCTTGGTGACGCCGTTCCCTGCTGAGAGTGCTCTCCCCACCCTGATGA
INSL3_28358	INSL3	3640	GTCTCTCCAGCCACTGTAGCAACTCACATCGCTAATCCCAACACTTTGGA
PRC1_14588	PRC1	9055	GACTGTCCCTCCAAAGATAGGCCGAATGCTACTATTGGCCGTAGCATTGG
ARSG_16625	ARSG	22901	TCAGTGTAACAGTCTCTTTGAAGGTTCCTTGATGGTCCATCACCCTGTGG
PTPRC_5605	PTPRC	5788	CGTCCTTTCTCCACTGTTGTCTTATCAGACGAGGAACAATTTCCTCCTCT
ILF2_3354	ILF2	3608	CTCCATCCCAGGTAGATATTTCAGAAGCAAGATAGCTGGCATCACCCTCC
MAOA_23149	MAOA	4128	GACAGCTCCCATTGGAAGCCGCTGAATTAACTGGTTTCTCTCTGCTGGAA
PSMB6_12772	PSMB6	5694	AAGAAAGCATTGGCAGTGAATTGCAGACACTCTTCCTTGGTCATGCCTTC
TST_17424	TST	7263	ACCTTGAATCCACCAGCTGGAACCTCTTAGATTCAAGGTTCTCCAGCACC
TNFAIP3_17927	TNFAIP3	7128	CTCTGCTGTAGTCCTTTTGAAGCAAGTACTGCAGATCCCATTAAATGTCC
BCL2L13_26889	BCL2L13	23786	GCTGGCATGAACTGTGGTCTCCAGTGTACATTCCCGAAATGCCTGATATG
BCL2L13_18967	BCL2L13	23786	CAGGTATGTCACGCCAAACTGCAGCAGTGCGCTCAAAGGTTCTTGACCAC
BCL2L13_26890	BCL2L13	23786	CCTCTGACTCAAGACTAAACACAGTGCCCACAGTGGACTTGCTCTGCCCT
BCL2L13_26891	BCL2L13	23786	TTGCAGCTTCTCTTGAGAGAGGAGTCCCAAGTAGCTGAGAACAACATACT
TRAPPC6A_7328	TRAPPC6A	79090	GGAACTTACAGACGGGCAGGGCTGCCACGGAGGCGGTGACCACGCTCTCA
IFIT1_3219	IFIT1	3434	GGCTGATATCTGGGTGCCTAAGGACCTTGTCTCACAGAGTTCTCAAAGTC
NOSIP_4639	NOSIP	51070	TGTCTCCAGTCACAGGGTCCACCATGTCCTTCCGAATCAGCTTCTCCACG
VPS72_7688	VPS72	6944	GCTCAGCTGTAGACTGACGCATAGACTTCCGACTGTCAGAGCCGTCATCT
PUF60_5625	PUF60	22827	GTAGACTCCTGCTTGCGGAGCAGCTTCTGCATCACCATGTGTCGGGCGCT
PGR_5102	PGR	5241	CACTGACGTGTTTGTAGGATCTCCATCCTAGACCAAACACCATTAAGCTC
PGR_24005	PGR	5241	AGCATCTGCCCACTGACGTGTTTGTAGGATCTCCATCCTAGACCAAACAC
PGR_28384	PGR	5241	ATAATGAATAGAATGATGATTCTTTCATCCGCTGTTCATTTAGTATTAGA
PTGS1_22773	PTGS1	5742	TGGTTGAACTCCATGGCAATGCGGTTGCGGTATTGGAACTGGACACCGAA
RAP2C_28428	RAP2C	57826	CGCCAAGGCCATGGCCACCCGCTGGCTCCTCTGTCTCTCCGCTGCCCCAG
SQRDL_6737	SQRDL	58472	TACAGGAAAGGCATCAGGTCAGCTTTCATGAGATACATGGAAAGGCGCTC
NSA2_27611	NSA2	10412	TCTCATGGTAATCCAAACGGTATCCATAGCGTTTACGGTGTAATTCAATA
SLC35A3_6466	SLC35A3	23443	ATTGAGAACCAGCTGAAAGTTCCTTAGAATCAAGCTGAGAATCTGAGGGC
CSNK1A1_27068	CSNK1A1	1452	ACTAACAGTCATGCTTCTTTTCCTCTTCCCCACTGGAGATTCTAAACACT
ESR2_25513	ESR2	2100	GCACTTCATGTTGAGCAGATGTTCCATGCCCTTGTTACTCGCATGCCTGA
SEC11A_6181	SEC11A	23478	TTCTACACATTTAGGCTCCTTGAAGGCCGAGTCTTTCTTAACTATCTTTG
SEC11A_27829	SEC11A	23478	CACACAAACTCTGGCATGGAAACATAAACTAATGCAAACCAGTGCTACCC
SEC11A_27827	SEC11A	23478	AGATCTCCTCTATGAAATGCAGGTTCCATGCTGCCACTGAGCACCACTAC
HSP90AB1_3128	HSP90AB1	3326	GCATTGGGTTCCTCTGCTGCCACTTCATCTTCATCAATACCTAGACCTAG
STX4_28330	STX4	6810	CAACCACTGTGACGCCAATGATGACTGCTAGGAGGACGACGGTGATGGAC
WDTC1_7722	WDTC1	23038	GCAGGCAGTTGACAATGGACTCATCCCCTTGGAGCACACGGACCAGGTTG
PRKAR1A_27728	PRKAR1A	5573	TCTCCCTGCACCACAATCTTCTGCCCATCTTCAAACTGCACTGGTTCCAA
NISCH_4595	NISCH	11188	CGCTCAGGAATTCTCTTCCACATCTCACAGGTGTGACCTCAGTGTGCTGC
NOL3_4625	NOL3	8996	GAGTCCGCCTGCAGCGTCTCGACCAGGCGTTTCCGCTCGCGGTCGATAGT
MT1HL1_4331	MT1HL1	645745	TCTGTTTTCATCCGAGAGCAGGGCAGTCCCGACATCAGGCACAGCAGCTG
PAK6_4917	PAK6	56924	GCAGATGGTTTGCACACATGGATGCCTGTGACCTTGACATGATGGAAACC
TP53_7287	TP53	7157	ATCTCCCAAACATCCCTCACAGTAAAAACCTTAAAATCTAAGCTGGTATG
CHUK_1342	CHUK	1147	AACCAACTCCAATCAAGATTCATCATACTATTGCCCTGTTCCTCATTTGC
TMEM5_28701	TMEM5	10329	TCATTAGTGCCTGTCTGGATGAATTTTCATAAATCGTTCCTAAGAAATTA
DNAJB14_27130	DNAJB14	79982	GTACAGAGTGTTGTGCTGAAGTGAATGAGACTTGCCATGCCAGGTGTCAT
FRS2_2492	FRS2	10818	CAGTTTGTTAACAGAGGGTGCATCTCTTCGTTCATCACTGTCATAGCCAG
RHOH_24904	RHOH	399	GCTTCTGAAGGCGTCATTGCCGGCTGTGTCCCAGAGGCCCAGGCTGATCT
MDM2_27497	MDM2	4193	CGAAGCTGGAATCTGTGAGGTGGTTACAGCACCATCAGTAGGTACAGACA
ADORA2A_19917	ADORA2A	135	TCACGGTGCCTCCCACTCTGGACTCAGGGCCAAGGATCAGATGTGGTCTG
ADORA2A_26806	ADORA2A	135	TGAAAGGTTCTTGCTGCCTCAGGACGTGGCTGCGAATGATCTTGCGGAAG
MYBL2_4391	MYBL2	4605	AGCTTCACATCCTCATCCACAATGTCAAGAGCCAGAGACTTCCGGACTTT
EIF1AY_2080	EIF1AY	9086	GATGACAGCCTCGTGAGACCTCTTCCGACTCCTTTCTGGCGGTTACTACT
GABRB3_2561	GABRB3	2562	TTCCTGAGTTGTCAAAGGATATTGCTGAATTCCTGGTATCGCCAATGCCG
SLC2A2_6439	SLC2A2	6514	ACATGAAGATGGCACAAACAAACATCCCACTCATTCCAATTAGAAAGAGA
POLR2H_27699	POLR2H	5437	GCGTGTTGCTGCTTCAGTAGAAGTTTCATCTCCCTCAATCCTGTACACTT
POLR2H_13796	POLR2H	5437	AGACACTTACTTACCTCGGTCAAACTTCTTGCCCTCCGGGTCAATATCCT
CCL5_24896	CCL5	6352	TCCAAAGAGTTGATGTACTCCCGAACCCATTTCTTCTCTGGGTTGGCACA
CYP39A1_17915	CYP39A1	51302	CGAATGGTTTCCAAAACACACCATTTAATTAGAAGGAGATTCTCCAGGTC
TSPAN6_7380	TSPAN6	7105	ACTCACTCCCTCTGCCATTAGGATTGTCACCATGGAAATGAGCAGACCTA
SLC35B1_6471	SLC35B1	10237	GCAATGTCGACCAAAGGTTGATGTTCAGCATCATGTGGTTGGAGCCTGTT
LYPLA1_27474	LYPLA1	10434	TTAGTGACGTCAATCAATTGGAGGTAGGAGTTTATCAATGAATTGCTTGA
LYPLA1_3915	LYPLA1	10434	ACTGAGTGCAGTGACACCTGCCAGTTTCTGCTGTGTGGTAAGGGCAGTAT
CIRBP_1351	CIRBP	1153	CTGACGACTTGCCTGCCTGGTCTACTCGGATCTGCCGTCCATCTACAGAC
ANP32E_26838	ANP32E	81611	AACCCACCCTTACTTATTTGCATGAAAATACCACCCACAAAGCTAAATAA
MSH6_4310	MSH6	2956	ACAACTGCATTTGCTATTGCCGTCCCATCAAATGTTGCAGTACCTCTTCC
PSENEN_5496	PSENEN	55851	CAGCTGAGCGCCAGACATAGCCTTTGATTTGGCTCTGTTCTGTGTAGGCT
NCAPH_4484	NCAPH	23397	GTTGTGCTGTCTTAGGTGGATGGCAAGGATAAGGTGAGAGGTCAGAGTTC
UBB_28031	UBB	7314	TGCAGGGTCGACTCTTTCTGGATGTTGTAGTCAGAAAGAGTGCGGCCATC
UBB_17534	UBB	7314	CAAACTACCTCTTTTCCGCCTTCCCCGCGAAGTAAACTCGACAGAATCGC
NCAPG2_4481	NCAPG2	54892	TTTTACAAACACCAAGGATCCCTGTGGAACGGACCATCGGGTAAGGATCT
NLRX1_18112	NLRX1	79671	ACACCTGCCAGGTTGAGCTGACGCAGGGAGCTGAGCACCTCAGCGGAGAA
PPP2R5E_5368	PPP2R5E	5529	ACTGCTGGAAGTGATGGTTTAGGATTACCAACTCACTGCTGCCATGACCA
SLC25A14_6397	SLC25A14	9016	TCCGGGAAAGATACCCATTCACCCTCTGGGTAGCAGGATCTTGCCAGTTC
SLC25A14_28426	SLC25A14	9016	CGGTGGGATTGGCTATAGTGGAAGATATCACTCCTGACACTACCCCACAG
SLC25A14_27867	SLC25A14	9016	GCCATATGATGCTTGTCTTAGCAACGCAGGAGCAATTCCTGAATAGAGAG
STK25_6852	STK25	10494	CCGCCTCGCCATCAATGTCAGAGTCCTCAGAGCTGGACTCCTCGCCATGC
BLOC1S2_28331	BLOC1S2	282991	CTTGTAAGCTGCCTGCTCAAGAGCTGCTACCTGCTCTTCAATGACATTGA
CHRNA2_1325	CHRNA2	1135	GCATTGCATTCCAAGGTGCACACACAGGCTGCTCTGAAGGGTTCAGAGCA
GRIK4_24451	GRIK4	2900	GTTGAATCGGAGGATCTCTGCCAGCTCCTTGAGCATGTCCACACAGAAGC
TXNRD2_28293	TXNRD2	10587	CGTGTGCTCGTCAACAAAGCTGGCTTTGATGTTAAAGTACTTGACTTTTC
KCNK9_16534	KCNK9	51305	TCTCTTCAGCATCCCGCCGCTCATCCTCACTGTTCATGGTCAAGAACCTG
FMO1_13664	FMO1	2326	CTCGAACAGCCCACCGAGCTTGTGTTTCTCCTGTAGGTATCATGGAGCCC
PDIA6_5040	PDIA6	10130	CCACCGTCATAATCCACAGGAGACTCGCCTTTCTGAAATATCTTGATTGT
PRMT5_28286	PRMT5	10419	AAGTAGCCGGCAAAGCCATGTAGTACTGTGTTCACCTCCACAGGAAATTC
HJURP_2968	HJURP	55355	GTCACCATGATATCCTGTCATCAACAGCTTCAGTAAGAATCATGAGGAGT
SLA_14953	SLA	6503	GCCAGCCATGGTAAACTCTGGCCACACATATTCCAGGGATGTAACTCTCT
JKAMP_15608	JKAMP	51528	CGGCTTCATGAGTACAGTGTACTGTGGTAACGTAATCTGGACTTGGGTTG
CAST_28247	CAST	831	GAAGGCCATGCCCTTTGGAAACAATAAATTCCCAATCTGTTTTATGTTAT
ASCC3_26864	ASCC3	10973	CAGTCAATTCTTTCACAATGATGCCTAGTGGCTCTAGACGTCTGCTGAAG
HECTD2_12402	HECTD2	143279	TTTTCAGCAGCTTCTTTCTTCGGGCTAACAGCTGAAATAAAACTGCTGAA
ANLN_12002	ANLN	54443	AGTCTCTCGGTCATCTTCTCTTTGTGGTCGGACAGTAATTAATTCAAAAG
SERHL2_28292	SERHL2	253190	CTGATGGAATGCGCACACAGCTCCCTGCTGATGAAGTCAATGCTGTTCTC
UBE2Q2_7491	UBE2Q2	92912	TTCTGCAGTTTAACATGCCAGTCATATAAACTGTCATTTATGAGTTCCAC
NOLC1_4626	NOLC1	9221	CTGTTATCTCTGGTCACTGGTTTGTGTTGTTACAGCCACTGCTACTAACA
VGLL4_28055	VGLL4	9686	CACCCAGAGCTTTGGCAAAGTGGTCGTCCACGGAGCCCGTGATGGACACG
SLC13A5_16615	SLC13A5	284111	TCCTAAGTCTCAATATGTGTCACATTAGCCCAGTCAGGGAAATGATCCAA
RPP40_27808	RPP40	10799	GTCTGCAAAGCCTTGAACGGACAGTGTAACCCATGGAGCTAACTTCGGTT
NQO1_26473	NQO1	1728	AATATTCTCCAGGCGTTTCTTCCATCCTTCCAGGATTTGAATTCGGGCGT
C2CD5_880	C2CD5	9847	CTCCATGAAGACACACTGCTTCATTATGTAGGAGACAACAGCATTCCCTC
C2CD5_14220	C2CD5	9847	CTAATGCAGCAACATGAGCTCTCACCATTGCAAACACTTCAGCAATAAAA
DTL_18569	DTL	51514	TCCAGACAGCTTGAGTCTAGCCTCCTCTTTACTCTATTTCTAGACTCAGA
DTL_28312	DTL	51514	GTCACCCAGTTTCTAATCGACATCTTGAAAGATGAAGGTGGCTTGGGAGA
SLC2A14_11487	SLC2A14	144195	AGCCTAGGATTCGACTTTGAATGGTCCGTTAATGTGGTTACAAAACGTGA
SLC2A14_27874	SLC2A14	144195	GGCATAGGACCACAGTGACATGGTAACAGACATACGCAAGCGTGCCGTGA
USP7_7602	USP7	7874	CCCTAGCCAAGGCCGAGGATGAGACATATTACCGGGCTGTGGCTCAAAGT
TMEM14B_18304	TMEM14B	81853	CAGCTTGGGCAACAAGAGCCATACTCCATCTGGCACCTGCAATTAAACCT
DNAJA3_1895	DNAJA3	9093	CTCCTACACGTGGAACGCATCACAAAAGGGCCTGTGTTGATGGTTTCCAT
CENPW_1256	CENPW	387103	AGACTATGGTCGACAGCGCCATCCTCTCTGTCAAGTACCAGCTGCCTCAG
UFM1_7522	UFM1	51569	TGTGAGGTAGCATCAAAGACTATGATCTTCTGTGACAGTAGTAGCCTTAA
CENPE_1249	CENPE	1062	TGACAAAGAGGAGTCTACTGAGTTTTGCACTCAGGCACATCCTTGCCTGA
CBR1_1006	CBR1	873	TCCTCTGCTCACTCAGTTTCCTGGCGTGGATCCTGGACAGAACGGTGACG
LYSMD3_3919	LYSMD3	116068	TTCGGAAGAGTATTGAACAGATGAATGACGTGAAGTCTGTCTTCCTTTTG
KLF5_20609	KLF5	688	GTCTCTGGGATTTGTAGAGGCCAGTTCTCAGGTGAGTGATGTCAGGGAGG
CBWD5_15051	CBWD5	220869	CAAGGAAGTACTATTTCAGAAAGTCCCTAGATTCTCAGATGCATTGGCAA
CTNNAL1_1630	CTNNAL1	8727	TTGGAAGTGAAAGGTAGCCATACTTCTCTCCTCGTCTTCCTTCAAACACG
VEGFA_28053	VEGFA	7422	CTCGCCTTGCAACGCGAGTCTGTGTTTTTGCAGGAACATTTACACGTCTG
ARPC3_455	ARPC3	10094	CTCTCATCACATCTTCCTGTTTGTTTGCAGGTTTGGCATAAATTGCGTTA
CEBPA_1240	CEBPA	1050	CCTTGGCCTTCTCCTGCTGCCGGCTGTGCTGGAACAGGTCGGCCAGGAAC
FDFT1_2382	FDFT1	2222	ATGACAGTCACATATGCAGCGACTTCACCTAAACCGTGGCACTGAATGCT
NSG1_14124	NSG1	27065	CTGACAGAACTGACATCCAGGGCGATACGGAGCGCGTGATGCTCTGCTTG
CSF1R_27064	CSF1R	1436	TGATGTCCCTAGCCAGCCCGAAGTCCCCAATCTTGGCCACATGACCATTG
NFKB2_4567	NFKB2	4791	ACCGCCAGGTGTACTGGATACAGTCCCTCAAAGTCAGGCATATGCAACAG
DAPK1_1752	DAPK1	1612	TGTGTCAACCTTCTACCTGAGATGAGAGGGAATGATGAAGCATGACAGTG
FPGS_27241	FPGS	2356	CTGCGTTGCCTGTGGATGACACCTCTGTCAGGTTAGGGCAGAAGACGGCA
PLAGL1_14406	PLAGL1	5325	TGGTGTGGAAGGTGCTCAGAAGGTCTCCGGTCTGCAAGCTCTCTTTCATC
LIG1_3795	LIG1	3978	GCTGCTTGTCTTCACGGACTCGAATAAACCGAGGGAAGCGAAGGGAGATG
GAPDH_2587	GAPDH	2597	CACGGAAGGCCATGCCAGTGAGCTTCCCGTTCAGCTCAGGGATGACCTTG
CD36_26985	CD36	948	TCTGAACATGTTTGCCTTCTCATCACCAATGGTCCCAGTCTCATTAAGCC
CSNK1E_1602	CSNK1E	1454	CAAACCGCAGGGAGCGGCAGAAGTTGAGGTATGTTGAGAATTCGGAGGGA
ERBB2_2205	ERBB2	2064	TCGTCCTCCAGCAGTGAGCGGTAGAAGGTGCTGTCCAAGGGACTGGCTGG
SLC1A3_13929	SLC1A3	6507	TACAGCTCGCATTCCCATCTTCCCTGATGCCTTACTATCTAGCGCCGCCA
NFIL3_4565	NFIL3	4783	AGATTGGTTGTGTGGCTATAAGTCTCTTGAGTGAGACAACCTCTGCAGAT
USO1_7576	USO1	8615	ATCCTCATCCTCTTGGTCTCCAGATTCAAGTTCATCCTCTTCTTCAACTG
UHRF1_17708	UHRF1	29128	CTCCTGACAGCAGATACACTGGAACGTCTCCTCCACTTTACTCAGGAACA
TIMM23B_15627	TIMM23B	100652748	AGCAACGCCAGAGAACCTAGAGTATTAGCCCAAAGTGCCCCTTGCCTAGT
TIMM23B_27959	TIMM23B	100652748	AAGGTCATCTTCTGCACCTCGTGTTTTCTCAATGATGACACCAAATGCAC
EI24_15156	EI24	9538	ATTCGAGCATCTAGTCTGGCAAGGTCCTGGAGAAAGGTTTTGACACTGTC
CDK2_1202	CDK2	1017	AAATTCAAACATCTCTCACCTGCCTCATAAGGCCATGGTGAAGCAATAGA
DHFR_18547	DHFR	1719	AATAGTTTAAGATGGCCTGGGTGATTCATGGCTTCCTTATAAACAGAACT
ATF5_501	ATF5	22809	GCCTTGTAAACCTCGATGAGCAGGTCCTTGACGTACTGGATCTCGCGCTC
EPHX1_17800	EPHX1	2052	GAGGAGATGATGGTGCCTGTTGTCCAGTAGAGCATGACGTTGGTCAGCAG
TTC4_26135	TTC4	7268	TCTCCCACTGGTCCTCATGAAAGCCGCCACGGTAAGGCTGGCTCTGGAAC
BAX_28222	BAX	581	TCCACGGCGGCAATCATCCTCTGCAGCTCCATGTTACTGTCCAGTTCGTC
CDKN1A_1219	CDKN1A	1026	GGAAGGTAGAGCTTGGGCAGGCCAAGGCCCCGCACACGCTCCCAGGCGAA
ESR2_27179	ESR2	2100	AACACAGTTCCTAACCTGCATCTGTTGGCAGGCACAGCTGACCACACAAT
ESR2_27183	ESR2	2100	AGGAGATGCCGCTCTTGGCAATCACCCAAACCAAAGCATCGGTCACGGCG
CBWD3_16310	CBWD3	445571	GCTCACTGGAGTCTCCTCCAGATCATAGAGCTCATGGACACCCTGGACAA
CYP3A5_27090	CYP3A5	1577	AGTAATCACATCCATGCTGTAGGCCCCAAAGATGTCTTTCAAGGTGACAG
IKZF1_3292	IKZF1	10320	ATATGTAACCACGACTCTGTCACTCTTGGAGCTTTGCTGTCCTCCCGAGG
IKZF1_3293	IKZF1	10320	GAAACTTGGGACATGTCTTGACCCTCATCAGCATCCATGGTCCTCAGGTT
IGF2BP2_3259	IGF2BP2	10644	TCCCTGATCTTGCGCTGTGCAGTCTGGCTAGCAAAGAAGTGCCCGATAAT
MAP3K4_3982	MAP3K4	4216	TTAATGTCACGGTGGACTATGCCATGCTCATGGAGGACGTTGATCGCAAT
WASF3_7695	WASF3	10810	AGCACTGTACTACAGCTGCAGGGCTGATCAAGGGAATCTCATGAGGTGCT
PTPRK_5618	PTPRK	5796	AACATCGACAACATTTTGCCGTTTCACCATTTCAACAACGATGCCTATAG
SSR1_6784	SSR1	6745	GATTTATGGAGAGAAGCAAGCACCTGTGATTTGTTGGTTTGGCGTTACAA
ENOPH1_2156	ENOPH1	58478	TTGCAGATCATCCACTCCATTCCCAGATGCTGCAGGGATAGGAACAGCCC
CYTH1_1748	CYTH1	9267	ATACTGACCCAGGTGCCTCTCTGTCTAGGAAACACTTGAGAACCAGGCCA
TAP1_22946	TAP1	6890	TGGCAAAGCTTCGAACTGTAGGCATGGCCGACAGAGCCTCAATGGCCACC
CAMK2B_26957	CAMK2B	816	GCTTGCTGTTCTTGGCCAGCAGGTTCTCGAAGTAGAATCTGTGGAAGTCC
PRSS23_5481	PRSS23	11098	GTTCCAGGAGGGCATAATCATAATCCATGCCGATGTCATTGGCATTGCCC
CA2_908	CA2	760	GGAATTTCAACACCTGCTCGCTGCTGACGCTGATGGGTTCCTTGAGCACA
ECSCR_20772	ECSCR	641700	TCTCTGCTGAGAGACTTTGTTTGCCATTATTCATGTTGATGTTCTTCATG
ATP6V0B_562	ATP6V0B	533	AGATGGCCACAGCCTCACAGAAGATGATGCTGACCAGGTTCTTGGTCTTG
CCR1_12794	CCR1	1230	TTGGATTTCTTCTCATTTGGTCGTCTTAGCAGAATCTTTATAATCCCTGT
CDCA3_26988	CDCA3	83461	CTGGTTCCAAGGTGGCATCTGTTCCTCAACAGATAACTGGGTACCCAGAG
DDR1_1804	DDR1	780	ACAGGAGCAGGCACAAGGAAACATTTTCCTCTCCTTCTTGTCCTCCTCAC
KIF2C_3603	KIF2C	11004	CTCAGAGAGCTCAAGCCAGTCTGGTCCTTGCTGTATGATCTCCTTGAGCT
MFAP5_16153	MFAP5	8076	GCATTGTTTAACCGGCCGATGCACAGAGTAGAGCCTTGTGCAGGTAAATT
USH1C_28044	USH1C	10083	GAGATCTTCTCCCAAATGGCTGGCTGCTCCCTTTCCTCCACGTTGGCCTT
CETN3_1262	CETN3	1070	CCCGATTTAGACTGAGGCATCTAGACCAAATAGGAAGCAAGAGTATGTTC
CNN1_12800	CNN1	1264	CCTGCTGGCTGGCAAACTTGTTGGTGCCCATCTGCAGCCCAATGATGTTC
DDB2_1798	DDB2	1643	CTCACTTCCGTGTCCTGGCTTCCTCCTGGCTCCAGATGAGAATGTGGTAA
EML3_2142	EML3	256364	TACAGCGGCCAAAGCGGCTGGATTTGGCACCATCACTGGAAACACTATAG
RAN_5725	RAN	5901	ACCAGATCTCTATGCCAGTTAGGCACATTCTTGTAAGTAACTCTCGATGT
C1orf162_20673	C1orf162	128346	GCAGTCGTCTAAGACTGAGCATTTCACTTGCTTCCGTTACGGCTTCTATG
PLEKHJ1_5191	PLEKHJ1	55111	ACTCCTGACACTGCTCCTCGCTGCTGCACTCAAAGTGATACTTCCTCTCA
CD55_28297	CD55	1604	CTGGAGTGACCTAGAGGATGCACATCATCTTTTTTGAAGAAATGTGGGAT
CDK19_1201	CDK19	23097	ACGAGGAAGAGTAGCCAAGTGTGCTCTGGGACTGAGAGGATCCCTGAACG
PPIA_5317	PPIA	5478	GTAATGAAAATGCTACTACCTCCAATCTGTTAACATAGCTTTATGGATTA
PTBP2_29021	PTBP2	58155	CCAAAGGACTCAGAGCTCCTGGAACAGCTGCAACAGGAAGCCCTAAGAGG
BCL7B_670	BCL7B	9275	AAGTTCAAGTAACCTGAGGCACGCTCTCTTCTAGAAGGTGCCTTCCACAT
TRIB3_7337	TRIB3	57761	GTACAAGATACAAAGGCAGCTGGTTTGTTTGTGAAAGGGATTGTCCTTGG
CTPS1_16302	CTPS1	1503	CTGGTTTCATGGCTTAGTGGCAAGCAATACCCTGAGGTTCCCAGCACCAA
MT1G_26225	MT1G	4495	TCCGATGCCCCTTTGCAGATGCAGCCCTGGGCACACTTGGCACAGCCCAC
MT1F_24226	MT1F	4494	GCCTCACACTCACTCTTCTTGCAGGAGGTGCATTTGCACTCTTTGCACTT
CLDN3_28314	CLDN3	1365	CGAAGGCGGCCAGCAGGATGGCCACCACGATGAGGGCGCGGGCCGCCTGA
CLDN7_21042	CLDN7	1366	GCTATACGGGCCTTCTTCACTTTGTCGTCTCCCCCACAGCGCGTGCACTT
DAD1_1749	DAD1	1603	GCCTTGGAAATCCGCTTTGTTCTGTGGGTTGATCTGTATTCTCAGGCAAA
DHX15_13052	DHX15	1665	TGTAGACCTTCTGTTTCGCAAATCCAGGATCAATCACAAACACCACACCA
DECR1_1831	DECR1	1666	CATTCAGCTGCAAGAGACTTGCTCATGGCTTCCACACCTGCTTTGGCAGA
DNMT1_28309	DNMT1	1786	AGGTGCACTGATAGCCCATGCGGACCAGGCAGCGGAGGGTGAGCTTCAGG
DPYS_16757	DPYS	1807	GCCATCTGTGCCAAGACTGGCTGCTATGGGTTCACCATAGACCACCTTCC
DUSP4_27145	DUSP4	1846	GTTGATGGCCAATTCCCAATCTCCAGCCTCTTCCTGTCATGTTGGAGTCA
ECH1_2022	ECH1	1891	TGGGCTGCAGGATGTCCGAAGCCATGTCCATCAGGTCAATACCTGCAGTG
EEF1G_24831	EEF1G	1937	GAAAAGTACTCTCGAACCAGCGTCTGGGTCTCCTCGCTGCCAGGATCCAG
EIF1AX_2077	EIF1AX	1964	GGGACCAAGTAGGTGCTGGAGGCCAGGCAACGTGCGCGGGAGAGGCTGGC
EIF2B1_28299	EIF2B1	1967	ATCAGGCTGTGACTCTGTGACGTATACACTAAATCGCTTCTTGGCCGCCA
EIF4B_2106	EIF4B	1975	GGCCGTCGTTCTAGTTTTGGCTCATCCAGCTGACGCTGCAACTTCTCTTG
ELAVL1_2115	ELAVL1	1994	AGCGTTTAACACGAACCTGATACCTGTAGAAAGAACTGAGTATCGGGACA
EMP1_18941	EMP1	2012	CTGCAGCTAATGTTGGTACAGTTTTTCCAAAGACCTACTGATGCATCTAC
EP300_2167	EP300	2033	GGCGCTTGCACCATGGAGGTTTGCCATGCCTGGATTGCTAGCAAGCTGAG
EPB41L2_2175	EPB41L2	2037	GGCATGTGTCTGACAAGCATTGGCACTGTGGTGCGGCAGGGTCTCTAAGC
EREG_21427	EREG	2069	AGAGCTACACTTTGTTATTGACACTTGAGCCACACGTGGATTGTCTTCTG
FBL_2360	FBL	2091	GAGCGGTGGGAGAACTCGACTGCATAGACTAGACCATCCGGACCAACGAT
ESR2_28304	ESR2	2100	CCCGTCGCAGCTCGGGTGGTCCCTCCCCGGCCCAGCGCTCGCCGCCTGCT
FABP4_21799	FABP4	2167	CCATCCCATTTCTGCACATGTACCAGGACACCCCCATCTAAGGTTATGGT
FABP1_11582	FABP1	2168	GCAGACTTGTTTAAATTCTCTTGCTGATTCTCTTGAAGACAATGTCACCC
FHL2_2423	FHL2	2274	CCAGCACACTTCTTGGCATACAAGTCACAGAAGCAGTTCAGGCAGTAGGC
FOXO3_2481	FOXO3	2309	GAATGCCATATGATAGTGTTCGCATTGAAAGAAGGATGAGGTGCTTCAAA
FLNA_25912	FLNA	2316	TCCTCGTTGAACTTGACTGAGACTTCGTAGTCACCTGGCTCCTGGACCAC
FMO5_11213	FMO5	2330	AGCCTGTGGCAAAGATAACAGCATCAATGTCATCCTCCCTGGAGCCATCC
FYB_28231	FYB	2533	CCACGTATTACTCTTCTCTTGAACCTGTAGTGTGGAGCCATCATCAGCAT
GABBR1_2553	GABBR1	2550	TACATGGAGGGTACACAGGGAAAGTACATGGATAAACATGGACGTGTGCA
GAGE3_23922	GAGE3	NULL	CCTTGACCTGCAGATGCTCCCTCATCCTCTCCCTCCTGAGCAGCTGCAGG
GDI2_15353	GDI2	2665	TGGTACCAGGAGGTCACTGATGCTAACAAATTTCTGTTCAATTGGTTCCA
B4GALT1_603	B4GALT1	2683	CCAAAGGCCAGTTCACACAGAGTCACCAGCAATAGGATACACAGAAACAG
GCLC_22866	GCLC	2729	GGTTTGCGATAAACTCCCTCATCCATCTGGCAACTGTCATTAGTTCTCCA
GPER1_2750	GPER1	2852	CCAAGGCTGTCTACACGGCACTGCTGAACCTCACATCCGACTGCTCGGTG
CXCL1_28308	CXCL1	2919	TTTCCGCCCATTCTTGAGTGTGGCTATGACTTCGGTTTGGGCGCAGTGGG
GSTA4_14580	GSTA4	2941	TGTGTATTCCTGGAGGAAAGGAAATGCAGACAGGATATTAGGAATTTTCT
GTF2H2B_18022	GTF2H2B	653238	ACTCAACAGGTAGCTCACAGTACTTTGCCCGACACTGTGGGCAGAAATAG
HDAC2_2900	HDAC2	3066	ATTCTCTTGTCTGGATCTTCTCCATCTTCATCTCCACTGTCTTCATGAAC
HIF1A_2945	HIF1A	3091	TGCTGCCTTGTATAGGAGCATTAACTTCACAATCATAACTGGTCAGCTGT
HSPB1_3144	HSPB1	3315	ACTCGAAGGTGACTGGGATGGTGATCTCGTTGGACTGCGTGGCTAGCTTG
MRPL58_3192	MRPL58	3396	CTCTCCTAACCTGTTGATCTTGTTTTTATGCGTGATGGCTATCTTCTGCC
IFIT2_3222	IFIT2	3433	GAGGCTGGCAAGAATGGAACAGACACGGAAGAGATTATCATTGGCCTCAT
IGFBP4_3271	IGFBP4	3487	GCTGCCAGCCAACCAAGCAGATGGTGCAACAACCAGACCTAAAGGAAGGA
IGFBP7_26667	IGFBP7	3490	CATCTTCCTTACTTAGAGGAGATACCAGCACCCAGCCAGTTACTTCATGC
CYR61_24505	CYR61	3491	CATTGAACAGCCTGTAGAAGGGAAACGCTGCTTCATTGGCATGCGGGCAG
IKBKB_3289	IKBKB	3551	TTCTATCTCCATGGAAACCACTTGTGAAAGTCTCCTACTCCAACTTTCTT
IL10RA_24492	IL10RA	3587	CAAAGGCAAAGAAGATGATGACGTTGGTCACGGTGAAATACTGCCTGGTG
IL13RA1_3309	IL13RA1	3597	CTATGATTGCACCTGCGACGATGACTGGAACAATGAGTAACATGGTTATG
IL18_22992	IL18	3606	TTATTCCTGCGACAAATAGTTTGTTGCGAGAGGAAGCGATCTGGAAGGTC
EIF3E_2094	EIF3E	3646	CAAGACAAGCCACCAAGAAGAAGTCATTCACAAGCACTGATTCACATTCC
EIF3E_28626	EIF3E	3646	TACAATCCACCTTTCAGCTTCTTCTGGAGTCATGTTCAATTTATCTGCCA
AARS_3	AARS	16	TGCAGACACATCCTTGCCACCACCTTTACCGTCCATCAAGCCTGACACCT
ACAA1_48	ACAA1	30	TCTCATCCATGGATTTGCCTTGCCTTAAGAATTAACCATGGCCTTGTGGC
ACADL_23253	ACADL	33	CATGAATTCACTAGCTGAAATTGCCACATCAGCAATTAACAGCCTTTCCT
ACTA2_14836	ACTA2	59	CTTCATCGTATTCCTGTTTGCTGATCCACATCTGCTGGAAGGTGGACAGA
ACTG2_24661	ACTG2	72	GAATTGTAGGTTGTCTCATGAATTCCAGCGGACTCCATGCCAATAAAGGA
ACTG2_28389	ACTG2	72	GACTGGAGCACCGAGGGTATGAGAGGTTCTTCTCCCAGTGACTGAGGGCT
PARP1_4934	PARP1	142	TCTTCTGAAGGTCGATCTCATACTCCACCATGGCTTTCTTCATACTTTCC
AHR_23752	AHR	196	GACGCTGAGCCTAAGAACTGAAAGTTTGTCCAACTTATTAATAACATCTT
AIF1_16224	AIF1	199	TCACTGCTATATTTGGGATCGTCTAGGAATTGCTTGTTGATCTCATCCAG
ALPP_20550	ALPP	250	TCTGGAGGGCAGCAGGACAGTGGCGAGGCAGGAATTCTGGGCATGGAGTA
SLC25A6_14758	SLC25A6	293	CCCCGGATGCCGTCGGACTTGGTGATCTTCACCAGGCAGTCTCCCAGGCC
AOAH_17685	AOAH	313	GGCCTGGACCGTCGAGTTGTGAACTTGAGCAAGCTGTTCTATTACAGACA
AOAH_28306	AOAH	313	ATTTAGCTGGCCGAGAGGATGATATCTGTTGTGCAAATTATCCCAGAGAA
APEX1_18459	APEX1	328	CGGCCTTCCTGATCATGCTCCTCATCGCCTATGCCGTAAGAAACTTTGAG
APOC1_19115	APOC1	341	TCCTTCACTTTCTGAAATGTCTCTGAAAACCACTCCCGCATCTTGGCAGA
AREG_19834	AREG	374	TGTTCAACTCTGACTGAATCATCGACAATATAGCCAGGTATTTGTGGTTC
ARF4_391	ARF4	378	GCACTGCATCTCTCAATTCATCTACCAGAAGCATTTTCTGCAGCTCATCT
RHOA_5838	RHOA	387	CCGCCTTGTGTGCTCATCATTCCGAAGATCCTTCTTATTCCCAACCAGGA
ARNT_14705	ARNT	405	CTGCTGTCCGTGTCTGGAATTGTCCTGCAGTCTGTCCAGTCTCAGGAGCA
ATF3_499	ATF3	467	CTTTCTGCTTTCTTCCTGTGACTTTGGAACTGAGTTTGCAACAGAGGACC
ATP1B1_527	ATP1B1	481	GAAAACGGTCTTTCTCACTGTACCCAATGTTCTCACCGTACGCCTTACAC
ATP5J_13202	ATP5J	522	TGTAACACCAATGTTCCTCCGCAAATGGACTGAGACGGCTGACCGAATGA
ATP5B_26124	ATP5B	506	CCAAAGTCTCAGGACCAACAGGAATTTTGATTGGTGCACCAGAATCCAGT
ATP6V1B2_17790	ATP6V1B2	526	GGAAAACCTCGTCGACCAGGTACCTCTTCCCTGGCTGCTGAAACCTCTCG
BAAT_614	BAAT	570	TTAGAGTTGACTGGTCACATCTGGAATGAGGTGCTTCCTGAGAAATCTCT
BMP6_21117	BMP6	654	GACGTGGACTCCATCCCTTGTCACCACGCTCAGCTGAAGCCCCATGTTAT
C1R_871	C1R	715	CTGTGCTGTGCAGGTGTACACCCCTTGCTCAGACTCCCTGCTGCCAGCTC
C5_890	C5	727	TGGTGAGTAAAGCATAGGCAGTTGTTTCTACCATACGTGCCGTACCAGTG
C5AR1_20605	C5AR1	728	AGAGGAAGTCGGCTACCGCCAAGTTGAGGAACCAGATGGCATTGATGGTC
CANX_21472	CANX	821	CCTCAATTTCACGTGAAGGATTTACAGGAGGAGTCATGTCATTGAGCAGA
CAT_999	CAT	847	TCTCACACAGACGTTTCCTCTGTTCCTCATTCAGCACGTTCACATAGAAT
CAV1_20077	CAV1	857	GATCTCCTTGGTGTGCGCGTCGTACACTTGCTTCTCGCTCAGCTCGTCTG
CCND2_23334	CCND2	894	GCCACCATTCTGCGCATGTAGGGTTGGATGTCCTTCTGCACGCACTTGAA
CCNF_1076	CCNF	899	ACTTCTTATGGAGGCTCAAGACGCAGGGAATGAGGTCTTCATAGGAGAAT
CCT6A_22369	CCT6A	908	TCATATCAGGATGCCGTGCTCCGTGGTCCAAAACAAGCCCTCTGATTAAG
CD2_12308	CD2	914	CCTTTCTCTGGACAGCTGACAGGCTCGACACTGGATTCCTTGCTGACTTT
CD8A_1152	CD8A	925	GCAGGCATTGCTTGTACCATACCTTAAGCAAGGAAGTGCATGTTTGGGAC
CD19_28252	CD19	930	TGCCCAAGGTTGGAGTCGTTCTCATAGAACTCGGAGTCCTCCTCACTGTC
CD48_19507	CD48	962	TTGTCCTCTTTCTGGACCTTAGAGATGTACAGTGCGCCACTCTGAGGATC
CD69_11844	CD69	969	CAGTGTTCCTCTCTACCTGCGTATCGTTTTAGAAAGTTCATGTCCTTTTC
CDA_11848	CDA	978	GGGCCAGTTGGTGCCAAACTCTCTCATGACTTGCCTGCAGGCCCCACATG
CDK1_1196	CDK1	983	AGAATCCAAGTATTTCTTCAGATCCATGGAAAGAAACTCAAAGATGAGAT
CDH2_25558	CDH2	1000	AAAGTTGTTTGGCCTGGCGTTCTTTATCCCGGCGTTTCATCCATACCACA
CDH3_1191	CDH3	1001	CTCCGCCAAGTTGCTACGGCCACTTCCTGACAAGCTCCGAAGTCCTCAGC
CDH5_16945	CDH5	1003	CCCGGTCAAACTGCCCATACTTGACTGTGATGTTGGCCGTGTTATCGTGA
CDK7_1216	CDK7	1022	AGGAACCCTTAGAAGTAACTCTGCTAATATACAGCCAACAGCCCACATGT
CD52_13919	CD52	1043	TCATTTTGGTAGGATCTTCGTGGCTGTCTTGGTAGCAGCTTTTTAGGTGA
CEL_26356	CEL	1056	TATTCCTCTTCACCCAAGCAATGGCCATGTGCTGATCCCGAAGGCCATAG
CKS1B_1362	CKS1B	1163	TCTCAAACTCAGATGCTTCCTCCATCTGCCAAGTGTGTTCTGGATACAGA
CKS2_19000	CKS2	1164	TACTCGTAGTGTTCGTCGAAGTACTTGTCCGAGTAGTAGATCTGCTTGTG
CLU_15548	CLU	1191	ACCACCTCAGTGACACCGGAAGGAACGTCCGAGTCAGAAGTGTGGGAAGC
CCR7_11841	CCR7	1236	CCATCTGGGCCACCTGGATGGTGATAAAGGCCTCCACATGCTCTGTGATG
CNN3_11840	CNN3	1266	CCTCTTCTATCCAATTGCGAAGATCTTCTTCTGCCTGATGATCATACTTG
COL4A1_1472	COL4A1	1282	AAGCGTTTGCGTAGTAATTGCAGGTCCCACGGCCGTGACACTCGATGAAT
COL4A2_1473	COL4A2	1284	GAACAATGTGAGTTGTCTGTGGCATTGGAAAGTGCAGTGGTTACATGGGT
COL15A1_25820	COL15A1	1306	TTACTTCCTAGCGTCTGTCATGAAACTGTTTTCGATACATAGGACAATTA
COL16A1_11319	COL16A1	1307	TCAGCCAAAAGGCCCCTTCATGGTTTTCATGGGTGGGTACTGCTGCTCCA
COX6B1_1519	COX6B1	1340	GTAGTTCTTGATTTTGGTCTCCATGTCTTCCGCCATGGTGCTGAATCCTA
CPA3_25077	CPA3	1359	ACAGAGGGCAGTTCTTTAGGAAGTATGCTTGAGGATATACTTGGCAATAA
CRYAB_17511	CRYAB	1410	CCTGTCCTTCTCCAGGCGCATCTCTGAGAGTCCAGTGTCAAACCAGCTGG
CRYZ_1586	CRYZ	1429	TAGTACCTCTGCTGCCAACAACTATCACTCGTCCTCCATGTGACAGAAGA
CSNK2A2_1609	CSNK2A2	1459	TCTGCTCACGGAACGTGATCTCTCTATACGCGTTAAGACGTTTGATTTGG
CST1_11926	CST1	1469	GGATTCTTGACACCTGGATTTCACCAGGGACCTTCTGTTCTCCCAGGGAA
CTGF_17007	CTGF	1490	CACAGGTCTTGGAACAGGCGCTCCACTCTGTGGTCTGGACCAGGCAGTTG
CTSD_1642	CTSD	1509	CCAGGATGCCATCGAACTTGGCTGCGATGAAGGTGATGCCTGGCTGCTTG
CTSG_1643	CTSG	1511	CTGCTCAGCTGCAATAACATGATGTCATTCTGGATGGTCCGCTGATTATA
CYB561_1683	CYB561	1534	AGGTCAGCGTAGCCCTTCTTCCTGTGGTAGTCGAACACCGCCACCAAGCC
CYC1_27087	CYC1	1537	TAGGCCACGAAGTCCATGCTGTGGCAGGAGGCGCACACCTGCTTATATAC
DCTD_1785	DCTD	1635	CAATCTTGCTGCACTTCGGTATGAATTTCCGGAATGTCACCCCGGCCATA
DEFA4_28365	DEFA4	1669	AGAATACTAATCTGCAAGAGCAGACCATGCCCCTTGTTGAGCCTGAAACC
DEFA6_28590	DEFA6	1671	TCATAAGCTTTTGCCTGCAGTGGATCATCCTCAGCTTGGAGTGGCTCAGC
DES_1849	DES	1674	CATCCAGCACAAGAGCCAGGCTCACTCACTGCCAACAGCCAAGGCTCACA
DLAT_1875	DLAT	1737	GTGCAATAACCCGACGAATGTTGCTGATTGGGATATCTGTGAAGACACCT
DSC3_25779	DSC3	1825	CACCTTTATGGTTGGATCATCTTGTCATTAAAGTTCAGGCGTTATCTATC
DSG2_1967	DSG2	1829	TAGGAGTAAGAATGCTGTACAGTGCTATGCTTGGTAACTCTGGTGGAAGA
DSG3_1968	DSG3	1830	GTTAGCTGCATGTGCTCTAGACTGTAGAGCGAGCCACCGTTGAGAAGCAA
EDN1_2029	EDN1	1906	CTACTGCTGACACATTAGACCAGACTTCTACGAGGCTAGGATTTAGTATG
EEF1B2_14833	EEF1B2	1933	GAATGCTTCTGACGCACTCCTCTAATTTCGCCATATCTGTCTCATCATCC
EEF2_2042	EEF2	1938	CGAAGCGCACACCCCGCATGTTCTCCTCACACAGTGCGCCCTCCTTGGTG
EGR1_2068	EGR1	1958	TTAGCAAATTTCAATTGTCCTGGGAGAAAAGGTTGCTGTCATGTCCGAAA
EIF5_2112	EIF5	1983	GCAGCATTAGGCTTCCAGTGGGATTGAGTGCTGCACATAAGGGTCTCCAC
ELANE_13129	ELANE	1991	AGAGGTTATGGGCTCCCAGGACCACCCGCACCGCGCGGACGTTTACATTC
ENO2_13140	ENO2	2026	GTCCAAGTCATATTTGCCATCACGATAAAACTCTGAGGCAGCAACATCCA
EPHX2_18456	EPHX2	2053	CCAGTCATGGCCAATGAACACTGCTTGAGAGAGGCCCAGTTTATCCAGGA
EPS15_14377	EPS15	2060	TCACTTTCCCTCTTGGCCCATTCGATCATATCTTCTTCAGAGGGATAAGC
ERBB3_2206	ERBB3	2065	GTGGCTGGAGTTGGTGTTATAGTTCAACATGACGAAGATGGCAAACTTCC
ETFB_2245	ETFB	2109	TGACCACACCGGTCCTGTCAGGCTTCACTCGGATCTTCACGGCGTAGTCG
F2R_10901	F2R	2149	GAGAAGTAGTAGGCATAGTAGCCTTCGAGCAGGGTTTCATTGAGCACATC
ACSL1_75	ACSL1	2180	TTGGGCCCAGGAACATAATGTCTCAACATCTGGTACCACAATTGCAATGA
FGF2_2405	FGF2	2247	AAAAGTATAGCTTTCTGCCCAGGTCCTGTTTTGGATCCAAGTTTATACTG
FGF7_2409	FGF7	2252	CTGATGCATATGTGTTGTAATGGTTTTCCAGAATTAGTTCTTTGAAGTTA
FGF7_13194	FGF7	2252	GAAGAGTCTTCTCACTCTTATATCCCCTCCTTCCATGTAATCATAACTTC
FKBP4_2433	FKBP4	2288	TTGTTCTCCTCCTCAGCCAGCCTCTCAAACATATTGGCATAGAGCTTCTT
FUT4_20944	FUT4	2526	GCTCACTGTGGCCCGAACCCTCGCCTTCCAGAGGGAAGGCCCGGTTCATC
FYN_2527	FYN	2534	TTTCAGAGCTCTTCCTTCTCCATCTTTTAAGAAATCCAGTAAACTTCCTT
IFI6_25609	IFI6	2537	GCTCTCCGAGCACTTTTTCTTACCTGCCTCCACCCCACTGCAAGTGAAGA
GAP43_26603	GAP43	2596	GAAAGCCATTTCTTAGAGTTCAGGCATGTTCTTGGTCAGCCTCAGGTTCC
GCLM_2615	GCLM	2730	GGATCATTGTGAGTCAACAGCTGTATGTCAAATTGTTTAGCAAATGCAGT
GCLM_25908	GCLM	2730	TCCATCTTCAATAGGAGGTGAAGCAATGATCACAGAATCCAGCTGTGCAA
GLRX_2674	GLRX	2745	CTCTGCACTTGTGCCTCTGATCCATATGACACCAAGACCAACTATGCTTT
GNA11_2692	GNA11	2767	GAAGGTGGTCGGCACTCACGAGAAATCGTTGGCAGGTGAGATTCACCAAG
GNA15_2693	GNA15	2769	GGTTCCTGGAAGGCGTTCCTTCTCCTGTCCACTAGAGTGCGCCAGAGTCC
GNAI1_2696	GNAI1	2770	TGTTGAGTCGGGATGTAATTTGGTTGAGCTATTCTGTCCAAGTCATTCAA
GNAQ_2701	GNAQ	2776	GGATTCTCAAAAGCAGACACCTTCTCCACATCAACTTCTCGAACTAATTG
GNB1_2706	GNB1	2782	CCACAGAACCTGCTTTCCAAACGCTGCTGCTGAACACTGGCCTTGAAATG
GNB3_17839	GNB3	2784	CCAGCTCTGCCAGAGTAACGTCAGCACAGGCTTTCCTGGCATCTGCAATC
GNS_2725	GNS	2799	GAGGATGCAAACACAGGAAGTTACAAAATTCAGTGGGAACTAAGTGGTGG
GOT1_2737	GOT1	2805	AAGAACTCGAAGCCTTCAGACACAAAATAGCGAATGGCCCAGGCATCTCT
GPC1_2744	GPC1	2817	AGCCATCTGGGAGGAGCGAACAGCTCTCCATGAACAAGGACAGGAAGTGT
GPX2_11201	GPX2	2877	TGGCACTGAGGTCATAGAAGGACTTGGCAATGAAAGCCATGGTGAAGCGC
GPX4_17664	GPX4	2879	CGCAGCCGTTCTTGTCGATGAGGAACTTGGTGAAGTTCCACTTGATGGCA
GRN_2799	GRN	2896	CAGAGACCACTTCCTTCTCGCAGGATCGAGCCTTCACGTTGCAGGTGTAG
CXCL2_1672	CXCL2	2920	AATATCGAAACCTCTCTGCTCTAACACAGAGGGAAACACTGCATAATTAA
CXCL2_28232	CXCL2	2920	CTTCCTTCTGGTCAGTTGGATTTGCCATTTTTCAGCATCTTTTCGATGAT
CXCL3_18386	CXCL3	2921	AAGCACTGGCAGCGCAGTTCAGTGACCACGGACGCTCCTGCTGCGCGCCG
GSK3B_2810	GSK3B	2932	TTCAAAGCCTCTCAAAGGTAGATCTCAGTCTGGGACTCTACTGTGCTTCT
GTF2E2_2835	GTF2E2	2961	CCTTCAGCACTCCAGCCAAGTGTTCGTTATGAGTCTTAAAGCGTCGCTTT
GZMK_15088	GZMK	3003	CCATAAATGGCCTGGAATGAGGTGACACTTCTTTCCCTCCAATAATTTCC
H2AFX_26072	H2AFX	3014	TGCCGCCCGAGGGCGCCTTCGGCCCCACGGTGGCGCTGGTCTTCTTGGGC
H2AFZ_2864	H2AFZ	3015	CACACGTCCATGACTGGTCGTCCTAGATTTTAGGTGTCGATGAATACGGC
HCK_26429	HCK	3055	TGGTGACCACCGCATGAAGTTTGACCAGCTTGTCATGCTGCAGAGTTTTC
CFHR1_28694	CFHR1	3078	AGTTGGATACTCCAGTTTCCCATCCCAACATGTTGTTCGCAATGTGTGAG
HK3_23321	HK3	3101	GGTCCACACTTGCATCAAAGCGGGTGCTGAGCATGGCCAGAGAGCCATCG
HLA-A_2975	HLA-A	3105	CTCGGTCAGTCTGTGACTGGGCCTTCACATTCCGTGTCTCCTGGTCCCAA
HLA-C_2979	HLA-C	3107	ACTCATCAGAGCCCTGGGCACTGTTGCTGCACGCAGCCTGAGAGCAGCTC
HLA-DMB_10963	HLA-DMB	3109	TCCTTCTGAATAATTGGACCCAGGAAGAGGAGTGTAACTAGAGTGGCCAG
HLA-DPB1_17856	HLA-DPB1	3115	TTTCTGAGTCAGAGGTTGAGTCACCCACTTCACATCTCCTTTAAAGCTCC
HLA-DQA1_2987	HLA-DQA1	3117	GAAGCTGGTCTCAGAAACACCTTCTGTGACTGACTGCCCATTGCTCAGCC
HLA-DRB5_2997	HLA-DRB5	3127	ATGTCTCTGTGCAGGAACCGCACCCGCTCCGTCCCGTTGAAGAAATGACA
HLA-DRB5_15922	HLA-DRB5	3127	GTCCTTGCAGGATACACAGTCACCTTAGGCTCAACTCGCCGCTGCACTGT
HLA-G_28909	HLA-G	3135	CTTGCGCTTGGAGATCTGAGCCGCAGTGTCCGCTGCGGTCCAGGAGCGCA
HMOX1_3041	HMOX1	3162	TGAGACAGCTGCCACATTAGGGTGTCTTCCAGGCTCTGCTGCAGGAACTG
HOXB2_23347	HOXB2	3212	CTCCCCATCCGGCGGCTCTCGGTGCTGCGTCTGCCGCTTGTGCTTCATGC
HOXD10_15423	HOXD10	3236	GAGCCAATTGCTGGTTGGTGTATCAGACTTGATTTCCTCTTTGCTTTCCT
HPN_3091	HPN	3249	CAGTCCGGCCACCCTCCTTCTGCGCCATGTCACTGCCTCTTGTTAATGAT
HSPA4_3139	HSPA4	3308	TCCTTGGATCCAGCTTGAGAGGTCTCCATTTCTTCAGACTCTGCCTTATT
HSPA6_21239	HSPA6	3310	TTCATGAACCATCCTCTCCACCTCCTCCTTGCTCAGCCGGCCCTTGTCAT
HSPD1_3152	HSPD1	3329	TAAGCTGGTTCTTTCTATTGTCACCAAACCCTGGAGCCTTGACTGCCACA
HSPE1_27335	HSPE1	3336	GAAGAAACTTTCTAAACGCTTGTCCTGCCATTACTCCCTCCGCCTCAGAC
IARS_14941	IARS	3376	CATAGTGAGGCAGTCCAGTTGCAAAAGGAGGACCATCATAGAAGGTAAAT
ICAM3_28211	ICAM3	3385	GTGATGTTAGAGGAGCCTGTTATCTGAGAGCCATTGCAGTACACTGAGCA
IRF8_20223	IRF8	3394	GCTCCTTGATCAGCTCGTCGATTTCAGAGCGACCGCACTCCATCTCTGTA
IDO1_3210	IDO1	3620	CCTTTGGCTGCTGGCTTGCAGGAATCAGGATGTACTTAGTCACGATTTGC
ID1_14943	ID1	3397	AGGCGCTTCAGCGACACAAGATGCGATCGTCCGCAGGAACGCATGCCGCC
ID2_3198	ID2	3398	TGATGCAGGCTGACAATAGTGGGATGCGAGTCCAGGGCGATCTGCAGGTC
ID3_14942	ID3	3399	AGAGGTGCCCCAAAGAGAAAGAAAACCAAAAGAAGTCCCGCTACAGTGAC
IFNB1_21758	IFNB1	3456	AGGAATCCAAGCAAGTTGTAGCTCATGGAAAGAGCTGTAGTGGAGAAGCA
IGFBP6_26498	IGFBP6	3489	GCTGCAGCACTGAGTCCAGATGTCTACGGCATGGGCCCATCTCAGTGTCT
IGHMBP2_3275	IGHMBP2	3508	TTTCCTGTTTCCTCTCAGCACCCTCATCCTAACGGGCTGAGCTGGCAAGT
IL7R_3347	IL7R	3575	TGGATCGAACTTTAATCTCATACATTGCTGCCGGTTGGAGCTTTCTCTGC
IL13_14468	IL13	3596	CCTGACACGTTGATCAGGGATTCCAGGGCTGCACAGTACATGCCAGCTGT
INHA_21252	INHA	3623	ATGTTCAGTGCTACTCTGTGGCAGTTGGCATGGGCAGCCGGTTCCTCCGG
INHBA_21251	INHBA	3624	TCCAGCCGATGTCCTTGAAACTGACAAAGAACTGTTTCTTACAGCAGATG
INPP1_29011	INPP1	3628	GCCGTTTCTTCTAGAGATGGTGAGCTGTAGTGAATGCATGTTGGTCCCCA
ISG20_11135	ISG20	3669	GGGAGATTTGATAGAGCTCCATCGTTGCCCTCGCATCTTCCACCGAGCTG
ITGAE_3432	ITGAE	3682	AGTCCACCAACGCTGCCTTTAATGATGATAGGCAAAGAATGGTACTTCTC
ITGAL_27366	ITGAL	3683	CGTAGAGGTAGAGCATCTGCTTCTCATACACCACGTCAACCTTCATGACA
ITGB5_3450	ITGB5	3693	TGAAGGTGAAGTCCACAGTGTGCGTGGAGATAGGCTTTCTGTATAATGGA
ITPR2_3454	ITPR2	3709	TTTGTGCTGAAGATGTCTGTCTCCTCTGCGGTGCACCGTGTCGTGTATCA
JAK1_3463	JAK1	3716	CCTTGACGGTGTAATACTCCTTATCGGTTTCAATTGCTTTGGTTAAACCG
JUN_3475	JUN	3725	ACGTCCTTCTTCTCTTGCGTGGCTCTCCGCCGCCTTCTGGTCTTTACCGC
JUNB_11226	JUNB	3726	CGTCCCGGCTGCGCGCCTCCGGCACGGTCTGCGGTTCCTCCTTGAAGGTG
KCNF1_3502	KCNF1	3754	ATGAAGGACAGCGCGAAGTGCAGCTTGTTGGGTGACGAGAAGAGGCGCAG
KCNG1_18417	KCNG1	3755	TGTCTCTGGTGTCCGAGGAGGCACTTCCGAACAAGATGTCACTGTCCTGG
KCNK1_3516	KCNK1	3775	CATAACCTGTGGTGGAGAGCACGGTGCTGGCGAAGAAGAGCGCGGAGGTG
KDR_3546	KDR	3791	TAACGGTCTGGAAGGAACTCTCATTAGGAGTCAGAAACAGCACAACGAAC
KLRC2_12242	KLRC2	3822	GCCAGCAAACTCTCTTCCCAAGTTCTTCTTTCCTTACCAATGTAATAACA
IPO5_3401	IPO5	3843	ACAAGAGACGTCTTAGGAGAACGGCGGCCATTTGTCTAGCCTCTTCAGCA
KRT4_3695	KRT4	3851	TGCTCTGCATCAGCCACGGATACCTGAAGAGTCTGGCACTGCTTCTTGAT
KRT4_19414	KRT4	3851	AAAGCCACTTCCAGAGCCGGAGCCAAAGCCACTACTCAGGCCAAACCCGG
KRT15_19413	KRT15	3866	ATTTCTCTCTTGTGGGAAGAAACCACCTGTCCATCCACTGACTCTTCTAC
KRT19_3690	KRT19	3880	GAGGCGGAGCACGGACGGAGCAACCCTGGTCTCAGAAGCTGCGATTCGCG
KRT19_10816	KRT19	3880	GGACGACGTGGCCGACGACTGGCGATAGCTGTAGGAAGTCATGGCGAGGC
KRT81_13695	KRT81	3887	TTGGAGTTCTGGCACTTGGCATTCTCCACCTCGGCCGTCAGCCTTTGGAT
RPSA_6025	RPSA	3921	CTGAATAGGCACAGAGGGCACCTGTACACCTTCAGACCAGTCTGCAACCT
LBR_3754	LBR	3930	ACACCAAGTCTCCAAAAGCCAGCATGAATCCAAATCCATCGTGGATGATG
LCP1_3761	LCP1	3936	GGCAGACTTGTACTAATCTTCGGGTCCTTGAAACTAGAGATGGATGAACT
LRPAP1_3876	LRPAP1	4043	TTCTCCTTAAGAGCTGTGGGAATCTGACAAGCCAGGAAGGTAGAAACAAG
LSS_14888	LSS	4047	GAGACCTCTGCACAGGCAGTCCCATCTCGGTAGGTCTGCCCCATACAGGC
LUM_17157	LUM	4060	ATCTTGGAGTAGGATAATGGCCCCAGGATCTTGCAGAAGCTCTTTATGTC
MARCKS_4021	MARCKS	4082	TCTCCAGCCTCCTTCTTGTTCTTCTTGAAGGAGAAGCCGCTCAGCTTGAA
MARCKS_10769	MARCKS	4082	CCTCTCCGCGGCGGCTTCTCCCTTCGCTGCGGTCTTGGAGAACTGGGCAC
MAD2L1_3930	MAD2L1	4085	GCAAGGTGAGTCCGTATTTCTGCACTCGAGTAAAGGTTTCAGATGGATAT
MCM3_4072	MCM3	4172	GCCTTCAACCTGGATTCACTCAACTCCACTTTCTGGGATTCCTTGGTCTC
ME1_16747	ME1	4199	TCCTACTGGTCAACTTTGGTCTGTATTTTCTGCACCTCTTCAGGCCAAGA
MEF2C_4112	MEF2C	4208	AAGCAGGTCGACATCCTCAGACACTGATGGCATCGTATTCTTGCTGCCTG
SCGB2A1_28268	SCGB2A1	4246	ACTGGTTGAGGAAACACTGCTTGAATTTCCCCATAGCCTCTGCAGCGGCA
MIF_4173	MIF	4282	GGGGCACGTTGGTGTTTACGATGAACATCGGCATGATGGCAGAAGGACCA
CXCL9_21587	CXCL9	4283	AACACCACTTTTCTTCATAGTGATAGAATGGAGTTCCAAGTCACTCCTGT
MKI67_28355	MKI67	4288	CTGTCTAGCAGACCTCAAGCACCTTTTGTTCTCAGTGACTTTGTCTCTAG
MMP1_4206	MMP1	4312	GCTTTCTCAATGGCATGGTCCACATCTGCTCTTGGCAAATCTGGCGTGTA
MMP3_4216	MMP3	4314	CTGAGGGATTTGCGCCAAAAGTGCCTGTCTTTAAAGATCAGGATTTCTCC
MMP3_26059	MMP3	4314	ATAGGCTGAGCAAACTGCCACGCACAGCAACAGTAGGATTGGAAGACTCT
MMP8_27521	MMP8	4317	TCAGCCATATCTACAGTTAAGCCATTTATTGCCTCTTGCAACTCTGGTAA
MNAT1_4225	MNAT1	4331	CTGTAGTGCTCTGTGACAAGCAAGAGAAGAAGTATAGCCTCCAGCAAGGT
MNDA_22104	MNDA	4332	CTGAGCTACAGGAATCCTCCCTCTTGCTTCCGATGTCAGTTTGTTTCTTG
MPI_20807	MPI	4351	GGCTATTACTGTCCCCTGTACCATCAGGAGGATGCTGGCAGAGTCCAGTG
MUC1_4366	MUC1	4582	AAGTGGCTGCCACTGCTGGGTTTGTGTAAGAGAGGCTGCTGCCACCATTA
MUC2_28367	MUC2	4583	ACACCAGTAGAAAGGACAGCACCTTCCAGGCACCATCTTGCTCTTCACTT
MYC_4394	MYC	4609	CTGCTGCTGCTGGTAGAAGTTCTCCTCCTCGTCGCAGTAGAAATACGGCT
MYL4_27544	MYL4	4635	CAGCACCCATGACCGTGCCATTGCTCTCCTTGTCAAAGACACGCAGGCCC
NDUFA4_14125	NDUFA4	4697	TCAAGCTCGGATGCTTCTTGGCCTGACCGATGATCTGGCGGAGCATGTTT
NEK2_20563	NEK2	4751	TCTTCTCTTGCTTTGAGAGCTCGCTCTCGCTCCTGTAACTGAATTTCCTT
NEUROD1_21767	NEUROD1	4760	TGGTGCAATCAGTCAGAGGGCTTTCAAAGAAGGGCTCCAGCGCTGCGCTG
NFKBIB_4570	NFKBIB	4793	CGGAGCAGCCGGACCATCTCCACATCTTTGTGGATAACGGCCACGTGGAG
NRAS_4703	NRAS	4893	AAGAAGCACAACTCTGCAGGTTCATTATACTCTGGACACAGTATATGTTT
NT5E_4738	NT5E	4907	CCATAACTGGGTGTGTAGTATGAGTAGAATGAATTCAGTGCTAGCCTCTT
NUP88_4782	NUP88	4927	TCGAAGTTGATCAGGTATCAGCTGTAATTCTTTCTTCATGTCTCGCTCAC
OAS1_27617	OAS1	4938	TCAGGAAGTCTCTCTGTAGTTCTGTGAAGCAGGTGGAGAACTCGCCCTCT
OPHN1_4811	OPHN1	4983	TTTCACACAGGCAATCTTTCTAGCCCTCTACTAATGTCCTTGGCATCAAG
OPHN1_28310	OPHN1	4983	GCACCAAGACCTTTTCTGCTTCTAAAACTGCATTTGTGGATGTCACCAGT
PEBP1_17926	PEBP1	5037	ATGCCATTCTCTGTATTTGGGATCCTTCCTGCTGGGAGCATCCGGGTCTG
FURIN_27246	FURIN	5045	TCGCTGTACCACGGCACGTTGCCAAACTGCGTGGCGCTGCTGATGGACAG
PAFAH1B3_28382	PAFAH1B3	5050	GCCTTGATGCCACCAGTCACCTGCTCTGCTGTGTGTCCGTGGTTGTTGGT
PAFAH1B3_4904	PAFAH1B3	5050	ATGAAGACGACTTCGGGTTCCTTATCTTTGCTGTCAGCCACGAACCGATG
PAK1_4912	PAK1	5058	ATCCATTGCTGTGTACACGGTGCCTGAAGCACCTTGTCCAATCTTCTCAA
PCDH8_11671	PCDH8	5100	TGTCCTGTCATAGTCTCTGTGCAGTACTTTCTCATAGACGCTCTGCAGCC
PCNA_4987	PCNA	5111	GTGGAGTGGCTTTTGTAAAGAAGTTCAGGTACCTCAGTGCAAAAGTTAGT
PCOLCE_12241	PCOLCE	5118	CACTGAGATCTGAGACGAACTGGACGAGGAGTTCATTCCCTTCGGAGGAG
PDE6G_5018	PDE6G	5148	TGGGCTAGGGAGGCATCTCCTCAACAGGAATCCTGAGCAGGGTTTAGAGC
PDGFB_20737	PDGFB	5155	GACCTTCTCCCAGGTGTCCCACACCCACCTGGAAGGGCAGTTGCTGGAGC
PF4_13958	PF4	5196	ATGACTCCTGAGCCTCGCCGGCACGTTTTATTCCCGGCTGTCCTTCCAGT
PFKL_5083	PFKL	5211	TAGGCGGCCATACTGATGCGGTATTGTGCCAGCATCTTCAGCATGAGCCG
PGAM1_5090	PGAM1	5223	AGCCTCTTCAGAGAGACCCTCCAGATGCTTGACAATGCCCCGGAGGCTGT
PGM1_5095	PGM1	5236	ATGCTCCACCTATAGCTTACATTGTAGTGTAAACTGTACCTGATGGCTAA
PIK3C2A_5139	PIK3C2A	5286	ACACTCTTGCTACTTTGGGCACAGTCTGTAGGACTCCTACCAGAATTTGC
PIK3C2B_5140	PIK3C2B	5287	ATGAGCTACAGGCACAAAGCCAGTAACACATTTATGGTCCGTTCATCTGG
PIK3C3_5143	PIK3C3	5289	AGTAACATAAAGATCAGAGCATGTCTCTTGATATAGTCCTGAGAACTTCA
PLAU_5178	PLAU	5328	GAGGGTAAAGCTATTGTCGTTCGCCCTGGTGGGTGGCACAGGCAAATCCA
PLGLB2_5196	PLGLB2	5342	TCTAGAGCCACTCCTGCCCTTCACACTCAGGAATGTCGCAGTAGTCATAT
PLGLB2_19207	PLGLB2	5342	GTGAAGGGCAGAAATGAAAACATTTTCTAGAGCCACTCCTGCCCTTCACA
PLN_28352	PLN	5350	CTGCAGATCTAGAGGTTGTAGCAGAACTTCAGAGAAGCATCACGATGATA
PLP2_5208	PLP2	5355	GAACTGGTGTCTCCTATTGGATCGTGCAGAAGGAGGACCTAGGCACACAC
PLRG1_24969	PLRG1	5356	ATCAGCCTTGGTCTGCAAAGGTAATGCCACCGCTAAGGACTGTGCAGCTG
POLB_5242	POLB	5423	TGAAGCTGGGATGGGTCAGGAGAACATCCATGTCACCACTGGACTCTGCA
POLB_28436	POLB	5423	GCTTTTCTGTAAGCATTGTACTTGTGGATAGCTTGGCTCACGTTCTTCTC
POLE2_27697	POLE2	5427	ATCCAAAGGCATTGACATGAAACACTTGATCTTCAAACCAACCTTCTGCT
POLR2E_5259	POLR2E	5434	AGGCCACCTGCTGGAAACCTTGTTAGTCGGCCTGGTTTCTGTATCAAGCA
POU5F1_5291	POU5F1	5460	GCAGAGCTTTGATGTCCTGGGACTCCTCCGGGTTTTGCTCCAGCTTCTCC
PPBP_24138	PPBP	5473	TCTGAGGCTCATGGTGGAGAAGGCTGAGCTAGAGTTGTTTCCAGAACCAG
PPM1B_13805	PPM1B	5495	TTCCTATACAGAACAGCACGTGAATCACCACAGTTGATAAAGTAGATATG
PPP1CB_18519	PPP1CB	5500	ACATAAGCCTCGAACTTCTGCTTCAGTCATCTGCACAATCTTTCCTGGAC
PPP2CA_5356	PPP2CA	5515	TGTAACCAGCTCCTCGAGGAGATATACCCCAACCACCACGGTCATCTGGA
SRGN_24666	SRGN	5552	CATTGGTCCTTTTTCTTCAAGGCAGTTTGCAGAATTACTGTCTGGATTGC
PRKACA_5404	PRKACA	5566	CAGCACACTGTTCAAGAGGAAGTCTCGTCCTTCGCAGCACACAGGTTGAA
PRKAR1A_27727	PRKAR1A	5573	GTGCACAACTGCACAATAGAATCTTTGAGCAGCGCTTGAATGTTATGCTT
PRKCA_5422	PRKCA	5578	CAATAACCAGCTGATCAGGTGGTGTTAAGACGGGCTGTCCTCGTGTGAAG
MAPK1_3989	MAPK1	5594	TCTACACGCATAAACAGCACAAGAAAAGGCAACAAGCTTTAGGTAAACCT
MAPK3_28956	MAPK3	5595	GAATGTGGTTGAGCTGATCCAGGTAGTGCTTGCCAGGGAAGATGGGCCGG
MAPK9_4009	MAPK9	5601	AATTATACCAGCTGAATGCAGATGTTTAATACCACAAAGCATCTGGTAAA
MAPK13_3996	MAPK13	5603	CACCCCGGTCACTTTCAGGATCTGGGTCAGCTGGTCCAGGTAATCTTTCC
PRSS2_28224	PRSS2	5645	CCACACAGAACATGTTGTTGGTAATCTTTCCAGGGTAGGAGGCTTCACAC
PRSS8_18105	PRSS8	5652	GGGCACCACACGAGGCTGGAGTTCTGTCACCTTGCTTTGGATCCAGGAGG
HTRA1_3172	HTRA1	5654	TTGCCTGCAAACTATCAAGAAGGATTCTGTTGGCCAGGGAGTCTCCACTG
PRTN3_24460	PRTN3	5657	GTGGCAGCTGGACTGTGGCGACGGAGGCACTGAGGTTGGCTGGGCTGCTC
PSAP_5489	PSAP	5660	AGCAACTTCATGTCCTGCTGGCTTTGCTTGCTGTCTCCTGGCAACCAGAA
PSMA7_5506	PSMA7	5688	ATCACCAGCTTAATGGTCAGATCATCTGTTTCAATGGCTTCGTCAGTATA
PSMB3_5511	PSMB3	5691	ATCTGCCGACCTTCCTTCAACTCATACAGGTTCAGCCGGAACTTGAGGCG
PSMB9_23343	PSMB9	5698	GGTTCACTCATCATAGAATTTTGGCAGTTCATTGCCCAAGATGACTCGAT
PSMB10_5508	PSMB10	5699	GTGAGCTCAGTGTCCGCAGCAGCTTGGCGCCAGTCTTTGTGATCACACAT
PSMC1_23344	PSMC1	5700	AGAGAGGTCATCTTTAGCCATGATCAGGTCGTCCAGGGTTACATCATCAG
PSMC3_5517	PSMC3	5702	CCATCTTGCTCGGCCTCATCCCACACGGTCGCCATCTTCTCCTGCCGAGT
PSMC3_25991	PSMC3	5702	TCACGTCAGGACTGACATTCATCTTTCGGGAGTGGATCTGCATGATTCTG
PSMC6_5518	PSMC6	5706	ATGATCAGCACGAATTGCGAACATACCTGCTTCAGTACAAACATTTCTCA
PSMD2_5528	PSMD2	5708	ATTTGCTTAGGGTATCCAGGATGTTGAGTCGTGGATTTGAAACAGAGATG
PSMD3_23346	PSMD3	5709	TGGAATAGATGTCAATCATCTCCTTGGATTGGACATAGCCCTTCTCGTGG
PSMD4_5530	PSMD4	5710	CAGTGCGGCCAAACTCTTGCTGGCTGATGGTCATCTTCAGCAGGGCATCG
PSMD8_16404	PSMD8	5714	CCTTGGCCAGGAACACTTTGTTGTAGCTGCCCTCCATCAGGTATTGCTCC
PSMD9_5533	PSMD9	5715	TTGGCGAAGGCCCGTGGAGGGCCCTGGCTCTCACTCTGACCCAGTTTGCG
PSMD9_28288	PSMD9	5715	TGGCCTCTTTGTGGGCCTCAGCCATGTCCCGGGCCTGCTTCTCCTTGTCG
PSMD10_5521	PSMD10	5716	GAGCACCTTTTCCCAGAAGGGCTTTTACAATCTCATCCCGGCCAGCAGAA
PSMD12_16403	PSMD12	5718	CACAGCTAGGCAGAGCCTCATTTGCTCCAAAATAAATTCCACTCGCTCTT
PSME2_5535	PSME2	5721	GACTTCTTTCTTCTCCTGCTTATCTGTTTCCATCTCATCATCCTTGGGTG
PTPN1_5592	PTPN1	5770	TGCTTACAGCCTGGCACCTAAGCCTTATCCACACCTCACCATAGCTCTGC
PTPN6_5601	PTPN6	5777	GCAGGACCTCCAGCTTCTTCTTAGTGGTTTCAATGAACTGGGCGATGGCC
PTPN6_28294	PTPN6	5777	ATCTGGATGGTCTTCTGGATGTCAATGTCACAGTCCAGGCCCTTGGTGGA
PTPRF_5611	PTPRF	5792	ATAAGGCCACAGGTCTCGGTGCCACGGGCTGGCCAGTACTGATCACATTT
RAC2_5695	RAC2	5880	GGACTGGAGTGAACGGGTAGATGCTTCCACATGCGGCAGTTGGCACTGAC
RAD51C_5708	RAD51C	5889	TCTAAGGCTTCTGCTTTAGATATCCCAACTTCTTTGCTAAGCTCGGAGGG
RALB_5720	RALB	5899	CAAGAGGCTCACTAGACCTCCGTGTGCAGTGATGCTGATCAGACAGACAC
RBP3_28896	RBP3	5949	TCAGGCCGGCTGTAGATCTTGTCCAGCAGAACTGGAGGGCCTTCATCAAA
RECQL_5786	RECQL	5965	CGAGGAAGTGTGGGAGCCACAACACCTGCTACTCTCAGTTTTGCTGCACC
REG1A_5790	REG1A	5967	GAGAAGAGAGTGTCCAGGTTGAGTTGAGTTGGAGAGATGGTCCGGTTTAA
RFC4_5811	RFC4	5984	AGCCACTCTGACAGGCAGCAAATACTCCATCAATTTTCTCAGCTGGTATT
RFNG_5813	RFNG	5986	ACACCAGTCCGTGTCTGGGTACAGAAGACAATGGATAGACTTAAACCGTG
RGS2_28241	RGS2	5997	TTGTTCTCCATCAAGCTGTATACCCTTTTCTGGGCAGTTGTAAAGCAGCC
GRK1_2794	GRK1	6011	TTCTCCACCTTCTCTCCACGGGCTCGGAAGGGTCCTCTGGCCGCAATCAT
RNASE3_28313	RNASE3	6037	TGAAATATTCTGTGCACCTGGATTTATGAGGTCACAGTGGAGTAAAGGCA
RNASE4_25972	RNASE4	6038	TTCATGGATGAAGGTGTTGAAGCGCTTGCAGTGATACAAAGTCATCTTCC
RPA1_5901	RPA1	6117	AGGGAATGCTGGGAGTAGTAGGCATGAAAGACTGGTTACTGGGCTGAAAG
RPA2_5905	RPA2	6118	TCCCTGCTTCACTCATTCCTGGATTGCTGATAGGTGCTCTCCCTGCTGAG
RPA3_5906	RPA3	6119	GAAGCAGACAGGCTTGTCGATGAATTGAGCTAGCATGCCGGCGTTGATGC
RPL15_14976	RPL15	6138	CCACCACGGCGAACACGAATCCTATATATAACGTAACCTTGCTTGGCCTT
MRPL12_4260	MRPL12	6182	GCTTCTTTGCCTGGACGAGGTTGATGCCTTGGATGTAGTTCTTGATTTCC
RPN1_5965	RPN1	6184	GGCGCTTTCCTGAGATGAGCTTCTCATTCTCAATGTACGTGTCTTTCTTG
RPS2_5983	RPS2	6187	TCGATACCAGCCATCATGAGCAGCTTCTTAGGCACAGGTGCGGAGACGAT
RPS6KA1_6015	RPS6KA1	6195	CCAGATGCTCTGAGAGAGGTGACACTGGACTGTCTCGGAGGTGTGTGCAG
S100A4_6083	S100A4	6275	GGGAAGCCTTCAAAGAATTCGTTACACATCATGGCGATGCAGGACAGGAA
S100A8_25188	S100A8	6279	CCAGCTCGGTCAACATGATGCCCACGGACTTGCCCCACCAGGTCTTCTGA
S100A9_25189	S100A9	6280	TGTGTCCAGGTCCTCCATGATGTGTTCTATGACCTTTTCATTCTTATTCT
MAPK12_25181	MAPK12	6300	CCCGTCACCTTCATGATCTCCTTCAGCTGGTCCAGGTGGTCGCTGCCCTT
SAT1_6103	SAT1	6303	CACCTCATTGCAACCTGGCTTAGATTCTTCAGAATTTCTGATCCTATGCC
SAT1_17598	SAT1	6303	CTTGAACAGTCTCCAACCCTCTTCACTGGACAGATCAGAAGCACCTCTTC
CCL2_1039	CCL2	6347	AGAGACTTTCATGCTGGAGGCGAGAGTGCGAGCTTCAGTTTGAGAATTGG
CCL3_1043	CCL3	6348	TTAGGAAGATGACACCGGGCTTGGAGCACTGGCTGCTCGTCTCAAAGTAG
CCL4_17107	CCL4	6351	AGAGACAGGACAGTCACGCAGAGCTTCATGGTATTGGTGGAAAAGAGGTT
CCL11_14453	CCL11	6356	GGCTGAAGGTGTGAGCTTTGGCGTGAGAGGTGGTGGTTTCTGGGTTGGTC
CCL22_21224	CCL22	6367	AGGGCACTCTGGGATCGGCACAGATCTCCTTATCCCTGAAGGTTAGCAAC
CCL24_21223	CCL24	6369	CTTCTTCTGCTTGGCGTCCAGGTTCTTCATGTACCTCTGGACCCACTCCT
XCL1_21226	XCL1	6375	CTAGCCAGTCAGAGTCACAGCTGTATTGGTCGATTGCTGGGTTCCTGTTG
SDHB_6173	SDHB	6390	GACAGGTCCTTGTGCAGTTCATGATGGTGTGGCAGCGGTATAGAGAGAAT
SELP_20690	SELP	6403	GTAGTTGACCAGTGGCCATTCTCTTGGCATGCTGTTTGTGCAGAGCCATT
SEMG2_23799	SEMG2	6407	TGTGACTCACTGGATTCCTGTTTGTATCTGCCTTTTTGTTCATGACTGAG
SEPW1_20696	SEPW1	6415	GGGAACTCATCTTCTAACTTCTTCTTGAGCTGAAGATACTTGGACTTGTA
MAP2K4_3974	MAP2K4	6416	AGGATCTCCTTTCACGACTTGTGTTAGTTGATCAAATACACTATTCCACT
SFRP2_13438	SFRP2	6423	GCCGCATGTTCTGGTATTCGATGCCGTGGCACAGCTGCAGGTTGGCAGGG
SRSF2_13425	SRSF2	6427	ACAGCCATTTGTTTCTGCACGACAAGGCATCTTTACACAGGAGCAATCGG
SHB_27848	SHB	6461	CTTTGATGGGTAGCTTTCTGGTGGTGTAGTAGTGGATGACTTCCGGGACA
SHC1_6301	SHC1	6464	CTGTAGACACAGTTCGCTGCCCGCAGAGATGATGGGCAAGTGATTGTCCA
ST3GAL1_16088	ST3GAL1	6482	GCACCACTCTGAACAGCTCCTTGATGGTGTCATTCAAGTTATTGGGCTTC
STIL_15150	STIL	6491	TTCTCAATACTGGCGTATCTGCGTTGGTCCCCACAGATTCACAGTTAGAA
SLC1A4_6371	SLC1A4	6509	CCAGGGCATCCCCTTCCACATTCACCACCGTGGTGGTCCGGTCCACAATC
SLC2A5_16347	SLC2A5	6518	TCTGCTGCATCCCATTAAGATCGCAGGCACGATAGAAAATATGTTGTTGA
SLC10A1_19648	SLC10A1	6554	TAGGCTTCCATAAGTGAGCCTTGATCTTGCTGAACTCCATGGTGCAGCCC
SLC18A2_12450	SLC18A2	6571	GTGGCGGTCTGATGAAGTGTCAGGTCTCTGGTAGCATTCCCGGTGACCAT
SLC22A1_19293	SLC22A1	6580	AGCTTACGGCCAAACCTGTCTGCAAAGTAGCCAACACCGAGAGAGCCAAA
SLC22A2_27864	SLC22A2	6582	AATCCAGGTAGATATTGTCACCTGCAAGGCCCATGTGCATGATGAGGCCC
SNAI2_24257	SNAI2	6591	CACTCAGTGTGCTACACAGCAGCCAGATTCCTCATGTTTGTGCAGGAGAG
SMARCA4_6573	SMARCA4	6597	CTCTAGGTCGTTGAGGCTGCGGTACTTGTGGTTGCGAATGCGCTCCTTTA
SMARCC1_6575	SMARCC1	6599	GTGATCACATTAAAGACCTGAGGTTACAAGGGACCACAGTATGAACCAGA
SNAP25_6607	SNAP25	6616	GTGCTTTCCAGCGACTCATCAGCCAACTGGTCAGCCCTTCGCTGCATCTC
SNRPB_23271	SNRPB	6628	CGCCGGATTCGCCTCCTCAGAGGCCTAGCCTCTCTCCCACAGCCGATTTC
SNRPG_6644	SNRPG	6637	TCAACTCGGGAGGGTGAGCTTTGCTCATGGTGTATACTCCGCGGGCTCAC
SOD3_17377	SOD3	6649	TGCCAGATCTCCGTGACCTTGGCGTACATGTCTCGGATCCACTCCGCCGA
SOX2_6683	SOX2	6657	TGCTGTAGGTGGGCGAGCCGTTCATGTAGGTCTGCGAGCTGGTCATGGAG
SOX4_6686	SOX4	6659	TGGTAATGGCAGGAGTTCCTCCAGTGCAGACTCTTAAAGAGCGTGCAAGA
SPAG4_6691	SPAG4	6676	AGCGATTCCAGAAGTAGGCAGTGTTCCTGTCTGCGTAATCGTGGGATGTC
SPR_6721	SPR	6697	CACAGGCTTGCTATGAGCAAGAGACACAACCTCCTCTCTTCTGTGTTCCA
SPRR1B_28392	SPRR1B	6699	AGGCTGTTTCACCTGCTGCTGCTGAAGCTGAGGGGGTGGGGTGCAAGGCT
SRM_19860	SRM	6723	CACATGTAGGGTCAGCTTCGAGCTAGAGTAGCCAATGGCCATGCCTGGCA
SSB_23767	SSB	6741	AGCACCATTTTCTGTTTTCTGTTGTTTGGATGCAGGTTCTTCTTTGTCTG
STAT4_25843	STAT4	6775	TCAGTCACCATGTGACAGCCCTCATTTCCTTTACCTCCAGCACTGGACTT
STC1_6839	STC1	6781	GTGGGAGGGAGAGTCCTCCTCACCTCGGAGGTTCCTGAGGAGGACTTTCA
STXBP1_6866	STXBP1	6812	TCTTCGACAAACAAGGTCCTGAAGCATGAGCACTGTTTGGTCCGAGGGAG
SULT2A1_24513	SULT2A1	6822	AGGAGCTGTTCTTGAGAATTAAGTTCAGTTCTTCGGGTTCTAACGTCTTT
SUPV3L1_6897	SUPV3L1	6832	CCGCGTGTCCTTCTAGCTTGGCTCTTTAAGGTTCCTGACAATCGTGACTG
SUV39H1_6901	SUV39H1	6839	AAGGCAGCCATCAGAACCTTCGCCTTTTGTACATTTGTAGGCAGGTGACT
XCL2_28886	XCL2	6846	GCTGTATTGGTCGATTGCTGGGTTCCTGTTGGCTTGGTCTGGATCATGTT
SYK_6907	SYK	6850	CGACTTGCAGTCATTGGACTGATGTCCAAGTGCAATCACCATACAGCAGC
TAGLN_19364	TAGLN	6876	GCTCTCTGTGAATTCCCTCTTATGCTCCTGCGCTTTCTTCATAAACCAGT
TAF9_6939	TAF9	6880	TCCATGATATCCGATGATCAGACTTCTCGAGCTAAATCACCCACATTAAT
TFAM_7036	TFAM	7019	TGAGGCAGTGACCCGACCCCAATCTCGGAGAGCCTCCTGGCAATACACAA
TFAM_22228	TFAM	7019	CTTTACAGTCTTCAGCTTTTCCTGCGGTGAATCACCCTTAGCTTCTTGGA
TFF1_21691	TFF1	7031	GCCAGGGTGCCGAGGGCCAGCATGGACACCAGGACCAGGGCGCAGATCAC
TGFB3_7059	TGFB3	7043	AGACAGGAGAGGGTTGATTTCCACCCTTTCTTCTGCGTTCAGCATATCCA
THBS1_24188	THBS1	7057	CACCGGTGCTCTCCATTGTGGTTGAAGCAGGCATCAGGCACTTCTTTGCA
TIAM1_7096	TIAM1	7074	ATGGATGTGTTGCACTGGAGCCAGTAAATGCGACGATTAGAAGCCTCTGC
TIMP1_13877	TIMP1	7076	CAGGGAAACACTGTGCATTCCTCACAGCCAACAGTGTAGGTCTTGGTGAA
TIMP2_7109	TIMP2	7077	GGAGAACCAAAGACGGGAGACGAATGAAAGCAAAGATGCTCAAAGAACCA
TK1_7120	TK1	7083	ATGCTGTTGTTCCTGTGGAAACCATCACCAGAGGTAGGAAGGGCTTTGAG
SEC62_18636	SEC62	7095	TTCCTCCAGTTATGAGCCAAATGATGAGAAATAGAATGCATCGAGCAACA
TLR1_18640	TLR1	7096	AACTTTGCGGAAAACCGAACACATCGCTGACAACTTGGTGTATAGACAAG
TLR4_7131	TLR4	7099	GTGCACAAATGCACACATCTACTTTCACTAGTACATGAGACATGGAAACA
CLDN5_28660	CLDN5	7122	CGTAAAACTCGCGGACGACAATGTTGGCGAACCAGCAGAGTGGCACGAGC
TNNI1_20151	TNNI1	7135	GCCAGGCAAAGCCATACCTCTCTCCTGAACCCAGGGCAAAGGGCCAGGCT
TPSB2_17547	TPSB2	64499	TCCCTCCGGGTGTTCCCGGCACACAGCATGTCGTCACGGACGATGCGGAC
TPSAB1_28207	TPSAB1	7177	GCATGTCGTCACGGACGATGCGGACGTCGTCTCCCGTGTAGGCGCCAAGG
HSP90B1_3131	HSP90B1	7184	CAGGGTCAATGTTCAAACTGAGGCGAAGCATTCTTTCTATTCTATCTCCA
TSTA3_7382	TSTA3	7264	AACAGGGCGCGGGTCTGTGCTGTATCCGTGAGATCGGCGTCTTTAGAGGA
TTK_7394	TTK	7272	GCAAGTATTTGATGCTGTTGCTGCTGGAAACAGGCAGGTTGGCCATAAGG
TYROBP_7448	TYROBP	7305	CGGGCTCATTTGTAATACGGCCTCTGTGTGTTGAGGTCGCTGTAGACATC
UBA52_7459	UBA52	7311	TTCTTGGGACGCAGGTTGTTGGTGTGACCACACTTCTTCTTGCGGCAGTT
UBE2A_28216	UBE2A	7319	AGACACATCATAGGTTGGACTCCAACGGTTCTGAAGTATGTCCAGACATA
UBE2G1_7477	UBE2G1	7326	TCACTGATTCTCACAATCAAACACCATGTCCCATCTGCTACTGTCTCAAG
UBE2V2_7495	UBE2V2	7336	TTGTCCTTCTGGTGGCTGTGGAAGCTTCATATTTTCTTTGGACATCATTA
SUMO1_6890	SUMO1	7341	GTAACTTTCAGTGCTTCAAAGTCATTAACATCATCACTGTACAGTAATGA
UQCRC1_13094	UQCRC1	7384	TCTCAATCTGTGAGTCTTCCAGACTACAGTTCTGCACAATGTCACCCAGG
USP1_7579	USP1	7398	TAAAGGAGTGTTGATCTTGGAAAGTCCACCACCATAACAATCAAACTCCA
VBP1_7629	VBP1	7411	AGACACACTTTATCGGTAGGAGGAACTGAAGCTTTGCAATACAGGTTATC
VDAC1_7642	VDAC1	7416	GAAGCGCGTGTTACTGTTTCCTGCTGTCCAGGCAAGATTGACAGCGGTCT
VDAC2_28052	VDAC2	7417	AGCCCAACCTTGTGGCCTCCAGCATTAATGCTCTTCCCATCTACCAGAGC
VIM_18185	VIM	7431	CAGCTTCAACGGCAAAGTTCTCTTCCATTTCACGCATCTGGCGTTCCAGG
VRK1_16871	VRK1	7443	CGATAAGCAAGGCCATAATCTACCAAGTACACCTGGTCAGGATTCTTGTA
YWHAB_15704	YWHAB	7529	TAGGCAACAGAGAGCAGATTTCTCTCTTCGTTGGAGAGTTCATGCCCCTG
ZFP36_28280	ZFP36	7538	CGCAGCTCGCCCAGGCCATGGGCAAACTGGCACTTGGCCCCGTAGCGGCA
ZNF131_7863	ZNF131	7690	CAGTTCAGCACAACAGGAAACAGCTTAACTTTGGTCCACTTGTCTGTTAG
ZMYM2_7861	ZMYM2	7750	GTTGAATGAATAAATGCCTGGCTCCATGACATGACTGCAGCTCTTCATAA
SLC30A3_15096	SLC30A3	7781	GCTGCCCATCATGCTGCCCACATCCGCCAGCAAGTGGGCTGCATCGGTCA
PAX8_28206	PAX8	7849	GAGCCCGAGCTGTCACATTGCATTTCCCAGATTTCCTGGAGGTGGTTGGC
DEK_1841	DEK	7913	CTTTTCATCTTCATCACTACTAGATTCATCTGACAGAATTTCAGGACATT
MFAP5_28285	MFAP5	8076	CTCTCTCCTCTTACGCTGTTCCTACTTTGGCTGGCGAATAAGATGAACAG
HMGA2_3022	HMGA2	8091	GAACAACTTGTTGTGGCCATTTCCTAGGTCTGCCTCTTGGCCGTTTTTCT
SLC7A5_13711	SLC7A5	8140	CCGCTGTATAATGCCAGCACAATGTTCCCCACATCCAGTTTGGTGCCTTC
NRIP1_4719	NRIP1	8204	CCTTTAGGCACACTGTCAACCATGCCAGCTAGCAAAGCTTCCTTCTTTAC
AXIN1_590	AXIN1	8312	AAGAGACAAGCTGTGTTGAAGGCACTCGGTGGCGCGTACAATTGACAGAG
CDC7_19277	CDC7	8317	GTCTTCTCTGAAATAGCTGGTTGATGAGAAGCATGCCCTTGTATATCACT
FZD1_2533	FZD1	8321	CTTGGTGCCCTGCGCCACAGTGCGTGCCCCGTCCTCGGCGAACTTGTCAT
FZD7_2537	FZD7	8324	GAAGGAAGCCGGCCACGTGCGCCACGGCCACCATGAAGTAGCAGCCCGAC
HIST1H2AC_20846	HIST1H2AC	8334	AGCAGTTTGTTGAGCTCCTCGTCGTTGCGGATGGCCAGCTGCAAGTGGCG
HIST1H2AK_20840	HIST1H2AK	8330	AGCAGCTTGTTGAGCTCCTCGTCGTTGCGGATGGCCAGCTGCAAGTGGCG
HIST2H2AA4_2963	HIST2H2AA4	723790	CTCTCCGTCTTCTTAGGGAGCAGTACGGCCTGGATGTTAGGCAAGACGCC
HIST2H2AA4_2964	HIST2H2AA4	723790	AGCAGCTTGTTCAGTTCCTCGTCGTTGCGGATGGCCAGCTGGAGGTGACG
HIST1H2BG_2953	HIST1H2BG	8339	AGCCTTTGAGTTTTAAAGCACCTAAGCACACATTTACTTGGAGCTTGTAT
HIST1H2BL_19649	HIST1H2BL	8340	CAGCAGGCGCACGGCGGTCTGGATCTCCCTGGAGGTGATGGTCGAGCGCT
HIST1H2BN_11971	HIST1H2BN	8341	CAGCAGGCGCACGGCCGTCTGGATCTCCCTGGAGGTGATGGTCGAGCGCT
HIST1H2BM_2956	HIST1H2BM	8342	TGGGTCACGGCGGAACTGTTACTGCAGCGAGAGGCTCACTTGGAGCTGGT
HIST1H2BF_11973	HIST1H2BF	8343	CAGCAGGCGTACGGCCGTCTGGATCTCCCTGGAGGTGATGGTGGAGCGCT
HIST1H2BE_11972	HIST1H2BE	8344	TTACTTGGAGCTGGTGTACTTGGTAACGGCCTTGGTGCCCTCTGACACAG
HIST1H2BH_2954	HIST1H2BH	8345	TGAAAAGAGCCTTTGGGTTTGAACATGCGTCCATTTATTTGGAGCTGGTG
HIST1H2BI_11969	HIST1H2BI	8346	CAGCAGGCGCACAGCCGTTTGGATCTCCCTGGAAGTGATGGTCGAGCGCT
HIST1H2BC_2952	HIST1H2BC	8347	AGGTGTTAAGACGCTTACTTGGAATGTTTACTTGGAGCTGGTGTACTTGG
HIST2H2BE_2966	HIST2H2BE	8349	ATGAGCTGCATGACTGTGAACCAATGAGGCTTCTCTTGGCCTCATTTGTA
HIST1H3D_17823	HIST1H3D	8351	CCTGGATGTTGGGCAGAACACCGCCCTGAGCAATTGTGACTTTACCCAGC
HIST1H3C_19157	HIST1H3C	8352	AAGTCCTGGGCGATTTCTCGCACCAGGCGCTGGAACGGCAGCTTCCGGAT
HIST1H3H_2957	HIST1H3H	8357	CTTTGGGTATGTAATCAGTGAGTCCTTGAGACTCAAGCCCTCTCGCCGCG
HIST1H3B_12576	HIST1H3B	8358	AAGTCTTGGGCGATTTCTCGCACCAGGCGCTGGAACGGCAGCTTCCGAAT
PIP4K2B_5156	PIP4K2B	8396	AGAGGCTCCTGTGGAAACTTCTGCCCTGGGATACTGGCACAAGCTGCCAA
RAD54L_14089	RAD54L	8438	AGGCGGTAGATATAGCAAGTCTTCTTTTGACCATCTCGCCAGACCCGGGC
NCK2_4492	NCK2	8440	ATGGCAAATGGGAGACGAACCGACCAAGCGACCTGAACATAAAGAGAGAC
DYRK3_2006	DYRK3	8444	GTCTATGCTCAGCAATTCAAAGGCCATGCAAACATGGTTCCGGAATGTGA
DUSP11_1981	DUSP11	8446	CTGGGTGTGGAAATGTCGAGGAGCTGAGTGACCCTGGATCTGATGTAGAT
SMARCA5_12194	SMARCA5	8467	TTCTCAGCTGATGAAAAGGTGCTTTGTACCGTCCAATCTTTGTGTCAAGT
GPR65_23391	GPR65	8477	TGCGTTTTCTTTGTCTTTGTGATGTATTACACCTCCCAGTGCAGAATTTT
PPM1D_25317	PPM1D	8493	GCCATTCCGCCAGTTTCTTCCACATGGCAAGGTGACAAGCGAGAAAGCCT
PIK3R3_5150	PIK3R3	8503	CTCACAGAGGCCTACTCTGGGTTGTTAAATAGCAGCAGAGACCACCTTAG
NIPSNAP1_4593	NIPSNAP1	8508	AAGGAGGGAGGGCAGGAGAGACTCTGCATAGAAGGACTGGAACTACACAT
IKBKAP_3288	IKBKAP	8518	TGCTTCTTCCGCTCCGCTTTTCGGCGATTCTTGGATGATCTCGCTGATAT
IFITM1_3226	IFITM1	8519	GACTGTCACAGAGCCGAATACCAGTAACAGGATGAATCCAATGGTCATGA
HAT1_2880	HAT1	8520	CAACATCATCTGCCTCTACACAGTCAAAGTTCTCATCAACTTTAGATGCA
SLC27A2_6426	SLC27A2	11001	GCCATGCCAATGCGACCCTCATGATCTGGCACATGCACTCCATAAACATT
MAPKAPK5_4016	MAPKAPK5	8550	CTGAAGCTCTGCAGAGTATCTCTTAGGAGTTTGCATTCCCGGTTATACTT
BHLHE40_689	BHLHE40	8553	TGAGGTGGGATACCAGCACTTCTCCAGCATGGGCAGGTAGGCAGTCGCTG
EXO1_17006	EXO1	9156	TATTGCTCTTTGAACACGGCCACATTCAGGTTTGTTAAATATATCCTCTT
CASK_976	CASK	8573	TGTGGATGTTTCAGCATATGACAGATACTGGCTTCCCGCTTTAGATCTTC
H2AFV_28424	H2AFV	94239	CGAGGCGACCCGCGGTGGCGGTGGCCGGGACATGGCGAGCGCGCGGGCCT
AKR7A2_29026	AKR7A2	8574	CCGGACACTGTCAGGCTTTAGTGATTTTCCATCCCAAGGGTTGGCCTTGG
RUVBL1_6065	RUVBL1	8607	TTTCCTGTGGAGTATACAGCATGGTCCGGATTATCATCACTCGGTCCAGA
PSMG1_5544	PSMG1	8624	ACGGATATTTTTCTAGCAAAGAAACTTCCAAAGATGTTTTTGTTTGTCTT
AKR1C3_203	AKR1C3	8644	TTCATCTGTTGGTGAAAGTTCCTCACCTGGCTTTAGAGACATTGGAGAAT
ABCB11_21010	ABCB11	8647	ACAAGATGACCAGGCTCAGCTTCCAGCTAAAGGAGAAGGCAATGATCATG
SOCS1_21005	SOCS1	8651	CAGGTGAAAGCGGCCGGCCTGAAAGTGCACGCGGATGCTCGTGGGTCCCG
DYNLL1_1997	DYNLL1	8655	CCCAGGTAGAAGTAGATGAAGTGTTTGGTTTCATGTGTCACATAACTACC
EIF3A_14222	EIF3A	8661	TCCCGCTCTTCCACCCGGTCATCTTTCCTGTCATCAGCACGTCTCCAAGA
EIF3D_14221	EIF3D	8664	CAGTCATGACGCCATCGTGCTCACAACGGACAATAAGGTCAATATCATCT
BECN1_680	BECN1	8678	ACTGTCATCCTCATTCATTTGCTCTAAGATCTCCAAACAGCGTTTGTAGT
SRSF9_21528	SRSF9	8683	GCATATTCCATGTCTTCTTTTCTGAGATACTCGACCATCCCCACTCCATC
MRPL40_18891	MRPL40	64976	ATGGGAATGAGTTCCCAGAAAGACAACAATGACGCTCGCTGGTGAGTCTC
ABCC3_23353	ABCC3	8714	TGTCCTTGGAGAAGCAGTTCAGGATGCGGCCTGATGGTGTGGTGTCAAAG
MBTPS1_4066	MBTPS1	8720	TCACTGGCGGCAGAGCCACTAAGTCCCTCCTGACGGGATCCACAGGAATC
EED_2035	EED	8726	TAGAACTTCATCTCTGTGCCCTTCTACGCCTCCAAATATTGCCACCAGAG
RNMT_5894	RNMT	8731	TTTGGCTACACTCTCGTACTGGCATTCTCAGCTCCTGCCACTTGCAAATG
RIPK1_24853	RIPK1	8737	CTGCCATAAAGATGGTAGTTGGCTTCGTCTTGGAGTTTACTCTGCAGGCT
TNFSF12_27992	TNFSF12	8742	CAGCACACCATCCACCAGCAAGTCCAGCTTCAGGTAGACAGCCTTCCCCT
TNFSF10_17292	TNFSF10	8743	CGTTGGTAAAGTACACGTAAGTTACAGCCACACAGAGAGACTGCAGGAGC
MPDZ_11090	MPDZ	8777	TCCTCGCTCTAGTGTAATAGACTTACATTGAGGAGGTCCTAAATCATCCT
PEX11A_5068	PEX11A	8800	TGTGTCCAGGAGCAAGGGAGGATGCTGCTTCAGAGATCGGAATAAAAGAA
SUCLA2_6870	SUCLA2	8803	GCTGTAAAGCTTGACCATGTTTTCTGCTGCTGATTCCACAATATTAGGTG
CREG1_1558	CREG1	8804	CCAATTATGGCTGGAAGGCCAGGTTTTCATCTCAGGGTGTCGAATGAATA
IL18RAP_28858	IL18RAP	8807	AACTCACAGTATCCGACTGAGTGTAATCACATACATATGTGCCCTGGTGA
IL18R1_28357	IL18R1	8809	GACAATGATTAGTCTTCGGCTTTTCTCTATCAGTGAGTGGATTTCATCAA
BANF1_635	BANF1	8815	AATCCATTCAGGAAAGCTGGTAACTGTCACCAGGGAACTGGCAAGGGAAA
DPM2_1947	DPM2	8818	GCTGCCTTGGTGGAGGAAGAGAAGTCAGAGAGGTCACACATGTGGCCTTA
INPP4B_3379	INPP4B	8821	TGTCTTTGGCACTTTTACAACAGGTGAAACGAATACCATTCAGTTTGCGG
FGF17_2402	FGF17	8822	GGTTGTCTGCAAGGCCTTCAGTCGCTGACCTTTCAGCGGGCTTCAGGAGC
CES2_13386	CES2	8824	CTGAAAACAAAAGGAAGCTCATCACCATGGTCTGCCTTCATGTGCGGTGG
IQGAP1_3404	IQGAP1	8826	GTTCTGCTTCCTGTTCACTGGTGGCTGGTGTTTCTAGGATTTCAGTCAAG
SOCS2_6660	SOCS2	8835	CCTTCTGGTGCCTCTTTTAATTTCTCTTTGGCTTCATTAACAGTCATACT
GGH_2639	GGH	8836	ATCTGTGGCAGTTAATAAGCACTCTCCACTAATCAGCAGTGAAAGCTCTT
WISP1_26670	WISP1	8840	TGCACGTGCAGTTGTACTTGCAGTTAGGCTGGAAGGACTGGCCGTTGTTG
KAT2B_22724	KAT2B	8850	ATATGTGAGGAAGTTCAGGATGTCATGCTTTATGTGATATTCTTTCAAAT
CDK5R1_1209	CDK5R1	8851	CAGAGAGGCAACGGTCCCAAAAGGCCTCCTTGCAGCTCTCCACCAGGAAG
NR1I2_12051	NR1I2	8856	TCAGTTGACACAGCTCGAAAGCGGCCCCCTTCAGCAGGGAGATCTGGTCC
ST3GAL5_6802	ST3GAL5	8869	CTAATCCGTGCAGTATTCCTCCGCTTCCAATAACCACACAGCGCCGACAG
IER3_3214	IER3	8870	ATGGTCCGCCGAAGTCTCACACAGTAGACAGACGGAGTTGAGATGCTGGA
SQSTM1_6740	SQSTM1	8878	TTTCCTGGTGGACCCATTTCCCATCCTGGCCACCCGAAGTGTCCGTGTTT
EIF2S2_2088	EIF2S2	8894	CTGGATTCTTTTCCCTCATGATGTTGAACACTCGATTCAGCAGCTCCTCG
CPNE3_1532	CPNE3	8895	CAGGTGAGCTTCTGGAGGCTTCTTTCAGTTTTGTCATGGTGGTCTGAAAT
TIMELESS_7100	TIMELESS	8914	GTGAGTGGCACCAATGGAACGGCCTGGGAGCAGCCATCCTCTTCCCGATC
MBD4_4052	MBD4	8930	TGAAGCTCAATTGGATACTTCCACTGCTTTGTCAGGTATTCATCTGAGAA
ATP6V0E1_23077	ATP6V0E1	8992	CTGGAGTCTTGTTTGTCTTGCAGCAGTTTCTAAACACTTCACTGATTCCC
MPZL1_4249	MPZL1	9019	GGCTCACACCAAGTATTTGGTAACTACTAGTTACTTCCATTCATGTCACC
MPZL1_28279	MPZL1	9019	TTCTTTCGGATATCCGCATACACCACAGACTCTGACTTGTTAATCTTGTC
SOCS3_15641	SOCS3	9021	AGGAACTCCCGAATGGGCCCCGGCAGCTGGGTGACTTTCTCATAGGAGTC
SEMA5A_13118	SEMA5A	9037	CCTCATGTGTGGAAAGTGCCAAGGAGAGAGAGGATGGAGGACGCGTTTCC
UBA3_7456	UBA3	9039	AGGAACTTCTTTACATGGTTCCAGCGACCTTCCCAGTCTCCAGTGTCCCC
MAP7_3988	MAP7	9053	GGTGTCCGCTCTTCAACTGTGGCTTCTTCTACCTTCACTAAAGGTGCTCT
CLK2_21215	CLK2	1196	TAGGAATGCCGATAGTCTGTGTCATAGTAGGCATCTCCCCGATCCCGGCT
GJB2_2653	GJB2	2706	GACATTCAGCAGGATGCAAATTCCAGACACTGCAATCATGAACACTGTGA
IRF7_3410	IRF7	3665	AGCTCTAGGTGGGCTGCTCCAGCTTTCTGGAGTTCTCATTAGACTGGGTT
ANXA7_312	ANXA7	310	TCTGCATCTCTTATAGCATCGAAGTTGGCAGCTGGTCGGATAGTTCCTTG
ATIC_507	ATIC	471	GTTTGCCTTATCTCCTGCAAGGCGAGTGCAGTGTATACGAGACTGCTGTC
B2M_596	B2M	567	TGAAACCCAGACACATAGCAATTCAGGAAATTTGACTTTCCATTCTCTGC
BCL2A1_17331	BCL2A1	597	CTGGACGTTTTGCTTGGACCTGATCCAGGTTGTGGTATCTGTAGGACGCA
BCL2A1_28301	BCL2A1	597	CACATGATGATACATGGAGGCTGGTGGAATTTCTGTTTGCATCACTTTAT
BCL2L2_665	BCL2L2	599	AGATCAGAGAAGGTGCGCCGGAAGCGGGTCTCGAACTCATCTCCAGCTGC
BDH1_674	BDH1	622	CAAAGTACTTCTTGCCGTAGTCCTTGCGCACGACCTCAGGCAGCTCCTCC
BNIP3_743	BNIP3	664	CAACTGCGGCGATCGGAGTCCGCGCCGGGCTGCGGGATGTGCTTCAGCTG
C3AR1_16101	C3AR1	719	GTAATAATCCTGGAAACCTTGTGGTAGCTCAGACTCGTAGAAGGAATTGC
CCNG1_1079	CCNG1	900	ATTTCTCCTTTCAAGTGGCAAGTTCTCTTGAAGGAGTGAATAATACAGTT
CDKN1B_1222	CDKN1B	1027	AATCGAAATTCCACTTGCGCTGGCTCGCCTCTTCCATGTCTCTGCAGTGC
CLK1_27025	CLK1	1195	AAGAGACGCTCATGTTCAACATCTTGAGAAAGCATAAATTCCTTCAGAGG
PLK3_19099	PLK3	1263	AGCATGAGGAGAGCCTGATCCGTCTTGACCCACTGCAGCAGCAAGGGCGG
COX8A_19058	COX8A	1351	CGGCCAATTCCATGATCCCAAGCTTCCCCTCCGGCGGCAACGAATGGATC
CRY1_15619	CRY1	1407	GAAGGTACTGATGCCAGAAGACCTAGTCCTCTATATCGTGAAAGCTGCTG
CS_24503	CS	1431	TCAGACCCTCTGTGCTCATGGACTTGGGCCTTTCTAGAGGGAAGCCTAAG
DEFA1B_21887	DEFA1B	728358	GAATGCCCAGAGTCTTCCCTGGTAGATGCAGGTTCCATAGCGACGTTCTC
TSC22D3_7366	TSC22D3	1831	GGTCAACTTGGTAAATGAACACAGTCAAAGACTTAGCCATAAGAGGTAAG
DUSP3_1987	DUSP3	1845	GTTAAGCTTCCAACGAATCTGTTCTCTCAACCGGAAATGTCTTCTATTTC
E2F2_2009	E2F2	1870	GATCCTCGTGGGAGAATAGGGTTCTGGGACCTCAGGATACAATCACAAGA
EIF2S1_2085	EIF2S1	1965	AGGCACCATATCCAGGTCTCTTGTACTTGTCATCAAAGACCCAGGCAGTC
EIF4EBP1_2107	EIF4EBP1	1978	GGTAGTGCTCCACACGATGGCTGGTGCTTTAAATGTCCATCTCAAACTGT
EIF4EBP1_28851	EIF4EBP1	1978	GCTCATCACTGGAAGGGCTGGTGACCCCCGGAATGGTGGGCAGATCCCTT
EMX2_20535	EMX2	2018	GTTAATATGGTGCGTCCCTTTTTTCTTTTGTTGCGAATCTGAGCCTTCTT
FASN_11197	FASN	2194	CCGTCGCATACCTGGGAGAGGTTGTAGTCCGCGCCCAGGTCCTCGCCGTA
FCER1G_11058	FCER1G	2207	GCTGCCTTTCGCACTTGGATCTTCAGTCGACAGTAGAGGAGGGTGAGGAC
FEN1_2387	FEN1	2237	CTAAGATGCGCCTTCCTGGTGGCTCTCTCTCAAGGTGGGTCAAGGCTGAA
FKBP5_19156	FKBP5	2289	CAATTCCAATTGGAATGTCGTGGTCTTCTCCTTCGCCCACAGTGAATGCC
GZMB_2856	GZMB	3002	TCGTGGAGGCATGCCATTGTTTCGTCCATAGGAGACAATGCCCTGGGCCA
OAZ1_19069	OAZ1	4946	TGGCGTCTGTGAGCCTGGACTGGACGTTGAGAATCCTCGTCTTGTCGTTG
ORC1_4828	ORC1	4998	TCGACGGAACTCTGCGAGGATGGCTCTCAGGAAGCTCTGTTCCAGAACAG
PSMB8_5515	PSMB8	5696	CAAGGTCATAGGCCTCTTCAGGGCTAAGATTAGGCCGATAGCCACTGTCC
RAB1A_5660	RAB1A	5861	TGAAGGACTCCTGATCTGTCACATCATACACAACTATGATGCCATGGGCT
SLC1A2_24387	SLC1A2	6506	GATAACCATCTTAGTCTCCTCCGGCACCTCAGTCACAGTCTCGTTCAACA
SNRPD3_17215	SNRPD3	6634	AATAGCAGCTTTTCCTCGGCCAGCCCCTGAGCCTTGGTTTTTATTTTTCA
WARS_23223	WARS	7453	TGAGCTCACCGGTGAGCATGGCTCCGCTGGTGTAATCCTTCCTGATCTGC
GBF1_20353	GBF1	8729	CTGACAGTAAGTCGCTGGAGCCTGCGTGCATGTACTTGTCCATGAAGTCC
P4HA2_4889	P4HA2	8974	CACTCCATAATTTGCAACCTGTAACAATTCTGCAGTCTTTACTGTTAACC
SYNGR3_6917	SYNGR3	9143	CCTTCTCCTCTCCTGGCAAGGTCTTACTGAAGGGCTAGGACAGGGCTGGT
AURKB_587	AURKB	9212	TTTAGGTCCACCTTGACGATGCGGCGATAGGTCTCGTTGTGTGATGCACT
PTTG1_5623	PTTG1	9232	TATGTCACAGCAAACAGGTGGCAATTCAACATCCAGGGTCGACAGAATGC
UBE2L6_7483	UBE2L6	9246	CGGAGGGTGAACTCTTCGGCATTCTTTCTGAACAGCTCCGGATTCTGTGT
ATP6V1F_14631	ATP6V1F	9296	ATGGTTGTATCCTTCTCCACCACCAGGAAATTGGGATGGCGGTTCTTGTT
CD163_14001	CD163	9332	ACCTAGAGCAGTTACAGGACAATCTCCCATGTGCTGCTCAGTCCCAGTGC
SLC22A8_22577	SLC22A8	9376	TGATGAACTTGGCTGGGACATCGACCCCACCAAAGATGATCTGGAGGATG
MED21_4109	MED21	9412	TAGCTGGCTGGTCTTTGTTAATTGCTGTCTGAATATTATTGAAAGAGGCA
SLC25A27_27869	SLC25A27	9481	CTACGTGTCTGTAAATGGCGGGTGTCACTCCTTGCCAAAGCTTTAGAAAG
BAG3_629	BAG3	9531	AATTGGGATGTGTCCAGGAGGGAGTTCTGGTCCAACTGGGCCTGGCTTAC
CYTIP_17298	CYTIP	9595	CCCACAAGGGAGACATGGATCCGCTGCTGGTGTTACTGATGCTCCGGTTC
APBB2_336	APBB2	323	TACTTGCAAAGGGACATCGAGGTTCACATTGGCCCTTTCCTGTAAGGAGC
ARHGAP1_411	ARHGAP1	392	ATGATTGGTGCCAAGGAAGTCATTAAGTGTGAATGTGAACACTGGATTCA
ARR3_28250	ARR3	407	ACACCAGGATCCCCAGCAGCTCTTTGTCCATTCCCGGTCTAATAATTGTG
ASAH1_474	ASAH1	427	CAGTCCCGCAGGTAAGTTTCGAATTGACCTTTGGTAACATCTATCAAGGT
BAD_619	BAD	572	CTTCCGATGGGACCAAGCCTTCCGTGGCTTCACACGCACCGGAAGGGAAT
BNIP3L_746	BNIP3L	665	CTACTGGACCAGTCTGATACCCAGTCCGCACTTTTCTTCAAAGCCTCGAC
BPHL_28205	BPHL	670	AGGCTTTCTTGTTCTCTCACTCCATTTGGAAACATCTCGGATGCCCTCAT
CALR_943	CALR	811	CTTCCTCCTCATCTTCCTCCTTGTCCTCCTCATCCTCCTCATCCTCATCT
CAMP_28376	CAMP	820	AGATTTCCGGAAGAAATCACCCAGCAGGGCAAATCTCTTGTTATCCTTAT
CASP3_983	CASP3	836	ATTGCCTCACCACCTTTAGAACATTTCCACTTCACAAGTTTCTGATTTGC
CD74_19947	CD74	972	AAGGCCACTCCGCCCACTTGGTAGATGTGGAAGTGAAAGCTACAAAGGCT
CDC25B_1161	CDC25B	994	TTAGAGTAATCTCCAATCAGCTCTCGGTGGTCACTGTCCAGGAGGTTCTC
CDH1_1186	CDH1	999	CACGGATCTTGTGTCAGAAACACATGTTGAGACTCCTCCATTCCTTCCAG
CETN3_27006	CETN3	1070	TGTCACCAGTCATAATAGCAATGAACTCCTCTTGGTTTATTTCTCCATCA
CETN3_28289	CETN3	1070	TGTTTTGTCCACTACAAGCTCACTTCTCAGAGCTAAACTCATTATCTCTT
COL12A1_1461	COL12A1	1303	ATTTGCCCGGCCGATGCTCCATGATCCATCCACCAGCAACACAATGTCTG
COPA_11179	COPA	1314	GGGCTGTACGCAGCACCAGGATCATGTGCACAGGCTGCAGGTTTGAGTGG
COX6C_1522	COX6C	1345	CTCCTTATTTATCGACCTCTTTATCTTCTTAGTAAATTGAAGATATTAGT
ATF6B_23130	ATF6B	1388	GCAGCATTCTCTCGGCGGAGCTGCTGGTTGTCAGCCAGTACTGCTTGCAG
CSK_27067	CSK	1445	AGTGACGATGTAGAGCCCGCCCTTCTCCTCCACGATCACGCCCAGGAGCT
DDX10_1808	DDX10	1662	CTCGTCTTTAAGGTCCAATCCAAACACATTATGCCGCTTCACCTTCAAGA
DFFA_1850	DFFA	1676	TATGTGGGATCCTGTCTGGCTCGCTTAGGATTCTGCAGGTCACCAGGTGG
DFFB_1853	DFFB	1677	CCACTTCTCTTCCATCTTGTTCCTTAATTGCTTCCACCAGTGTAGGAATG
DUSP1_24234	DUSP1	1843	GGATGCTCTTGTACTGGTAGTGACCCTCAAAATGGTTGGGACAATTGGCT
EGR3_16091	EGR3	1960	GAAGGAGCCGGAGTAAGAGAGTTCCGGGTTGGGCTTCTCGTTGGTCAGAC
ENDOG_23724	ENDOG	2021	CCGCGGTCGAAGCCACTGCCGCGGTAGTCGGCGTTGGTGGCACGGTGGTA
ENDOG_28379	ENDOG	2021	ATGGCCTTCTGGCTCCAGCGGTGGTTGGCGGCGGCGGCCAGGTGACCGCG
EPRS_2200	EPRS	2058	TGCGACCAAATAAGGTGTAGTACTTGGCAGGGTTCTTGCCACAGACACAT
EXTL1_23218	EXTL1	2134	CACTAACCTTCCTGTGCCCATCAATGACTGTCAAGGGCACAGCTGTCTCC
FIGF_28363	FIGF	2277	ATCCACTGATTACTAAGCAGTTGACATCAGGCAGCTAGAGAAAATTGTTT
FOLH1_21200	FOLH1	2346	GCAATTACAATTTTCCCAGAGCAATTGATTTTCATGTCCCGTTCCAATTT
GRB14_22206	GRB14	2888	TATACTTTAATCACCTGTTTTTTCCTTGAATTTGCTTTGGGAAATAGGTC
GTF2A2_2833	GTF2A2	2958	GAGCCCGGCAGGAGGTTCCTACTTCTCCGACCACCTCTCCAGCCGCCGCA
HSD17B10_3112	HSD17B10	3028	CATTGAGGAATGGGTTCTCGATGATGGCCTGTACGAGGTGAGCATACTCA
FOXA1_22204	FOXA1	3169	GGTCACCGAGGCGCTGCCTAGAGGCAGGCTGGCGGGCAACGTAGAGCCGT
ONECUT1_15460	ONECUT1	3175	TAGCGCTTGAGCTCGGTGGTGATACGCTGCGCCACCTCTTTGGTATTGAT
IDI1_12170	IDI1	3422	CAATTTCATGTTCACCCCAGATACCATCAGACTGAGCTTTGTAGTGAATT
SP110_17499	SP110	3431	CCATCCTCATTCCGAATGCACTTCACTGAGGATCCGTGTTTCATTTTCTT
ILK_28806	ILK	3611	AGTCCCTGCTCTTCCTTGTACTCCAGTCTCGAACCTTCAGCACCTTCACG
KCNQ3_3528	KCNQ3	3786	ATCTCCTCTCCTTGTGCATCCACCTCTGGGACGTCTTTCTCAACCAGGTA
KIF5C_3612	KIF5C	3800	TTGCCTTCATCTATTACATCCATGACTTCCTCAGGGCTCGACACAAACCG
KIF11_3588	KIF11	3832	ATGAGCTGCCTTACGTCCATCTGATTTCTCAGTGATGTCTGAACTTGAAG
MCM2_12650	MCM2	4171	CTTTCCTCAGGTCACTGTACATCTTGGCCACCTTGTCCTGGTCCATCTGG
NDUFA1_4514	NDUFA1	4694	AACTCCAGAGATGCGCCTATCTCTTTCCATCAGACTCCAGTGATACCCAA
NFATC4_4563	NFATC4	4776	CCATCAGGACCCCTCTCAATGAACACCACCTTGGAGTCTGGCAGGAAGTT
NFATC3_4560	NFATC3	4775	ATGCTGATGTACTGCTCATTTGTGCTTTAGCTCTGCACACAGCCTGGCCT
NFKBIE_4571	NFKBIE	4794	TTCTCACTCAGGAGAGTCCATGCTTCCTACTGGTTGGCAGTTTCAGGCTG
RAB4A_5674	RAB4A	5867	CCCAATTATCTCTCCTCCTCATTCTCCCTAAAGGCAAAGCCTGATTAAGA
RABGGTB_10572	RABGGTB	5876	GCTCACTAGCTCAGGCTGAACATTCACTCTCTGAAGCACTTCTTCAGGCA
RABGGTB_28610	RABGGTB	5876	TCCATTGAGCCCGCCTGAGGGTAATTGTCGTTCACAAAGCCACCAGCCAA
RAD9A_5709	RAD9A	5883	TGAGGCTCAATGAGAAATAAGAGGTAGGAACGTCAGTAGTTCAGGGCCAA
SNRPA_6627	SNRPA	6626	TTGGGCTTCCTCTTCTCCCGCTTGCGGTCCCGCTCCACGAAGGTGCCTTT
STX1A_6864	STX1A	6804	TGTTCAAGAAGGCAACACGGACAGTGGTCACAGTCACTGGGCAGGAGTAA
TRAF6_7314	TRAF6	7189	GACCTGATGGAGGCCATCCGAGGTTTCACTGCCATTAGGAGCAGGGCTTG
TRPC6_10988	TRPC6	7225	ACAAGGAACTTGACCGCCATTGTCTGCTGTCGTAAACCAGAAAGATTCTC
WRB_7746	WRB	7485	ATCCATTTACTCGGCACGACAGCCACAGGGACAGAATAATACTTCCAAAT
XPC_28078	XPC	7508	TTGTCGGACAGATGAAGACTCTAACTGGAAGAAACGATCAGCGCATTCAC
MAPKAPK3_4013	MAPKAPK3	7867	ACTAGGCTGCGTGTCAGGCACTTGTCAGGCAGTATCAGGCACTCAGCACC
COIL_23990	COIL	8161	TTTGAGCAAACGCTTACACTACCTTTCCTTTTGGCTTTAACAAGGCTGTT
KDM5D_25051	KDM5D	8284	GAAAGGGCTGTGGTCTGTGGAAGGTGTCAGGAACATATTTTCACGGTCTG
USP9Y_7605	USP9Y	8287	TATACCAGTGATCTGTCTGATCATCTTTACCATTCCTTTGAATGATGTAA
SDPR_18531	SDPR	8436	CTGCTCCATCTTGTGCTGGTTCTCCTGCACAGCGTCTAGCATGTTCACCA
DDX3Y_27101	DDX3Y	8653	CTCTGCTGTTGCCGTAACCACCTCCACCACTGCGGCTGCTGCTTCCGCGA
DDX3Y_29022	DDX3Y	8653	TTCCGCGACTAGCACCAAAGCCAGAACTGCTGGAACCACTACTTTGTCGA
MTA1_4336	MTA1	9112	ACGACAACTCCTCGGCATTCTCGGAATAAGTTAGCCGCGCTTCTTCCTCT
PRPF4_5463	PRPF4	9128	GAAACGTCCTGAAGGATGCCACATTACCCGCGCCACACGCACTGTATGGC
CCNB2_1057	CCNB2	9133	TTTACTTTCACCACATTCTTGGCCATGTGCTGCATGACTTCCAATACTTC
ATG12_28409	ATG12	9140	TCCAGCAGCAATTGAAGTAGGAAGCTGCAACACAGACTGCGGCTCCTCCG
LPAR2_3854	LPAR2	9170	GCCAGACCTTGTCCTGCCAGTCAGTCAGTCCTGTTGGTTGGGTTGAGCCA
ARHGEF2_423	ARHGEF2	9181	CCCTCTGGCTAGAGTCTGAGTCAGCTCTGCAGAGTTCAATGGAGCCATTG
ZW10_7927	ZW10	9183	AGGTAAGACGTTCTTCTGTAAAGTCAAACTTCCAAGATGTACTGGTTCAC
ETF1_25817	ETF1	2107	GAAATCTACTCGGTACCGCAAGATACCTCCAATTCCACCAAATCCTTTCA
SLC16A7_6342	SLC16A7	9194	TACAGAGGAACATGGACAGGGTTAAACTGCATAATTCAGACAAGAGAGAT
VAPB_7621	VAPB	9217	TCCTTCTCTCTGGGAAACATCATGTCAGCTGCCAAGCCATGAATTTATTA
MAGI1_26483	MAGI1	9223	TTCTGGTACTGAGCCGTCTCCCCGCTTCAGAAACAGACGAACTCTGCGGC
GCNT3_13241	GCNT3	9245	ACTCCATGCTATTCCTCCCATTCAACATCTTGAGAGCCTGGACCATCTCT
MAPKAPK2_4012	MAPKAPK2	9261	TGGCCTCACCGATGCTCTTCATGATTTCGGATGCTTCTCTTTCTGTGAAT
ITGB1BP1_3441	ITGB1BP1	9270	AAATTCTTCCTCCGGAGGAACAAAAGGCAACTTTCCATCTTGCTGGGCAA
COPB2_1491	COPB2	9276	TTGAGAGATTCTCTCTCCAGAGTTTCACTACCCTTGAAACCTGACTGGGT
MED1_4106	MED1	5469	CCAGTCCATTCTGTCTTGCTATGGACTCCAAACGATCAGTCATTGCTGGT
B4GALT5_608	B4GALT5	9334	TCAGCAGAGCATACCTTCCAAGAAACTGGACTTCTCCTCGATGGTGATGA
SLC22A6_22726	SLC22A6	9356	TCCTTCTGCAGACTGGCCCGGAGTACCTCCATACTCAATTTGGCTCCTTC
SLC22A6_28370	SLC22A6	9356	TCACCTGGATTAGGTAGATGCTGACTCCAAAGCCCTGCAGGTCCATGACC
ADIPOQ_25453	ADIPOQ	9370	CCTTCTTGAAGAGGCTGACCTTCACATCCTTCATATAGACTGTGATGTGG
TM9SF2_7142	TM9SF2	9375	CCAATAGGAAATCCAGGATTACAGAACCTCTGACCATCTTCAACATCGTA
MAP4K4_3985	MAP4K4	9448	ACGTTCCTGCTGCCTTCTAGCTTCCCGCTCTCTCCTTTGTTGCTCTTCTA
SH3BP5_6291	SH3BP5	9467	ATGAGAACTGACTGACAGCAACACTTAAGCTTCGAGACTGCAGTGTGCAG
PIGB_5133	PIGB	9488	AGAAATCTCATGGGAAGTGGGCAGTGAACATGGCTGTAATAAGGAGTAGA
PIGB_28244	PIGB	9488	CTTTGTGGCTCAACATGCTATAAACAAGCAGTGTCCACAGCACAGTCACC
CLTC_1405	CLTC	1213	TCACACAGTTGAGCAATATGAGCCCGGTCATAATGTGTGAACATCTGATT
SPTLC2_6732	SPTLC2	9517	AGGTGACAATGACGTGGCATACACTGCACTATGAGAATGTGTTCGCAGGT
GDF15_18329	GDF15	9518	TCCGCAACTCTCGGAATCTGGAGTCTTCGGAGTGCAACTCTGAGGGTCCC
TBPL1_6978	TBPL1	9519	CTGCTTTCAAACACAAATGGGTAAATCTGTTCCACAGCAGTAGCAACAGC
VPS4B_7681	VPS4B	9525	TCCAGGGACATCCATCCATGTCATTTCAATGGCACCAGGGTCACCTGGAG
GMFG_11656	GMFG	9535	TGAGGTCATCAGTGGTGCGGATTTCGAACACCTTTGTGAGCTCTGCTGTC
SPAG7_6692	SPAG7	9552	ACACAGCCGTAGGTCTTATTGGCCTGTAGCATGTGGGCTGCGTCTTTGGC
IER2_3213	IER2	9592	CTCCGGACAACGGGCTCGCTCACGCCTCTCTACACAAACCAACCCACGCA
AQP3_373	AQP3	360	CACTGCTCCTACTTATGTATGTACATCCAGAGCTCCAAACCTAAGCTGTG
DAPK1_28743	DAPK1	1612	CCATGGTGTTGGTCAGTGAGGTTTCCTTCAGAGTCTGTGCCCGGAAGAAG
DOCK2_20159	DOCK2	1794	CAGCCCTAGTCAGCAGCAGCTCACAGGTCCGTGGACAGCGAGTCTGGGAT
GPR183_12920	GPR183	1880	CTCAGGCAGGTCATAAAGTTCACACCTGCATATGTGTTGATGTAAAACAC
ETV1_27186	ETV1	2115	GGCAGGAAGGAAATTTGACTATAGTAGAAGAGTATGTGACCATGGAAGCA
NR5A1_22265	NR5A1	2516	CTCTGGCTCTCGGTGCACGTGTAGTGCTTGTTGTTCTGCACCGTGCGCTT
IDE_3201	IDE	3416	GGCAAGGCTGGTGCTTGTGACAAATTTATGTCATTTTGACATGGGAACTC
JAK2_3466	JAK2	3717	ATTGTTCCAGCATTCTGTCATGATCATATAGATCTCATCTGGGCATCCAT
KTN1_3708	KTN1	3895	GTGCTCTTTCTCCTTTGTGAGCTGTTGGTTTACCGCCTGAAGCAACTGCT
MMP9_15866	MMP9	4318	CCTAGTCCTCAGGGCACTGCAGGATGTCATAGGTCACGTAGCCCACTTGG
ABCC1_15868	ABCC1	4363	TGTTGATGCCATCGATGATGATCTCTCCTTCGGCAGACTCGTTGATCCGA
NUCB2_4744	NUCB2	4925	ATATTCCAGCTTCTGAGCCTCCAGTTGATCATGCTGACGTTGTAGCTCTT
OXA1L_4873	OXA1L	5018	GATACCGTGAGATCCTGGAACCACCAGAGGCCACCTGTCTGCAGGCTGGG
PFN1_5086	PFN1	5216	CTTGGTACGAAGATCCATGCTAAATTCCCCATCCTGCAGCAGTGAGTCCC
PLK1_5203	PLK1	5347	CAGCTCCTTGCAGCAGCCGTACTCCTCCAGGAGACTCAGGCGGTATGTGC
POLR2K_5263	POLR2K	5440	AGGTTGAACGTCCTTCTGGGTGTCCATTGTTAGCCCCTACACAGCACGGA
PPARA_17989	PPARA	5465	TACACCAGCTTGAGTCGAATCGTTCGCCGAAAGAAGCCCTTGCAGCCTTC
PPARG_28287	PPARG	5468	GATTGCACTTTGGTACTCTTGAAGTTTCAGGTCATACTTGTAATCTGCAA
PRKX_5435	PRKX	5613	TTCTGTATGGCTGGAGGCTGATCACGACGTCTGTAAAGAACAAGGTCACC
TLE1_7124	TLE1	7088	TGTAGACAGGTGACTTTCTGCTGATGGACTTGTCGCCTCCTCTTTGTAGA
PGLYRP1_20523	PGLYRP1	8993	GGTGTCCTTTGAGCACATAGTTGGACCTCAGGGCTCCCTGAGCCACACCG
ISG15_3415	ISG15	9636	GATCTTCTGGGTGATCTGCGCCTTCAGCTCTGACACCGACATGGAGCTGC
FEZ2_2394	FEZ2	9637	GGTTCAGAGTAAGCAAGTGCAAGGTCCTAGTATGCGATGACTTCCAGTCT
EXOG_21490	EXOG	9941	CTTCTAGCTTCTTCTCATAGCGACTCATAAAGTAATCATCTGGTTCAATC
OXSR1_4880	OXSR1	9943	TGTCCTGGGACATGGTGTCTGTCTTCTAATTCCTAGCAGGGCAAACAATG
MVP_4379	MVP	9961	CATTGTATTAATCAGGAGTTAGCGCAGTACAGGCACCACGTGGTTGTCTC
NR1I3_16711	NR1I3	9970	GTGGTATTGAGTACGATGTGACAGATTTCCACAGCTGCTCCCTTGAGAAG
FGB_2397	FGB	2244	TGCTTTGCCATGTCCCAGGTGTACTGTCCACCCCAGTAGTATCTGCCGTT
HP_3085	HP	3240	ATCCGTGACATCATTGCCTGAGTCCACTGCAAAAAGCTGTCCCCAGAGCA
ABL1_46	ABL1	25	TGTTCCAAAGGAAAGGGCCTTGTAAGAATCTACTTTGTCTTAGAGGAGTG
ALDOC_233	ALDOC	230	AAGGGCTGTGGTATGGAGTGGATACTCAGTAGGCATGGTTGGCAATGTAG
ATF1_497	ATF1	466	AACAGACATAGAAGTGACAGCAGCAGAAACTCCAGAATTTTCTCCGTCTC
ATP5C1_17193	ATP5C1	509	ATGTTGGCCAGATTGTATTCTTGGTAATTTTGCAGCACGTCAGCATCAAT
CA7_21913	CA7	766	TGCTGAGGGACATGCAGGCCTCATAGGAAAGCTCCAGTGGTTGCAGGCTG
CALM3_940	CALM3	808	GCTGCAGCAGTTCCAGCTCCGCCGCGCGTCCGCGCCTCCACACTCACTGC
CCNC_28233	CCNC	892	ATTGCCTGGCATCTTTCTGCTGTACAACACAGGCTACATGTAGGCAAGCT
CD80_17693	CD80	941	CAGATGATAATGTGATTATCCCAGCTTAAGTTGCGTCCACTTCTGGTCTA
CDKN3_17690	CDKN3	1033	ATGATAGATGTGCAGCTAATTTGTCCCGAAACTCATGAAGATAATTGTAT
CEBPB_10745	CEBPB	1051	GCTCACGTAGCCGTACTCGGCCGGCTTCTTGCAGTTCTTGCCCCCGTAGT
CEBPD_1242	CEBPD	1052	TCTCGCAGTTTAGTGGTGGTAAGTCCAGGCTGTAGCTTCTTTGCGCTCCT
COL8A2_11859	COL8A2	1296	AAGCAAAGTAGTAGACGCCGCCCACAGGGCAGGTGAAGATGCCAGTGGCT
CRK_1571	CRK	1398	TCACCGACCTCCAATCAGAGCCGATACTGAGGCGGAGGCAGGTCTATACT
CRKL_1574	CRKL	1399	GCGTATGCATGAGCAGGTTCTGGGATCCCATAACTGTTGGAATTCCTATT
CSF1R_25745	CSF1R	1436	ACAGGCCTCATCTCCACATAGGTGTCCACACCCTGGCTGGAGAAGCCACT
DLX5_18350	DLX5	1749	AGACTCGGGCAAAGTTGGCGATTCCTGAGACGGATGGTGCATAGCTGCGG
E2F1_2008	E2F1	1869	TGACCTTTCTTCGAGTTATGAGGCTCAAATCAAATCGGGCACGGACAGGG
NR2F6_4684	NR2F6	2063	TTGAGTCATCATGTAGTGTCTGACATAGGTTACGTGTCCAGAGGATCTGC
ETS1_2248	ETS1	2113	CTGGATAGGCTGGGTTGACTCCATTAACTTGATATGGTTTCACATCCTCT
FAT1_2356	FAT1	2195	AACCCAAGCTACCCGCGGCAGGCATGTCTCTAGGAGGGTGGATGGATTCA
FOS_2461	FOS	2353	TGGATGCTTTCAAGTCCTTGAGGCCCACAGCCTGGTGTGTTTCACGCACA
GABPB1_2555	GABPB1	2553	CCACTGGTTGGAATAGAGTGCAAATTTCCAAGCTGAATTCCATCTGTAAC
GATA6_11986	GATA6	2627	GGAGTCATGGGAATGGAATTATTGCTATTACCAGAGCAAGTCTTTGATTT
GDF9_10651	GDF9	2661	CTTATAGAGCTTCTTCATGTAGTGCAAAGCTCTGGAGTCTGGCTGCAGCC
GLI2_2664	GLI2	2736	TTCATTTGCAGTTGGCCTTGTCTCTGGACAGAGTTTGATGTGCTGGGACG
GLUD1_2678	GLUD1	2746	GGGTGCAGAATGCAAAGCCTCTAAAAGGAGAGGATACAAAGTCAGGTGAG
GRB10_2771	GRB10	2887	CACTTTGCTTGTCCCATCTTCACTAAAGACTTTAACATCCTGCTTTGCGG
H1F0_22378	H1F0	3005	TCTGGTCCGGCTGTTGAAGGCGCCTTCCAAAGGGCCAGCCCTCGTCGGAG
HIST1H1C_2950	HIST1H1C	3006	TGGCAGCTTTCTTGGGCTTCGCAACCTTGGCCTTCTTTGGGCTCTTAGCC
HIST1H1E_14544	HIST1H1E	3008	TTTAACTGCTTTGGCCTTCGCTGGGCTCTTGGGCGCCTTTTTTGGCTTGG
HBQ1_28359	HBQ1	3049	TCTTCCACAGGGCGCGCACCAGCGCCCGGTCCTCCGCGGACAGCGCCATC
HCLS1_21855	HCLS1	3059	GCCACCAAAGCCACGAGAGTAATCTTTCTGAGATGTGTGCTTCTCCACTT
UBE2K_19279	UBE2K	3093	AGCAGCTCTCTATGCCTCAGTTACTCAGAAGCAATTCTGTTGCAGTCTCT
HSPA1A_3135	HSPA1A	3303	TTGCAAACACAGGAAATTGAGAACTGACAAACAGAAATACTAGGAAATGC
HSPA1B_3136	HSPA1B	3304	AAACAGCAGCAAAGTCCTTGAGTCCCAACAGTCCACCTCAAAGACAAACA
HSPA5_14023	HSPA5	3309	TTCTCCACCCAGATGAGTATCTCCATTAGTGGCCACAACTTCGAAGACAC
SMAD4_6563	SMAD4	4089	AAAGCAGAAGCTACGAGTGGCTCTTCTCTGGCTTCTGGCATAGCTGCATT
MAGEA3_13536	MAGEA3	4102	CCTGCCTTGGGCATGATCTGATTGTCACCCAGCAGGCCATCGTAGGAGAG
MAGEA6_13535	MAGEA6	4105	TTTGTGACCGGCTCCCTGGCTCGATACTTGAGGAGCAGAAAATGAACCAA
PRKAB2_24437	PRKAB2	5565	CCTTCAGACCAGCGGATAACAGTGGGCCGGGCCTGCTGTGTGGGCTTTAC
RALA_5719	RALA	5898	TGCCCACCATGATGACTTTGTGTAAAGCCAAAGAATTCTGACCCTTGGGC
CXCL11_24932	CXCL11	6373	TTCTTGGAAGGAGTAGAAATGCTGAACATGAAAGGAAATTGATAATTGGC
TP53BP2_7289	TP53BP2	7159	GCGATGTGACGGCACTGGTCCTTTCTGGCAGGAGGACTGGTTTAGGAGCA
FOSL1_2463	FOSL1	8061	TGTCAGGAGATAGGGTTGGGTGGATCACAGGAAGAGGGTGATGGAGAGTG
EOMES_17242	EOMES	8320	TCTTCAGCATTAATGTCCTCACACTTTATGGAGGGTGAATTTTCATTACT
PAPSS1_23878	PAPSS1	9061	ACGATACTGATCAAGACCATCATTCCAATAAACTCGATCCAAGACTTGAA
SMC3_6583	SMC3	9126	GAGCCAGAACCCCTCTCACTCTCACCACTCCCTTCTCCTTCATCTTGAGA
FCMR_23874	FCMR	9214	TGGAAGAACTGGCATATGCAGGCATCTGGAACAAATAGGGCAGATGAAAC
GNPDA1_2723	GNPDA1	10007	TTGGCCAGGATGGTATCCATGGCCAGCGTCTTCACACGGGTCCTGGACAC
GNPDA1_28283	GNPDA1	10007	TGTTCCACATGAAGGAGTGGTAACTCTCCGGGTGGTCTCGAGGAAGGCCC
PARP2_4940	PARP2	10038	TCTGATAAGAGCAGCAGTCCTGTATTCTTTAGGCGAGAGGCAAAGCAGTA
DNAJB6_1912	DNAJB6	10049	CCCGTGACCTAGTGACCCAAATGAAGTAAATCCTGTATCAAAAGAAGAAA
SMC4_6586	SMC4	10051	CAATAACAAGTGAGGAACCCATTCTTCCTTTCATTACTTTGCTTCCACCA
AP1M2_15493	AP1M2	10053	TCCTCCTCCAGCTCCTTGAAGTATTCGCAGAATACCTCTATTGTCTTATA
AP1M2_28278	AP1M2	10053	CTCTGGCATTCCTGACAGAAACACCTTGAGCTTGATGGTACCGACGATTT
HLA-B_2976	HLA-B	3106	ACATCACAGCAGCGACCACAGCTCCGATGACCACAACTGCTAGGACAGCC
HLA-E_3000	HLA-E	3133	TACAGGTGGTAAGGAATAGGCTAGAGAATAGGAATAGGCTAAATTTGCTA
HMGCS2_16503	HMGCS2	3158	CCAGTGATTCAGGAAGAGGTCTTCTCTCCATTGCTCCATCTTGCTCTTTC
HES1_2925	HES1	3280	TCCGCCTTCTCCAGCTTGGAATGCCGCGAGCTATCTTTCTTCAGAGCATC
HSPA1L_20369	HSPA1L	3305	CTTCCAGGCACATACCCTGTTCCGCAGGCAGGCCCAGTGCATCCTCCTTG
HSPG2_3153	HSPG2	3339	AGATGCCAGTCGGACTCTGCTATGCCATGTCCAGAGCCTTGTTGGCAGCG
IDH3A_15224	IDH3A	3419	ATGAGCTTGATACTCTGCACGACTCCATCAACAATCACATGCTCAATTCC
IFI27_28214	IFI27	3429	ACCTCGCAATGACAGCCGCAATGGCAGACCCAATGGAGCCCAGGATGAAC
IL12RB1_28419	IL12RB1	3594	TCTGTCTTCTCGAGAGGCTCAGTCCTCTCGCCTTTGTCCCAGGACATCTC
INSIG1_3385	INSIG1	3638	TGCGCACAGGAGCAGCTCCAGAAGTGGTCGTGCAATCTGGGCATCGGTCA
IRS1_20491	IRS1	3667	TAATTCCTCGAGTAGGGTTAAGCACCTCCAATATCATTCCACCTCCTCCC
ITK_11559	ITK	3702	CTAAAGTCCTGATTCTGCAATTTCAGCCAGTTGACGCAGCAGTCTGGAGA
ITK_28236	ITK	3702	AGAACGAACCTTGTCATCCCAAAGTCAGACACCTTGATGACTTGGTTTTC
KARS_21742	KARS	3735	TGTAATATGCTTCACCATCCCTGAAACCATCTTCTCCGTGATTTCCATGA
KLK2_3651	KLK2	3817	GGAGTCTTCATCTGGTCTAAGGCTTTGATGCTTCAGAAGGCTCATATTGT
KLK2_13727	KLK2	3817	GGCTTTGATGCTTCAGAAGGCTCATATTGTAGAGCGGGTGTGGGAAGCTG
KLK2_28260	KLK2	3817	TACCACCTGTCCAGAGCCCAGCACACAACATGAACTCTGTCACCTTCTCA
KRT6A_13729	KRT6A	3853	CATCCTTCTTCAGAGTCACAAATTCATTCTCTGCTGCTGTGCGCTTGTTG
KRT7_3703	KRT7	3855	CCAATGCCACCGCCACTGCTACTGCCACCAGTGGAATTCATCACAGAGAT
KRT7_10561	KRT7	3855	ATTCATCACAGAGATATTCACGGCTCCCACTCCATCTCCAGCCAACCGGC
LAMP1_3730	LAMP1	3916	CACTCCTCCACAGAGCCAAACTGGCCACCTTCCACCTTGAAAGCCTGGAC
LAMC2_3727	LAMC2	3918	TCCATCAGATGCAGGAGGCCGTCTAATGTGTTGAGTGTGTCTTGGATTGT
LAMC2_29024	LAMC2	3918	TGGTCCATCAGATGCAGGAGGCCGTCTAATGTGTTGAGTGTGTCTTGGAT
STMN1_6857	STMN1	3925	CAATGTGCTTATCCTTCTCTCGCAAACGTTCCAGTTTGGCAGCCATTTGT
LCN2_21000	LCN2	3934	AGGCCCAGAGATTTGGAGAAGCGGATGAAGTTCTCCTTTAGTTCCGAAGT
LOXL1_3850	LOXL1	4016	TCGATGTCCGCATTGTAGGTGTCATAGCAGCCTGGGCTCAGGCCCTGGGT
MRE11A_4256	MRE11A	4361	TGCTGAATTCTGCCCTCTTCCACCTCTTCGACCTCTTCCTCGGCCTCTTC
MRE11A_25911	MRE11A	4361	CTCACTTGATTCAAAATCAACCCCTTTCGATACTTGACTCTGGGACATGA
NKG7_23420	NKG7	4818	GCCCGAGTGAGCTGAGTGGGTGGGACCCACAGCCTCAAACCAGAAATCGG
LGMN_3782	LGMN	5641	AAGGCACACGTGGTCCATGGACAATTTTATCCTGTGAAGCGGATACGGCT
PTK2_5583	PTK2	5747	CCTCAATGCAGTTTGGAGGTGCTCTGGTACAAAGCATTTCTGCTTCCAAG
PTPRCAP_25730	PTPRCAP	5790	AGGGTCAGCCTGCAGGCCACCATCCGCGACGTGGTCATAGTCTGTGTCCT
RHEB_5834	RHEB	6009	CTTCATAACTGATCACCCTTTCCATATGCAGGTCTTTCTTATTCCCAACC
RNASE6_10652	RNASE6	6039	GATGCTTACAGTGCTGGGTATAATTGTTGATGCCACTCATTGCCCTGTTG
RTN2_6054	RTN2	6253	TGCGGGCAGAGACACCGTTCTCATTCGGCTTTGGCTTTGGATCCGGAGAC
S100A12_23915	S100A12	6283	TGTCAAAATGCCCCTTCCGAACTGAGTATTGGTGGAAGATATTGACAATT
CCL8_28295	CCL8	6355	TGGGACATTGGATGTTGGTGATTCTTGTGTAGCTCTCCAGCCTCTGGATA
SOS1_10682	SOS1	6654	CAAACATCTGTGGTACTGGAAGCACCAGAAGCAGGCGGAGGTGTTAACGG
TAF7_6938	TAF7	6879	GGTTGACATGACCAGACTGTACTGCCCTTCTCACAGTAGAGGCATATTCT
TARBP1_6945	TARBP1	6894	GGAATTTCCACACAAACGTCCAACTGTTGGATCAGATTTGCTGGAATTCC
TCEB1_28413	TCEB1	6921	CAGCCATCAGCAGTTCCAGTGCAATTTCAGGTGCAATTGGGAATTCAGGA
NR2F1_20784	NR2F1	7025	CCCAAGGTCTAGGAGCACTGGATGGACATGTAAGGCCAGTTGAAGCTGCT
REEP5_5789	REEP5	7905	GGTACAAGGCCACCAGTCCGATGACACCAAGAGCGATGAAGCTCCTGTTC
ABCC5_26	ABCC5	10057	CTCTCTAGTCTTCTGCAGTTCACGTCAGAAGACTCGTGCTTGGACAGAGA
ABCB6_26787	ABCB6	10058	CAGCCATCCTTGATGACGAGGATCTGGTCAGCATTGACCACAGTTGAGAG
RAD50_12781	RAD50	10111	CCAGATCCTTGTTCACAAGTTCTGTTGTCCTCATAACAATCATCATTTCT
KIF20A_3601	KIF20A	10112	TCTGAAGCTCTGTCCGCAACAGCCTTATATTCTTCTGGCCCTCTTCTAAC
ARL4C_438	ARL4C	10123	CAGCTGCTTCTCAATCTCTGCCACCGGCAGCGACTTGGGCAGGTCCTGCT
NAMPT_10869	NAMPT	10135	CAAGGCCATTAGTTACAACATAGCTACACTTGAAGGAACAATTCAAGAGA
NAMPT_28431	NAMPT	10135	TCCTTCCTCCAGTGTAACAAAATTCCCTGCTGGCGTCCTATGTAAAGATA
G3BP1_2542	G3BP1	10146	CCACTGTTAATGCGCAACTCCACCACGTTTCCATAACTTTGAAAGAAATC
CEBPZ_1245	CEBPZ	10153	GCCTTCACCCGGCGCAACACAATGTCAGCTTTCAGAGATTTGTAGACAAG
SORBS3_6675	SORBS3	10174	AATAAGGCCTGGAAATGGTCTCCGCTTCAAAGCAGACCTCTGTATTTGGG
TXNDC9_7433	TXNDC9	10190	GTGACGCCTGAGAAGTGAAAGAGCAGCAGTTTCAAAAGACACGTCCACTC
PSME3_5538	PSME3	10197	GACCGTGTTACATTTCTCAATCAACAGCCGGATCTCAGGTTTCACTTTCT
PSMD14_5527	PSMD14	10213	GCCACAGCTCTCTCCGACAAGGCTTCAAAGCTCTGCTGAGTGTTGATATC
PRDX2_25446	PRDX2	7001	TGGAGAAATATTCCTTGCTGTCATCCACGTTGGGCTTAATCGTGTCACTG
ABCC4_16668	ABCC4	10257	GCTGTCCATTGGAAGTGTTTGTAACCATGTGGTCAGTGTGACCAATATGT
IGSF6_10705	IGSF6	10261	GCATCCGGTTGCGGAGAAGGTACACTTTATGGTGACGGCCTCATGAGTGT
AKAP8_195	AKAP8	10270	AGGTGTCTCTTTCTTATCCTCACCTCCTAAATTGTCATCTCCTTCCATTT
STUB1_6861	STUB1	10273	TCCTCAATGCTGTTCCAGCGCTTCTTCTTCGCGATTCGAAGAGCGCTGGG
NET1_27578	NET1	10276	TACTGGCACTCGGATTCACCTTTCTTCAAGTTGATATCAGAGAGGACTCC
SMNDC1_6595	SMNDC1	10285	GGTATCTTGATATTGTGTCATAGGTTTATCAGCAATTCCACAGGTTCCTA
BCAS2_650	BCAS2	10286	GGGATACCCAATTTGACTCCATTTCTCTCAATTTAGATCCAGCTGTGAGT
LILRB2_24971	LILRB2	10288	TTAGAAACACCTGGGACCAGGAGCTCCAGGAGATCACTGGGTGAAGACCA
PAK4_28253	PAK4	10298	CAGCTCGCGCCTCTGCTGCTTGCGCAGGTCCATCTTCTTGACGGCCACCA
ACAT2_56	ACAT2	39	GTAAGACCATCACAGAGTATACTGTCAGTCAGTGGCATCTCACCTATCTT
SMAD1_6558	SMAD1	4086	TGGATATGGTGAAATAAAGCTGTCTCCAAATGCAAAAGGACAGCAGAAGA
SMAD3_6562	SMAD3	4088	TAGGGATTCACGCAGACCTCGTCCTTCTTCATATTGAAGGCGAACTCACA
SMAD5_6566	SMAD5	4090	GTGTGGTTCATTGTGGCTCAGGTTCCTAAACTGAACCAGAAGGCTGTGTT
MAT2A_4039	MAT2A	4144	TGGTCTCCAGCACCAATGTCTTCTTCATTTCTGTCAAGATGAACACCTTG
MDH1_4087	MDH1	4190	GCAGCAGACATGGCACTGGATAGTTTTCGAGCCTTGATGACAGCAGCGCC
MDH2_20964	MDH2	4191	GCATGGCCACCAATGACAGGGACGTTGACTCGAGCTGGATCCAAACCCTT
MT1H_4330	MT1H	4496	ACTTGCAGGAGCCGGCGCAGGCGCAGGAGCCACCAGCCTCGCAGGAGCAG
MT1X_4333	MT1X	4501	CAGCTGTCCTGGCATCAGGCACAGCAGCTGCACTTGTCTGACGTCCCTTT
MT2A_4334	MT2A	4502	ATCCATGGCGAGCTGAAGAGGCGGCTAGAGTCGGGACAGGTTGCACGCGG
MT3_20763	MT3	4504	CTCAGCTGCCTCTCCGCCTTTGCACACACAGTCCTTGGCACACTTCTCAC
MTHFD1_4346	MTHFD1	4522	ATGAGGTCCAGCTCAGACTCTGTATCCGTCTTGAATGCATTCACGGCCAC
MTNR1A_13132	MTNR1A	4543	TTAAACGGAGTCCACCTTTACTACATTATTGTTGGTCATCAGTGGAGACG
MTNR1B_15721	MTNR1B	4544	CTTGGAAGCATCTTGAATGCAGTGCCGTGGGTTCCAAAGGGCCAAGAGGA
MUC3A_13976	MUC3A	4584	CCTTCATAGTGGTGTCCACGTTCTCCAAGGCCACATAGAAATTTGTATCC
S100A2_21300	S100A2	6273	GACAGTGATGAGTGCCAGGAAAACAGCATACTCCTGGAAGTCCACCTGCT
S100A13_27820	S100A13	6284	TGCAAAGGTGAAGAAGGTGGTGACCACGGTCTCAATGGACTCCTCTAGCT
STK10_6844	STK10	6793	TGATGGACAGAGAGCCCATCTCTTTGTTCAGCGACAGGTCAGTGGAGAGA
TBX2_6983	TBX2	6909	CGCTGGCTCTCCAGCCCACTCACCAGTCTCTGGATGCTCTGCAGTTCATT
UQCRFS1_7566	UQCRFS1	7386	AGAAGCCTATGACTTGAGTCCAAGTCTCTTAACCAACAATCACCATATCG
WFS1_7723	WFS1	7466	TCAGGGTGGAGATGGCATGCAATTCCCAACACACTTGGTATTCAGAGTGG
LAGE3_3716	LAGE3	8270	TTCGGAGCAGGCGACAGTCTTCAGCTTTCCAGCGGACGACCAGGATCCTG
HCAR3_20175	HCAR3	8843	GCAGATGACAAAGACGATGGCCACCACCATGATGAAGGTGATGGCTCTCT
HDAC6_2901	HDAC6	10013	TCCAAGGTACAGGCTGGAATGAGCTACAGCTGGTCTATCGTGGGCCTCAG
IKZF1_3294	IKZF1	10320	ACTCACAGAATGACTGAAGCATGCTGCAGTGGAGAACTGGAAATGTATCT
CRISP3_20727	CRISP3	10321	GTTATCTGGGCAACTGGCACAAGGTGCTCCTTGTTCATAAGGGACATATA
CRISP3_28339	CRISP3	10321	AACAATTGCAGGAGGCCTTGCAACTGTCCCTGACCAACTGATGTTTACAG
TRIM22_21719	TRIM22	10346	ATGACGTCAATCACATCCTGCAGCATCTCTACTGACGATCCCCTCAACCT
TUBA1B_7399	TUBA1B	10376	CCAGAAAGCTTTAACGTCTGTCAGTTAAGCTGAAGCTGAAATTCTGGGAG
NDRG1_21187	NDRG1	10397	GTCTACATCCTGCATCTCCCGAGACATGTCCCTGCTGTCACCTGCCTAAC
NDC80_16173	NDC80	10403	GAGCCCTGTATTTGACAAGGCAGTTGGCACCAGCCTCGGGATTAAACTTA
HLA-DMA_27315	HLA-DMA	3108	CAGCGCAGCTCCTTGGTTCTGTTCATGACCCATACCTTCTTGCCACACAG
SFN_6269	SFN	2810	CTGCCACTGTCCAGTTCTCAGCCACAAGGCGGGACACTCCTCAATTCCTA
GZMA_2853	GZMA	3001	GGTGATATTGACTTCTCTCAGAGTATCGGACCAAGATGCACTATTGTGAG
DNAJB1_1898	DNAJB1	3337	ATCTTGCTTCTTTCGGGCGGGCTCTTGGGCAGAGCGGGAGCGGCCAAAGT
NCK1_4491	NCK1	4690	GCCATTTCTGCTTGATGCCTGGTGACTTTGCCATAATACCAAGGATTGCC
NFYB_16601	NFYB	4801	CTGTAAGCTCTTCACTTAGTCCATCTGTAGCTGTGACTGCTCCACCAATT
NNMT_16600	NNMT	4837	TCTCACTTCTGTACCACTGGAGCACTGCCCTCCTTCTCTTTCCTCCAGAA
DDR2_13092	DDR2	4921	TGACAGCATCACTCGTCGCCTTGTTGAAGGAGCAGAAGGTGGATTTCTTG
NR4A2_28266	NR4A2	4929	GTCAGGAGATCATAGAATTGCTGGATATGCTGGGTGTCATCTCCACTCAT
PCM1_4980	PCM1	5108	GTTTCCTGAGCAGATTTAACTTCTTTGACTCTAGGCACTAAGGGTTCCAT
SERPINE2_27842	SERPINE2	5270	GGTTGGAACCGTGATTTCCACAGACCCTTGAAATACACTGCGTTGACGAG
PIK3CA_5146	PIK3CA	5290	ACGTGTAAACAGGTCAATGGCTGCATCATATATTTCTCCTTTGTTCTTGT
PIN1_5152	PIN1	5300	GCCAGAGACTCAAAGTCCTCCTCTCCCGACTTGATCTTCTGGATGTAGCC
PITPNA_18835	PITPNA	5306	CTTGCTTCCCGGACAAAGATTTGGTCTCCCATTAGCAGATGCACCCAGGC
POLR2I_5260	POLR2I	5438	GATAATCTGGGTCAGTTCGTCCACTTCGTGCGTGATCTTGTTGACATAGA
PRKAB1_14557	PRKAB1	5564	CTATGGGCTCGGAAGGGTCGTGCGTCCACTGACCATCCACAAAGAACTTG
PRKCD_5426	PRKCD	5580	CGTTCTTTCTGGAATATAGTGTCCCGGCTGTTGGCCGCGGTGCCAGTGCA
PRKCH_5429	PRKCH	5583	CTGACATGAGTGGCCTGCAATTCTTCAGTGATGAGCACACGGCGATACAG
PRKCQ_5430	PRKCQ	5588	AGTGTGAGAATGGCAGTGAGTGACTGTGCCAATACTGGAGTCTGCTGAGA
PRKG1_14530	PRKG1	5592	GGCTTTCTCTCCAAACCAGTCTCCTTTTCCTAAAGTTCTAAGAAAGACTG
PSME1_5534	PSME1	5720	GTATCTGCAGCTGCAACCAGGTGGTGACCAGGTTGAGCTGCTCAATGACA
RAD21_5698	RAD21	5885	AGGTGGTGGTGGAGGCATAGCTGACTCATCTATGTTTGTTCTGCTGGCCT
RALGDS_5721	RALGDS	5900	GCATGAGATTCAACATCGATGGGACTCAGCTGGGACTGTCCTCACTCACC
RANBP2_10755	RANBP2	5903	CAGTATCCATGCCATCCTTAACAAACCCAAATACTACATGCTTAAAGTCC
S100B_11600	S100B	6285	TTCGCCGTCTCCATCATTGTCCAGTGTTTCCATGACTTTGTCCACAACCT
TESK1_7032	TESK1	7016	CTCTGTTCTTACAGGGTGTCCTGAAGGCCAAAGTTGGAGGCCTGAGACCA
TESK1_28302	TESK1	7016	GAGTGGTCACCAAGGGCAGCTGAGTGGATGGGAATGGTGATGGTGGCACA
THY1_17341	THY1	7070	CTTTGTCTCACGGGTCAGGCTGAACTCGTACTGGATGGGTGAACTGCTGG
TSG101_24913	TSG101	7251	ATTGAGCTCTGCCTGGGCACGATCCATTTCCTCCTTCATCCGCCATCTCA
XRCC1_13455	XRCC1	7515	CACAAACTGAACCCGGTCACTCATATAGTCCTCGAGCTCCCCATTGAAGG
SMC1A_6580	SMC1A	8243	TACCTTGTGGTTCTTGCAGTCTCATCGCTTCTACTGTCTCATGATCTTAT
EMG1_10916	EMG1	10436	TGAATCCATCACTGGGCGCGGCCATCTTGCAACAATACCGGAAGTTGCGC
IFI30_22048	IFI30	10437	CGGCCATCACTTGAAGCAAACACTCCTGAGGGAGCTGGTTGAGGAAGGGC
HMG20B_3013	HMG20B	10362	CTGCTCATGCTCTGCGTGTGCCTCTGCAGTACCGCGTTCTGCTCCTCGAA
TACC3_15729	TACC3	10460	TCCACGCACTTCTTCAGTGACTCTTCGTTCTTGCGGTAGCCCTCGATCAC
FST_23553	FST	10468	CTTTGCTTTGATACACTTTCCCTCATAGGCTAATCCAATAGATCTGCCCA
HOXB13_16208	HOXB13	10481	AACAGGGAGTCATGTCGCGGTTCTCCAGGAGCACCCAGAGTCTGCACCAC
SEC23A_16204	SEC23A	10484	AATGGTGGTCACTCGGATGCGTCTCTGCCCACTTGAATGCTGATACTGAG
LRRC41_3882	LRRC41	10489	GATTCATGTCATGGAAGCTCAGTCTTTTCAGGGCTAGGTTGTACTCTTTG
CRTAP_1578	CRTAP	10491	GTCAGTCAAGGCAAAGCCGGGCTGTCATGGTGTCCTCTTTCAGGGAGATG
CRTAP_28374	CRTAP	10491	CAGGCTCTTATAATATGCCATGTTCCTCTTCATCATTTCGTCATCAGGAT
VAT1_7625	VAT1	10493	CCTCGTGCTTGCTGGCCGAGGCCGTTCCGAACACTGTCACATTCTCCACT
APPBP2_370	APPBP2	10513	GAAGCTTGTCTTAAGACATCCACCACAACTTTCACTGGTAAGCCTGCTGT
CIB1_16624	CIB1	10519	AAGATGCGGAAGGCATAATGGGACTTGATGTCTGGCGTGGCTGTGTCACT
CHERP_1290	CHERP	10523	TCCTCTCAGGTCAGTATTCTTCTTTCTAGACCTAAACCAAGGAGAGTAAA
NOP56_4635	NOP56	10528	CTAGTAATCTCAGCAGCCGCTTCCTCTGCCTGAACCATTGCTTCCTTCAT
RNASEH2A_5875	RNASEH2A	10535	ACTAACCACCGGGTAGAGGGCATCTGCTTTGGCCTTGACCGTCACCTCAA
PROCR_24511	PROCR	10544	CTTGTTTGGCTCCCTTTCGTGTTTTCCGCGGAAATATGTTTCTGCACATA
RPP38_28323	RPP38	10557	TGACACTTGCTGCTTAGCATCTGTTTTCTTCTCCTTCAGATTCTCACTAA
SPTLC1_16572	SPTLC1	10558	CCATCTCCACCAGAACCCACTGCTCCGTGGCGGTCGCCATAGTTAGCCGC
IFI44_11793	IFI44	10561	TCTTTCTCACTCAGCCCCAGTGAGTCACACAGAATAAACGGCAGGTATTT
IFITM2_11682	IFITM2	10581	CCCGGTCACGTCGCCAACCATCTTCCTGTCCCTAGACTTCACGGAGTACG
DRAP1_1957	DRAP1	10589	GTCATGGTCTTCGCGTTCCGCGACTGGGTCACCTGGCAGGCCTTCTTCAA
SLCO1B1_14765	SLCO1B1	10599	ATTGGTCAAATTAGCTGTTTGATCCTTTTCATCATTTGTTTCCAGCACAT
PAICS_4908	PAICS	10606	ATCCACTTCAGTCTGGCCTATAAGAAGTCCAGCAAAGCAAAATTTTGCAG
ST6GALNAC2_27912	ST6GALNAC2	10610	AGTCCGGATGTAGCAGCTTGAATTTACTGGCAGAGGCTTCTGGTCCAAAA
SPAG5_17378	SPAG5	10615	TGTTCTAGGATCTTCTCATTCTGCTGCTGTATCACTTCCTGGAGCTCCTT
STAMBP_6819	STAMBP	10617	CTTGCTGTGTGGATGAAATCCTTTCTGGCGACAGGAAGAAATCTCCTCTA
MYL12A_4405	MYL12A	10627	GTGGTATTGACCAAGTGCATGAGAAGGAAGTGTAAAGTGGGCGACCTAGA
RAD51AP1_24940	RAD51AP1	10635	AATCAGAATCATCCTCAGAATCTTCACCAGGTGCAAAGTCTGGTTCAGTG
EVI2B_24023	EVI2B	2124	CTGCAGGTGGAGGTGGCAGGGATTCATTAAGATCTTGATCAGAGTTGGGA
GNAI3_13219	GNAI3	2773	ATTCCAGAACTATGTCACACATGCTAAGCAAATGAATAAATTATATTAAG
GNAI3_28256	GNAI3	2773	TTACACAGAGACTAATGGCTTCTTTGATGGTCCAAAGCATAGGCACCTGA
PVR_16595	PVR	5817	GAGGCTTCTCAAAGCTCTCGTGCTCCACCTTGCAGGTCACATTCTTGCCG
RELB_28340	RELB	5971	AGGATCCATCCGGCGCATCTGTCCCTGCTGGTCCCGATATGAGGCCTGGA
DYNLT3_2000	DYNLT3	6990	ATGCTTGCAGTCCACTGGTTGATGTTGTTGTGATTATAATCTTCACCACC
SLBP_20689	SLBP	7884	GAATGCCAGGTTGTCGAAGGTGTCTTGGGACTTCTTTAATATAACGATCG
NCOA3_4501	NCOA3	8202	AATGCCTGTCCCTGATTGACAAGTTCAGGAATGCCCAAAGCTCTGTCAAT
NPRL2_4660	NPRL2	10641	TTGGTCACGTAGGATAGACATGCCTCTTGCAGGGACTTGTCATCTACCAG
SCGB1D2_12936	SCGB1D2	10647	TCAGAAACAAGAGCTGGGCAGAACTCGGCATTGGCCTGGTAGCAGCAGAG
YKT6_7796	YKT6	10652	CAACTTTATCCAGACAGGCGCCTCTCAAATAGAACACAGGGAAGTTAGGC
PMVK_5228	PMVK	10654	GTAGGTGCTGGTGTCCAGGAGTCTCTGGAAGTTCAAGCCATGCTCCTGAG
KHDRBS3_22399	KHDRBS3	10656	CAATGAGAACATGGAGATCATCATTGAGATGGAAGTACTTCGCTTCTCCA
CTCF_19656	CTCF	10664	CGTGATAGCGCTTGAAGTGCATGTCGAGAAGCTGCTTCTGGCGGAAGGTC
CGRRF1_1278	CGRRF1	10668	CAAGGCAATCTGTTGTCAAGGTTATGCCAGTTGTAATTGAAGCTGAAGAT
RRAGA_6028	RRAGA	10670	CTCAGAAAGGTCAGCTTCAAGCTCTACTGGGTAGCTGAGTAAATAGCGTC
DCTN6_1789	DCTN6	10671	GTCCGAGGTCCGATAGTTACATCTCCTCTGATTTCACTTTCTACACATAC
TNFSF13B_19280	TNFSF13B	10673	GCGGCCACCTGGTAGAAAGACACCACCGTGAGGCAGCAAGACAGCAGTGC
B3GNT2_21862	B3GNT2	10678	CGCCCTTGAAAACAAACTCAGTGTCTGGGCAGGAAGTACTTACCCACCTG
EBP_2015	EBP	10682	TTTCCAGAGTTGAGATAAGAAGGCTTGGTCTCCAAGCAGGTCTTCGTAGT
CNPY3_1433	CNPY3	10695	GCGCAGAGGAATTCAGTCAGGTCTTCCTCCTGGTGGTTCCTGTACCAGTC
CNPY3_28629	CNPY3	10695	TGCCATAGCCCGTGCCAATCACCTCCTTGGTCTTGCCGGTTTCCTCAAAG
HSPA8_3142	HSPA8	3312	AATGCTACATCTACACTTGGTTGGCTTAATCAACCTCTTCAATGGTGGGC
TCFL5_7007	TCFL5	10732	TCAGTGCTTGTTTGCATAGCGCTGCTTCTCCCACTTTAATCCAAACTTGC
RFPL3_24612	RFPL3	10738	GCAAGGTCTTGCCGATTCTGTGTGATGAGCCCACTTCGGACGCTCCTGAG
KDM5B_3545	KDM5B	10765	GGAAGACTGATTTGAGGATTGAAGTGATTTGCCAACATTCTGAGAAAGCT
PHGDH_5113	PHGDH	26227	GGTTAGAAGTGGAACTGGAAGGCTTCAGTCACATGCTGCTTCCACGCTTC
POP4_5281	POP4	10775	GAGAGGGAGGAAAAGGCTGTATCTCTGCTGCTCTGGTTTAATGTCAAAGA
ARPP19_466	ARPP19	10776	CAGTTCAGCCTCTTAATCAGCCAGCCAGCTTGCTAGCAACAAGGGACGGC
MTHFD2_4349	MTHFD2	10797	ACATAGGAGTGACTTGCAGGATTCTCGCCAACCAGGATCACACTCAGGTG
UTP14A_7606	UTP14A	10813	TGCTGCAGCTGGATTAACCTTCCGCAGCTGCTCAAACTCTTTTAGGGCTT
CLPX_1399	CLPX	10845	AGGTCTCTACATGTGTGCACAAGTCGCCACATTTAGGACAGCGCAGCTGG
PGRMC1_5105	PGRMC1	10857	CCTCATCTGAGTACACAGTGGGCTCCTCCCCCTCCTTCAGCAGTTTGCCC
SLC22A7_18103	SLC22A7	10864	CCACCAGCACACCGGCGAAGAAGAAAGTGGACGCAGCTCTGTTCAGACCT
FGL2_22561	FGL2	10875	ATTTCCCTCTGCTTTCTAGTCTCACTGGGCAGACATCCTTTGCTCTTTCA
CPSF4_1539	CPSF4	10898	CAGTTCAAATCGAGGGTGCATGAATTTACACGAGGGCCCCTCCGGGCAGA
GADD45G_13658	GADD45G	10912	CTCGCCGGCGCCCACGATAGCCGCCAGCCGCTGCACATCGCCCACGCGCA
RNPS1_5895	RNPS1	10921	TGCAAATCCTGCCAGAGTCAAGGGTTTGCTTTCCTACTGGTCTTCCTTTG
DBF4_20417	DBF4	10926	TCTGTGTAGCTTGTGAAACCCAAAAATTCTGATTTCTCTTCACTAGTCTG
[truncated: 1,567 more rows]

## Sheet: Table S8
Table S8: raw counts matrix obtained from TempO-Seq on the HLCs treated with chemicals for different concentrations and time-points. Sample names are given as Compound_concentration in micromolat_time_replicate
	Olanzapine_5_24_2	DMSO_24_1	DMSO_24_2	DMSO_72_1	DMSO_72_2	Ethanol_24_1	Ethanol_24_2	Ethanol_72_1	Ethanol_72_2	Diclofenac_75_24_1	Diclofenac_75_24_2	Diclofenac_75_72_1	Diclofenac_75_72_2	Diclofenac_37.5_24_1	Diclofenac_37.5_24_2	Diclofenac_37.5_72_1	Diclofenac_37.5_72_2	Diclofenac_7.5_24_1	Diclofenac_7.5_24_2	Diclofenac_7.5_72_1	Diclofenac_7.5_72_2	Ibuprofen_200_24_1	Ibuprofen_200_24_2	Ibuprofen_200_72_1	Ibuprofen_200_72_2	Ibuprofen_100_24_1	Ibuprofen_100_24_2	Ibuprofen_100_72_1	Ibuprofen_100_72_2	Ibuprofen_50_24_1	Ibuprofen_50_24_2	Ibuprofen_50_72_1	Ibuprofen_50_72_2	Clozapine_10_24_1	Clozapine_10_24_2	Clozapine_10_72_1	Clozapine_10_72_2	Clozapine_5_24_1	Clozapine_5_24_2	Clozapine_5_72_1	Clozapine_5_72_2	Clozapine_1_24_1	Clozapine_1_24_2	Clozapine_1_72_1	Clozapine_1_72_2	Olanzapine_5_24_1	Olanzapine_5_72_1	Olanzapine_5_72_2	Olanzapine_2.5_24_1
A2M	546	534	626	769	802	642	658	888	952	332	256	774	147	360	428	512	347	491	668	181	1002	502	650	1035	673	673	779	494	658	483	738	691	985	730	748	686	653	784	724	1189	683	726	601	753	605	630	923	523	629
AARS	81	65	84	92	78	86	90	86	94	208	158	120	349	176	161	148	108	121	100	244	120	153	117	117	113	106	195	82	80	109	91	128	80	108	98	80	91	102	102	92	74	81	85	78	49	71	64	45	95
AASDHPPT	29	41	57	37	30	41	70	35	55	50	28	37	40	48	21	38	35	48	35	25	65	49	29	42	34	37	35	23	30	43	25	50	41	34	36	28	32	50	44	72	46	34	38	43	20	35	31	26	44
AATF	14	18	22	22	21	15	17	33	17	28	29	24	41	19	22	20	12	18	20	29	20	15	16	30	18	18	24	16	15	19	17	18	20	27	18	16	20	27	14	12	19	16	11	18	12	21	13	5	13
ABCA1	67	85	110	122	90	88	106	126	134	61	63	102	98	110	134	119	80	115	99	105	152	185	227	138	154	172	233	113	147	122	168	188	153	76	111	65	78	94	49	86	85	83	84	126	60	85	85	71	82
ABCA6	9	5	5	5	3	5	8	4	2	3	4	4	0	4	2	2	1	5	8	0	4	2	5	3	5	3	7	4	4	4	11	3	2	4	7	4	4	6	11	5	5	10	10	8	6	5	5	5	6
ABCA8	0	0	1	0	1	1	0	0	0	0	0	0	0	0	0	1	0	0	0	0	0	0	0	0	0	0	0	0	0	0	0	0	2	0	1	0	0	0	1	0	0	0	0	0	0	0	0	0	0
ABCB1	3	3	5	6	3	6	6	11	2	5	1	12	1	1	3	1	3	4	6	6	4	3	1	15	5	6	1	5	9	3	3	7	5	5	6	6	7	5	5	8	1	3	4	10	7	7	4	7	3
ABCB10	11	8	17	14	14	13	22	22	23	12	5	23	14	15	14	24	13	10	17	11	27	14	4	24	27	18	10	14	19	19	20	15	18	5	12	18	15	23	11	20	16	18	16	23	12	7	15	13	12
ABCB11	25	43	50	34	25	61	36	28	32	17	10	29	4	29	20	15	16	55	41	5	32	45	33	37	19	40	51	37	32	47	40	29	23	37	51	33	49	60	29	60	50	56	39	42	25	35	40	21	45
ABCB6	2	3	3	1	0	0	4	1	6	0	1	2	0	0	3	2	3	1	3	0	0	3	2	4	0	3	2	1	1	3	3	2	1	3	2	0	1	4	2	2	3	2	2	0	0	4	0	0	2
ABCC1	10	24	15	23	33	33	22	25	31	23	20	28	30	34	15	18	20	19	8	23	43	23	10	24	29	22	21	14	21	21	21	29	15	8	9	20	32	19	8	27	13	18	10	26	14	16	16	16	23
ABCC2	43	49	27	18	28	30	30	35	36	20	31	32	9	38	45	21	13	41	81	11	34	48	61	55	29	56	90	40	31	82	63	36	40	45	68	68	64	59	64	85	44	46	44	47	57	19	45	19	52
ABCC3	17	28	26	45	47	31	25	49	43	8	7	41	34	14	22	34	17	36	31	26	46	44	61	60	54	36	37	29	48	41	39	60	54	31	32	26	32	36	29	32	24	28	28	42	35	24	52	22	35
ABCC4	165	174	117	311	204	193	138	343	223	103	113	269	159	134	135	218	179	132	249	179	267	126	142	199	182	106	190	185	225	134	154	218	252	139	177	177	307	169	218	232	178	132	194	270	137	173	185	132	105
ABCC5	43	62	73	82	94	81	82	96	94	54	71	107	112	49	56	61	59	66	54	86	100	60	72	80	75	71	98	50	70	74	70	114	102	80	59	63	81	84	70	118	83	54	56	83	58	75	90	52	67
ABCF1	58	66	86	96	74	79	90	97	76	122	92	126	140	106	72	113	78	74	79	104	112	109	93	100	82	99	121	59	93	93	66	117	91	66	72	68	107	106	74	109	82	66	59	103	74	69	73	57	68
ABCF3	2	6	14	14	6	12	15	8	10	5	1	8	12	9	5	16	8	15	7	5	10	10	12	8	13	12	26	10	11	12	9	10	3	16	19	6	10	13	10	8	5	13	6	6	0	18	14	4	11
ABCG1	4	5	14	4	6	4	11	11	8	8	2	6	7	5	4	12	7	6	6	12	5	3	15	8	4	5	15	7	14	9	4	8	6	8	4	3	2	10	6	8	5	8	2	6	4	8	6	2	10
ABCG2	19	18	12	13	23	11	13	34	20	11	6	29	18	17	14	20	22	26	27	28	32	22	16	28	27	19	15	17	31	26	15	30	24	21	22	36	63	14	28	49	32	17	25	35	14	17	19	20	17
ABHD4	0	4	6	2	5	6	12	10	4	3	1	3	7	4	2	3	6	0	1	2	6	3	5	4	7	0	2	4	2	7	4	1	6	11	1	3	6	5	4	6	2	4	5	9	4	5	7	1	7
ABHD6	57	44	31	39	51	38	36	38	34	18	13	41	24	39	13	38	33	29	51	23	47	49	59	78	50	71	188	36	45	69	67	62	60	69	72	52	62	58	66	59	44	46	47	48	28	32	39	31	49
ABL1	0	1	0	1	2	0	2	1	4	0	1	0	0	1	2	2	2	1	0	1	1	0	0	2	1	0	1	0	2	2	1	1	0	1	0	0	4	1	0	2	2	2	0	2	1	1	0	2	0
ACAA1	79	57	98	75	105	83	105	122	112	18	57	87	20	33	53	35	41	75	53	23	79	62	83	60	66	74	49	65	75	71	107	91	73	47	54	50	66	49	92	53	92	73	107	82	61	55	51	51	56
ACADL	24	32	24	25	48	35	30	45	41	7	19	36	16	26	13	24	21	44	29	13	37	37	30	43	18	51	27	24	46	37	39	28	54	56	16	23	41	35	44	38	34	27	25	39	25	36	20	26	47
ACADM	26	22	16	27	29	23	27	49	48	13	4	53	16	23	20	35	34	19	36	23	32	22	25	46	48	23	23	34	38	35	30	41	26	39	25	30	25	33	22	40	30	26	29	50	24	27	30	22	25
ACADVL	107	186	149	131	155	164	173	199	151	166	129	196	143	180	153	146	127	153	168	146	141	205	201	250	218	226	447	175	242	253	201	281	244	169	137	114	131	185	125	161	134	157	111	129	115	172	131	91	132
ACAT1	33	29	25	33	46	41	32	46	54	46	27	52	48	31	20	42	31	35	42	53	36	31	28	59	30	27	45	38	48	43	38	59	39	43	40	48	81	36	52	77	62	45	49	39	32	44	40	42	41
ACAT2	102	78	107	141	127	95	122	148	128	180	206	156	67	161	139	146	105	115	166	77	143	118	149	173	113	120	183	117	162	125	92	183	126	119	128	158	230	104	126	240	158	117	125	158	100	92	112	102	82
ACBD3	53	66	74	67	63	84	89	90	56	150	122	89	102	123	108	83	76	64	76	79	90	94	82	87	77	95	142	44	70	94	66	96	101	82	56	62	87	81	79	103	84	64	67	79	60	56	65	42	76
ACD	3	2	16	9	8	6	9	14	10	6	11	7	10	8	4	10	8	10	9	10	10	9	12	11	4	6	8	6	7	11	5	5	7	4	6	6	7	4	4	14	6	6	9	5	4	7	9	5	8
ACE	5	7	9	3	3	8	7	6	3	2	1	6	2	5	5	2	4	5	6	2	3	5	5	2	2	4	8	1	4	9	5	3	4	4	5	1	3	4	4	6	3	6	6	7	2	2	2	4	6
ACE2	137	131	81	171	68	157	104	113	102	75	73	116	34	101	75	39	51	105	115	16	70	137	95	116	93	179	206	69	71	184	87	99	111	202	117	62	104	179	121	116	78	114	116	79	70	129	83	51	176
ACHE	22	37	44	49	18	37	35	32	31	43	31	39	28	58	38	37	30	33	71	24	32	30	43	28	23	36	40	15	22	41	37	14	19	28	37	30	38	47	34	38	26	32	40	22	24	34	31	13	28
ACLY	77	67	91	93	122	94	131	166	150	141	78	155	61	139	121	138	112	88	130	58	166	118	119	152	141	82	81	100	135	91	108	152	150	87	93	147	270	101	99	284	139	95	80	158	105	70	131	98	92
ACMSD	0	0	1	0	0	0	0	0	0	0	0	0	0	0	0	0	0	0	0	0	0	0	0	0	0	0	0	0	0	0	0	0	0	0	0	0	0	0	0	0	0	0	0	0	0	0	0	0	0
ACOT9	0	0	1	0	0	0	0	0	0	0	0	0	0	0	0	1	0	0	0	0	0	0	0	0	0	1	0	0	0	1	2	0	1	0	0	0	0	1	1	0	0	0	0	0	0	0	1	0	0
ACOX1	148	193	103	143	137	113	163	182	157	183	79	169	79	135	125	157	115	126	201	105	179	124	169	301	156	189	422	155	166	204	173	203	207	191	174	145	164	200	148	191	151	106	144	162	117	114	156	101	160
ACP1	62	65	88	90	67	83	134	107	99	111	79	93	73	71	75	75	71	89	94	85	90	89	87	62	89	78	42	64	105	71	88	96	102	40	58	64	61	81	93	51	68	75	80	72	38	67	58	51	73
ACPP	12	10	20	14	4	8	12	9	15	3	4	9	3	2	2	11	4	7	7	1	2	3	4	15	6	6	8	8	10	8	9	15	8	9	8	5	6	7	11	8	11	4	11	10	4	9	6	7	9
ACSL1	21	20	37	23	28	27	56	45	70	20	12	33	32	33	23	37	25	40	23	35	47	50	55	49	69	51	28	46	61	59	46	83	61	22	29	25	44	28	26	36	43	22	23	46	17	40	17	16	36
ACSL5	125	97	116	258	128	118	108	123	80	79	92	134	90	94	119	102	59	103	169	104	97	247	271	255	157	320	327	201	144	241	254	177	120	115	139	151	192	168	201	152	140	117	197	152	126	67	99	76	98
ACTA1	0	1	0	0	0	1	2	1	0	0	0	1	1	0	0	3	0	1	4	0	0	1	0	0	1	0	0	0	0	0	0	0	3	0	0	0	0	0	0	0	0	1	0	1	0	0	0	0	1
ACTA2	34	80	44	143	61	58	77	124	175	34	18	119	46	63	31	83	37	84	69	37	128	52	32	42	50	56	41	27	51	67	37	68	112	45	42	43	52	64	33	62	63	59	37	80	52	56	80	64	65
ACTG2	4	7	1	6	4	2	5	9	8	3	4	7	2	2	0	4	2	4	4	0	15	4	1	2	4	5	2	1	2	3	0	5	13	6	1	1	2	7	0	1	3	5	2	6	1	5	1	3	9
ACTL6A	139	149	134	128	112	158	164	194	166	196	149	198	173	195	159	188	126	141	160	204	152	175	114	151	123	164	142	127	161	186	145	189	163	176	168	122	166	157	154	193	142	143	145	171	116	159	137	104	147
ACTN1	813	986	1307	1923	1045	1461	1521	1385	1500	930	911	1480	1229	1206	1080	1048	865	1626	1092	849	1575	1089	957	885	1062	1197	848	735	1004	1416	1093	1148	1221	1072	1025	712	1175	1352	895	1107	962	1140	880	1072	743	1238	775	762	1141
ACTN2	1	0	1	1	0	0	1	0	0	0	1	0	1	4	2	0	0	1	2	0	0	0	0	2	0	0	1	0	1	1	0	0	0	1	1	0	0	1	0	0	0	0	0	2	0	0	0	0	0
ADAM10	373	445	538	544	492	588	478	553	486	359	306	590	496	482	421	440	350	604	377	412	488	455	370	481	357	490	390	361	380	531	423	494	383	426	350	412	619	570	403	518	396	502	421	525	328	465	335	310	419
ADAM12	0	1	0	2	2	2	0	1	1	0	0	3	4	3	2	1	0	0	2	1	2	2	6	1	2	0	3	0	6	6	1	4	0	0	3	1	0	2	5	1	3	2	1	3	1	2	4	1	1
ADAM8	0	1	0	0	1	1	2	3	3	1	0	0	2	0	0	1	0	0	0	4	0	1	1	2	2	2	1	1	1	0	2	0	0	2	1	0	1	0	1	2	0	0	1	0	2	0	0	0	2
ADAMTS5	0	1	0	0	0	1	1	0	1	4	1	1	0	1	0	0	0	0	0	0	1	1	1	0	0	2	0	1	1	1	0	0	0	0	3	0	1	1	1	0	0	1	2	2	0	0	0	1	1
ADAT1	1	0	0	0	0	0	0	1	2	0	0	0	0	0	0	0	0	0	0	0	0	2	0	0	0	3	2	0	0	0	0	0	1	0	0	0	0	0	0	0	0	0	0	0	0	0	0	0	0
ADCK3	68	70	81	78	87	89	85	155	153	31	23	128	43	26	35	104	73	55	75	51	142	51	81	146	142	71	53	110	161	72	110	179	162	87	73	98	105	67	90	148	117	105	102	102	72	63	142	84	82
ADCY1	1	2	0	0	0	0	0	0	2	2	0	0	1	1	0	1	5	2	0	2	0	5	1	2	1	4	1	0	1	2	2	2	1	1	0	0	0	0	1	1	0	0	0	0	1	0	3	1	0
ADCY4	0	1	3	5	1	1	2	2	4	1	0	6	4	3	2	1	1	1	3	0	2	1	1	1	0	0	4	0	2	0	3	2	2	1	3	0	4	5	0	6	0	2	0	2	1	1	2	2	2
ADGRE5	9	6	6	10	1	8	11	7	5	11	2	2	4	9	4	3	4	9	3	4	8	10	5	0	8	11	5	3	3	7	6	1	3	9	3	1	2	7	4	4	2	2	9	3	3	6	5	2	5
ADGRG1	6	5	11	3	7	8	22	11	14	27	12	7	4	24	10	6	6	15	6	9	7	17	11	10	4	8	6	8	6	11	12	10	10	13	2	4	4	10	4	16	5	8	5	3	7	6	2	6	15
ADGRG3	0	0	0	0	0	0	0	0	0	0	0	0	0	1	0	0	0	0	0	0	0	0	0	0	0	0	0	0	0	0	0	0	0	0	0	0	0	0	0	0	0	0	0	0	0	0	0	0	0
ADH1A	2	1	0	0	0	0	0	0	0	0	0	1	0	0	0	0	0	0	1	0	1	0	2	1	0	0	1	0	0	0	1	0	1	1	0	1	0	1	4	0	3	3	2	0	2	0	6	0	0
ADH1B	5	0	0	0	0	1	0	0	1	0	0	0	0	0	0	1	0	0	0	0	0	0	2	0	0	1	1	0	0	0	0	0	0	1	0	0	0	0	3	0	0	1	0	0	0	0	1	1	0
ADH5	73	73	111	77	71	69	91	76	93	77	59	84	60	90	54	60	54	81	80	60	76	81	62	96	66	92	107	65	94	91	74	84	74	73	85	68	83	114	84	94	58	105	96	78	62	75	64	49	79
ADI1	193	121	150	161	239	132	215	237	316	66	61	279	56	80	96	132	97	110	196	67	240	117	130	223	170	143	114	182	300	122	170	273	260	108	95	213	257	160	187	213	185	151	213	288	182	147	209	162	138
ADIPOQ	0	0	0	0	0	0	0	0	0	0	0	0	0	0	0	0	0	0	0	0	0	0	0	0	0	0	0	0	0	0	0	0	1	0	0	0	0	0	0	0	0	0	0	0	0	0	0	0	0
ADIRF	1	1	4	0	0	0	6	0	0	6	0	0	2	1	2	0	1	0	1	1	0	3	0	0	0	0	1	0	1	2	0	0	1	1	0	0	1	1	0	1	0	1	2	1	0	0	1	0	3
ADM	91	72	81	184	114	101	133	140	147	232	269	127	127	132	182	136	75	80	148	130	147	44	71	83	51	64	66	66	118	48	79	93	95	54	59	94	92	102	123	107	99	90	131	128	84	103	106	94	68
ADO	36	53	39	60	59	62	55	88	82	77	38	75	93	77	50	84	57	53	57	62	79	72	56	49	46	49	64	43	73	70	52	74	71	65	58	64	79	80	55	101	52	44	44	61	37	64	51	37	65
ADORA2A	4	1	3	6	2	2	8	6	5	4	6	4	0	4	7	3	3	2	3	4	6	3	7	8	11	6	8	4	6	5	6	6	10	5	4	4	4	1	3	11	3	2	6	5	2	5	2	5	6
ADRB2	1	2	3	0	0	0	0	0	1	0	1	0	0	2	0	0	0	1	1	0	0	1	0	0	0	3	1	0	0	1	1	0	0	1	0	1	0	1	0	0	0	0	4	0	0	1	0	0	0
ADSL	0	1	1	2	2	3	2	1	3	0	0	3	2	2	0	1	5	2	3	2	3	4	2	1	2	0	4	3	1	4	1	1	3	5	0	3	1	1	1	1	2	1	2	4	0	0	2	2	6
AEN	2	12	17	13	9	16	19	10	14	23	16	12	30	19	10	16	18	18	6	26	14	20	10	14	10	14	27	7	17	19	11	10	23	9	12	6	3	17	7	23	12	16	8	18	9	13	12	5	17
AFP	176830	137996	136123	114072	167391	148321	137379	176198	142117	108281	135135	185149	68069	117819	159590	105029	71681	149455	186920	70659	156536	123339	176858	120264	92077	152668	137282	111401	136585	139728	204612	132237	127567	148775	166556	159948	173596	148339	202551	174262	137291	140937	201047	167832	123529	132122	119440	105245	132377
AGL	86	104	87	129	139	116	107	151	198	52	38	152	45	29	48	78	74	102	94	52	166	89	77	130	111	127	120	111	161	123	113	113	171	97	76	119	137	124	106	119	131	104	113	127	103	99	110	109	132
AGR2	4	6	3	0	2	5	5	13	6	2	8	9	0	5	11	0	0	1	9	4	2	1	2	16	3	1	4	4	6	6	10	10	5	3	5	12	11	3	8	14	6	7	11	13	10	7	6	4	5
AGR3	10	5	13	20	15	13	22	25	13	18	11	10	8	18	18	6	8	15	14	4	4	6	6	10	8	14	13	11	14	8	10	5	7	6	13	9	12	17	17	12	5	8	18	11	9	8	11	4	12
AGXT2	19	11	13	14	17	10	18	23	6	3	4	8	0	3	2	2	4	13	20	0	10	5	2	14	6	13	6	8	11	14	16	5	12	20	13	21	14	21	29	18	26	15	32	21	19	9	20	10	12
AHCY	84	114	172	65	76	115	180	79	117	143	72	85	112	173	84	97	88	116	99	107	121	131	102	109	69	138	138	52	110	169	88	94	104	127	107	57	84	166	109	111	66	117	104	77	61	118	77	57	114
AHR	12	21	17	20	24	21	22	21	25	25	22	30	22	29	15	35	29	21	30	37	19	29	19	31	19	20	32	15	32	31	24	25	14	27	21	22	29	27	27	42	23	16	29	26	17	21	16	20	23
AHRR	2	4	2	1	1	6	5	2	1	6	2	3	5	7	2	4	0	3	3	1	4	2	4	2	0	3	4	2	3	2	3	3	0	2	0	5	2	4	6	3	3	1	4	6	2	1	2	3	4
AHSA1	210	203	236	234	206	289	255	278	258	295	245	308	273	309	259	289	222	235	240	275	280	305	251	260	281	289	243	189	289	272	250	335	313	201	211	204	242	263	210	289	187	212	206	248	143	259	163	159	271
AHSP	0	0	0	0	0	0	1	1	0	1	0	0	1	4	1	0	0	1	1	1	0	0	0	0	0	0	1	0	1	2	0	1	2	0	0	0	0	0	0	1	1	0	0	0	0	1	0	0	1
AIF1	13	15	7	6	6	11	12	9	10	7	6	5	1	6	5	0	1	9	25	1	9	3	11	9	5	15	6	10	8	5	8	2	10	15	24	9	9	8	15	15	10	9	27	12	13	1	11	6	8
AIFM1	32	48	29	43	61	28	41	52	44	23	11	50	34	31	25	48	39	31	36	34	29	33	43	52	40	45	58	37	48	49	41	57	46	43	51	48	42	56	41	51	37	30	48	50	42	39	51	50	32
AIFM2	37	35	40	72	55	45	47	60	58	45	58	46	127	31	33	57	50	24	32	114	37	32	35	39	33	36	18	30	39	36	32	60	45	19	35	41	54	28	39	45	50	27	32	41	27	42	30	34	42
AK3	17	13	18	23	12	27	28	14	31	42	24	19	12	22	8	12	12	15	16	12	25	11	18	25	20	17	9	9	16	15	22	26	24	16	10	11	20	17	18	23	20	17	8	21	13	13	11	13	16
AKAP8	41	51	76	115	51	87	83	80	45	45	77	70	105	49	69	85	44	53	71	66	85	62	72	75	73	72	123	52	53	77	84	126	55	77	54	67	66	88	39	70	50	47	58	66	50	74	58	46	79
AKAP8L	5	14	15	12	12	16	15	9	15	20	13	14	12	31	9	9	5	9	11	11	20	14	10	17	19	11	13	21	15	14	14	11	24	10	18	14	18	15	18	23	11	9	7	16	3	17	11	10	20
AKR1B1	25	25	52	30	29	41	78	41	62	39	19	36	46	43	24	40	54	29	32	54	34	54	41	51	63	49	61	38	94	42	27	74	75	41	35	29	35	43	46	54	30	35	25	36	20	32	30	16	40
AKR1B10	13	9	18	10	13	14	21	21	25	10	28	22	41	27	28	28	19	36	37	52	22	33	43	32	39	48	54	40	26	23	37	46	34	26	28	24	23	37	28	29	30	18	30	15	17	17	23	14	24
AKR1C2	6	9	10	2	6	9	4	10	8	15	10	16	29	12	6	28	18	11	14	34	9	23	15	21	20	14	8	11	16	9	10	13	8	14	8	5	6	11	9	17	8	15	7	10	11	10	19	5	12
AKR1C3	61	44	94	58	93	65	107	99	102	28	48	97	130	34	61	97	78	61	67	190	92	72	103	103	108	74	38	114	125	64	112	173	124	63	72	87	77	63	111	97	84	83	106	108	59	74	97	42	57
AKR7A2	103	95	121	49	74	86	123	78	94	37	40	100	49	68	66	63	38	100	75	41	85	59	60	67	32	80	75	48	68	85	79	49	80	99	100	84	115	112	89	86	78	94	109	78	54	98	49	49	93
AKT1	565	635	599	568	515	684	643	655	720	323	234	675	359	536	459	522	406	550	566	374	677	638	575	554	526	751	722	536	608	827	625	581	598	632	636	491	651	806	558	736	569	592	576	619	382	634	408	369	589
ALAS1	268	262	356	385	292	299	303	343	344	439	445	384	407	344	357	318	239	281	291	366	320	310	330	346	279	350	397	272	351	340	327	410	398	298	297	264	349	355	319	379	280	294	316	307	222	287	266	236	320
ALAS2	0	0	0	0	0	0	0	0	0	0	0	0	0	0	0	0	0	0	2	0	0	0	0	0	0	0	0	0	0	0	0	0	0	0	1	0	0	0	0	0	0	0	0	0	0	0	0	0	0
ALB	2385	2114	3348	1617	2926	2416	2613	2047	2874	1314	1716	3089	544	1381	2208	1656	958	2508	3405	575	1662	2159	3946	2214	1428	2432	1701	1986	1884	1843	5005	2236	1852	2351	3159	2230	2703	2436	4326	2140	2323	3164	3821	2599	1901	2680	1462	1647	2134
ALDH1L1	0	0	0	2	1	0	0	0	0	0	0	0	0	0	0	0	1	0	0	0	0	0	0	1	0	0	0	0	0	0	1	0	0	0	0	0	0	0	0	2	0	0	0	3	0	0	2	0	0
ALDH2	311	231	220	331	356	284	221	394	315	249	310	354	165	310	285	231	142	275	402	118	410	238	380	277	224	307	458	233	281	268	349	292	332	328	404	315	402	310	448	317	305	305	400	324	275	271	243	239	251
ALDH3A1	1	3	0	1	0	0	1	2	0	1	0	1	0	0	2	0	1	1	2	1	3	0	1	2	0	2	9	0	3	1	2	1	1	0	1	2	1	1	2	4	1	1	0	1	1	1	1	1	2
ALDH3A2	50	56	68	74	100	72	76	85	74	22	9	86	27	33	26	80	20	39	100	38	105	39	57	113	53	63	54	67	80	62	62	86	80	67	65	109	131	101	78	163	98	65	49	121	64	69	95	48	64
ALDH7A1	0	1	6	2	0	5	5	2	5	2	2	2	1	2	1	0	0	1	1	0	2	0	1	0	2	1	1	0	3	0	1	3	1	1	1	0	2	3	1	1	0	2	2	2	2	0	1	1	1
ALDH8A1	16	5	7	3	7	8	12	2	6	1	0	5	2	3	0	0	1	4	7	0	6	3	2	7	1	5	5	4	2	7	6	1	5	7	8	4	9	5	8	6	10	8	5	7	8	3	11	7	6
ALDH9A1	129	152	184	123	151	158	151	167	160	109	108	156	100	93	92	96	79	192	99	83	138	123	98	120	91	155	126	81	117	157	124	97	111	111	133	108	140	157	149	150	131	148	113	130	108	166	67	78	139
ALDOA	1367	1439	1699	1545	1469	1589	2030	1894	2008	1306	1006	2160	1596	1634	1337	1957	1618	1570	1552	1771	2089	1481	1431	1834	1638	1680	1328	1378	1785	1926	1443	2126	1870	1652	1365	1362	1976	1611	1820	2089	1516	1344	1393	1696	987	1674	1376	1037	1652
ALDOC	28	15	33	15	26	23	20	25	23	44	31	29	4	29	29	19	14	18	30	10	22	33	25	22	19	25	9	12	25	16	28	20	18	20	24	20	25	14	43	46	24	19	28	34	19	21	21	26	30
ALG8	20	9	43	23	31	16	36	26	33	11	12	20	27	12	15	14	14	33	14	15	21	8	17	15	13	14	2	16	26	14	15	19	21	7	9	12	15	9	11	19	19	23	17	25	12	22	8	19	11
ALPP	8	11	64	6	8	22	52	4	16	11	2	7	3	10	7	2	9	25	2	1	10	20	13	10	5	31	10	5	9	37	9	8	9	28	18	2	6	32	4	18	6	18	7	6	5	16	4	1	19
AMACR	0	1	0	0	0	1	0	0	1	0	0	0	0	0	0	0	0	0	0	0	0	0	0	0	1	0	0	1	1	0	0	0	0	0	0	0	0	0	0	0	0	0	0	0	1	0	0	0	0
AMDHD2	8	12	13	22	16	9	22	23	33	47	60	28	89	23	17	33	33	14	14	90	16	20	10	18	22	23	25	23	22	18	12	34	17	13	18	16	32	19	16	33	18	12	12	8	9	18	15	16	9
AMER1	8	7	10	5	12	11	6	10	4	10	9	7	10	12	10	5	4	8	5	2	12	9	13	5	7	9	7	3	4	5	9	9	3	8	4	3	6	5	7	2	5	3	7	6	0	2	4	11	2
AMH	0	0	0	0	0	0	0	0	0	0	0	0	0	0	0	0	1	0	0	0	0	0	0	0	0	0	0	0	0	0	0	0	0	0	1	0	0	0	0	0	0	0	0	0	0	0	0	0	0
AMHR2	4	1	4	4	6	1	3	1	2	7	2	9	3	4	1	6	2	4	3	1	5	9	1	1	3	4	12	2	3	2	3	1	3	5	5	4	6	7	6	12	1	3	3	7	3	3	1	1	9
AMIGO1	0	0	1	0	1	0	1	1	1	0	0	2	1	0	2	0	0	2	1	0	0	1	2	0	1	0	0	0	0	1	1	0	1	1	0	0	1	0	0	0	0	0	3	1	2	1	0	1	0
AMIGO2	145	122	151	116	72	114	216	79	137	106	87	106	89	196	138	125	160	201	124	101	125	194	132	134	107	202	229	106	115	322	138	100	93	108	131	78	112	195	83	146	91	118	105	95	91	84	69	37	159
AMPD3	15	36	13	12	19	21	12	19	25	42	45	20	13	19	12	8	5	16	22	10	20	15	12	23	14	22	34	16	23	20	8	16	10	41	26	13	25	41	22	32	17	18	19	14	12	22	23	9	21
AMY1A	2	6	5	6	4	2	7	5	6	0	5	4	2	2	1	3	3	3	4	0	6	1	1	4	2	4	5	3	3	2	3	6	5	3	5	0	3	6	2	8	3	4	5	3	2	3	4	4	1
AMY2A	16	28	45	24	33	43	65	38	32	17	18	21	13	32	17	18	16	27	18	21	36	37	27	28	22	22	35	11	35	32	27	23	25	29	24	17	32	40	29	25	24	35	27	34	23	20	22	16	26
AMY2B	44	39	53	55	49	62	57	60	64	29	39	53	26	37	33	28	24	56	33	42	41	35	32	45	39	46	48	39	48	41	43	48	61	51	32	45	45	53	36	34	26	64	41	64	27	41	28	31	32
AMZ2	47	51	85	65	58	90	99	72	75	78	65	80	78	86	68	69	66	72	77	76	72	64	51	54	54	71	64	45	82	91	62	62	72	67	56	45	55	95	79	77	54	84	57	60	46	51	42	41	91
ANGPTL2	0	2	0	0	0	2	0	0	1	0	0	0	0	1	0	0	1	2	0	0	1	1	0	2	0	3	0	1	1	0	0	0	1	0	1	0	1	1	0	1	0	0	0	0	0	0	0	1	0
ANGPTL4	4	1	3	5	5	3	12	4	5	3	3	4	3	6	6	7	2	1	4	3	6	17	16	6	13	14	7	13	14	17	12	12	14	3	3	0	3	5	11	1	3	1	3	4	3	1	1	3	3
ANK1	0	0	0	0	0	0	0	1	0	0	0	0	0	1	0	0	0	0	0	0	1	0	0	0	0	1	0	0	0	0	0	0	0	0	0	0	0	0	0	0	0	0	0	0	0	0	0	0	0
ANKRD10	82	118	152	154	117	174	169	135	182	185	126	120	141	154	153	153	124	141	134	140	190	152	170	118	171	143	122	115	162	151	143	136	175	142	104	96	148	171	107	168	126	143	104	119	62	120	99	79	127
ANKRD20A13P	0	2	4	1	0	0	1	1	0	0	0	1	0	1	0	2	0	4	1	1	0	1	1	1	1	2	1	0	1	1	2	0	2	1	4	0	0	1	1	1	2	2	0	0	1	0	1	2	2
ANKRD26	4	6	1	5	2	11	0	1	9	3	0	5	6	5	4	6	4	3	7	5	6	11	3	6	4	0	6	8	8	2	4	5	7	3	5	1	4	5	4	5	5	4	2	5	0	3	9	3	5
ANKRD30A	0	0	0	0	0	0	0	0	0	0	0	0	0	0	0	0	0	0	0	0	0	0	0	0	0	0	0	0	0	0	0	0	0	0	0	0	0	0	0	0	0	0	0	0	0	0	0	0	0
ANKRD36B	1	5	2	2	2	0	3	3	2	5	1	3	2	7	4	1	2	2	3	4	2	1	4	3	3	1	4	0	2	1	2	1	2	4	4	1	5	2	0	2	3	3	4	3	0	1	6	2	2
ANKRD36BP2	0	0	0	0	0	0	0	0	0	0	0	0	0	0	0	0	0	0	0	0	0	0	0	0	0	0	0	0	0	0	0	0	0	0	0	0	0	0	0	0	0	0	0	0	0	0	0	0	0
ANLN	62	50	72	30	21	57	53	26	77	25	15	41	15	19	22	20	16	41	39	25	41	30	25	26	27	47	27	18	31	50	39	21	37	51	36	27	28	52	31	55	36	59	20	19	19	43	35	27	57
ANO10	68	59	93	119	126	99	83	127	67	135	106	133	148	153	126	140	119	131	85	94	137	112	117	98	112	128	180	77	89	94	99	123	117	98	84	98	109	113	110	146	82	98	82	89	50	112	76	68	96
ANP32E	177	159	277	255	158	267	285	210	170	212	228	215	236	229	158	173	112	260	229	172	226	179	145	168	174	192	191	115	141	238	179	183	195	220	165	157	158	279	209	175	133	205	160	203	146	218	138	127	255
ANXA1	1773	1681	2136	923	634	2139	2379	722	1382	1689	725	1003	727	2527	1322	760	919	2869	1357	746	899	2571	1270	845	843	2842	1988	685	1165	3539	1464	770	694	1174	1265	410	552	1985	795	727	438	1751	1032	660	641	1671	512	368	1329
ANXA2	5738	5623	6471	7418	5255	7032	7401	6346	5739	6299	5067	7585	5002	6117	5854	5946	4680	7709	6797	4685	5768	5593	4396	5377	4354	6645	6807	4264	4984	7661	4653	5729	5017	5800	4803	5089	6511	7875	5335	6699	4812	6051	5422	5970	4510	6722	3871	3745	6163
ANXA2P2	4583	4551	5221	5710	4133	5418	6017	5087	4840	5419	3797	5510	3458	5258	4586	4680	3543	6581	5182	3725	4319	4730	3663	4215	3293	5085	4216	3329	4126	6284	4043	4302	4097	5197	4740	3793	5056	6003	4337	5642	3600	5090	4356	4448	3477	5458	3194	3074	5082
ANXA5	703	668	712	974	722	889	892	1024	829	735	672	912	762	733	666	842	656	722	827	761	863	1013	715	934	809	919	788	784	873	873	748	1081	796	517	558	747	884	805	598	957	659	708	794	904	610	686	678	583	786
ANXA7	309	276	325	405	312	366	370	427	452	402	296	446	197	356	255	315	253	318	409	248	420	338	354	417	294	381	371	309	419	332	341	375	390	370	373	296	353	399	402	442	323	367	290	367	233	406	324	229	313
ANXA8	43	69	82	89	79	69	104	82	127	33	21	98	10	37	40	30	27	81	72	5	80	45	36	63	48	59	42	39	69	58	41	66	94	41	36	54	67	99	52	60	67	62	53	78	46	80	46	60	79
ANXA8L1	1040	1383	1536	1382	1256	1952	1784	1421	2103	526	355	1640	329	827	798	654	559	2036	989	350	1411	833	742	1025	825	1166	864	676	1333	1329	991	917	1163	1470	1094	830	1266	1908	926	1075	1084	1549	1016	1501	953	1729	777	908	1258
AOAH	0	2	0	0	0	0	0	0	1	0	0	0	0	3	0	0	1	0	0	0	1	0	2	0	0	0	1	0	0	1	0	0	0	0	0	0	0	0	0	0	0	0	0	0	0	0	0	0	0
AP1M2	71	89	73	47	42	54	75	54	47	42	16	63	22	59	36	37	41	48	61	32	68	55	42	112	46	90	173	34	60	107	54	41	68	134	98	39	56	121	99	71	39	63	51	55	40	79	66	35	107
AP2B1	4	5	4	9	3	2	4	9	8	10	3	8	3	9	4	4	8	3	8	3	10	4	5	8	2	11	10	5	5	5	5	6	7	2	4	10	2	11	9	7	6	8	0	5	4	4	4	4	4
AP2M1	6	4	6	7	6	4	2	8	7	5	2	13	3	4	6	8	5	6	3	8	10	5	4	11	7	6	11	2	4	14	3	10	10	9	6	7	12	9	4	12	18	3	7	3	6	12	7	5	8
AP3M1	274	292	255	292	269	369	342	339	380	384	342	419	341	406	329	362	237	317	316	314	408	361	308	288	246	401	302	233	294	395	297	321	308	347	336	221	366	441	281	388	300	286	257	310	210	343	241	178	300
APBA1	22	39	47	28	27	36	43	42	38	21	19	45	23	32	28	39	22	35	37	15	41	32	34	61	48	32	42	31	33	43	47	38	33	34	39	43	48	42	37	67	49	26	37	50	30	38	27	21	37
APBB2	15	20	16	21	17	11	29	28	32	16	3	22	19	37	9	13	19	13	18	9	25	18	17	23	27	28	27	15	24	25	14	28	32	19	27	9	30	32	15	23	17	27	11	20	19	21	11	16	29
APEX1	35	49	36	51	48	47	58	37	46	56	24	47	26	59	23	34	38	46	40	43	50	42	30	37	34	53	65	30	45	56	30	43	39	44	41	35	46	59	35	52	31	34	42	32	26	54	33	28	43
APLN	0	0	0	0	0	0	0	0	0	0	0	0	0	0	0	0	0	0	0	0	0	0	0	0	0	0	0	0	0	0	0	0	1	0	0	0	0	0	0	0	0	0	0	0	0	0	0	0	0
APLP1	6	20	10	1	1	24	19	2	6	39	6	6	1	88	7	5	5	9	14	1	2	18	4	12	0	13	66	0	4	36	9	3	2	14	14	3	2	26	13	5	1	15	10	2	5	12	1	3	26
APOA1	7150	4272	9174	3682	6013	3745	8742	3923	5016	4580	5090	4270	1860	3366	5688	3840	2273	3892	9850	1995	5340	4546	10462	6047	2770	5558	12174	4908	5003	4657	9784	3364	5161	5235	8454	5184	4546	5174	10711	5839	3997	5720	10249	4715	4197	4011	4734	2797	4069
APOBEC3G	0	0	1	2	0	0	1	0	0	0	0	3	1	0	0	0	1	0	1	0	0	0	0	0	0	0	2	1	0	1	0	0	0	1	2	1	0	2	0	0	0	1	0	0	2	0	0	1	1
APOC1	141	92	313	63	160	85	188	90	134	122	164	101	20	65	130	73	50	107	191	27	123	115	253	119	65	106	54	127	119	62	222	93	111	102	258	84	104	106	362	117	84	145	256	101	104	100	83	61	67
APOE	205	249	325	159	154	159	293	165	191	224	199	167	68	155	210	150	94	156	290	109	182	168	280	273	127	229	620	123	153	193	232	139	162	375	410	123	133	251	372	207	155	219	216	148	119	165	164	90	177
APOL3	1	1	0	0	0	0	0	0	0	0	0	0	0	0	0	0	0	0	0	0	0	0	0	1	0	0	0	0	0	0	0	0	0	0	0	0	0	0	0	0	0	0	0	0	0	0	0	0	0
APP	150	159	408	223	181	260	400	254	264	157	159	211	324	188	184	172	160	268	161	210	235	190	185	139	176	204	157	133	183	197	184	241	184	145	144	114	211	195	131	205	156	186	131	179	129	181	132	91	218
APPBP2	124	145	183	172	129	176	192	189	195	186	142	228	221	228	149	196	135	147	182	192	170	176	126	198	169	209	259	139	182	233	166	200	208	227	200	155	253	237	162	235	165	161	159	178	120	178	165	116	198
APTX	69	59	87	79	86	81	115	106	98	101	97	111	112	107	85	94	75	87	93	82	100	88	76	90	89	93	100	72	90	88	60	105	95	71	67	77	97	103	83	117	75	67	69	98	53	70	54	55	96
AQP1	19	64	21	84	47	48	44	68	150	18	4	61	19	45	12	32	19	54	28	11	103	27	12	34	39	34	39	6	58	53	22	49	158	40	14	46	21	83	13	23	72	49	9	48	38	36	44	44	48
AQP3	6	5	13	8	18	4	19	21	14	10	15	9	6	2	6	11	5	7	7	11	12	11	4	11	8	4	5	10	15	7	5	19	15	10	7	8	12	4	7	23	13	7	13	17	7	8	7	14	5
AQP4	0	1	3	1	5	1	0	1	0	0	0	2	0	1	0	0	2	2	1	0	1	0	1	2	0	1	0	3	2	2	2	2	3	1	1	1	1	0	1	1	4	0	2	3	1	3	0	0	1
AQP9	0	0	0	0	0	0	0	0	0	0	0	0	0	0	0	0	0	0	0	0	0	0	0	0	0	0	0	0	0	0	0	0	0	0	0	0	0	0	1	0	0	0	0	0	0	0	2	0	0
AR	3	0	2	0	1	0	2	1	0	0	0	0	0	0	0	0	0	0	0	0	0	0	1	0	0	0	1	0	0	1	2	0	1	0	0	0	0	1	0	0	0	1	0	1	0	0	0	0	0
AREG	23	25	42	16	25	32	32	21	23	135	159	33	93	67	52	45	21	29	29	81	20	40	21	9	17	22	9	22	15	21	19	21	18	18	19	21	22	38	34	28	19	10	19	27	26	26	17	12	34
ARF4	440	372	566	482	364	609	680	542	517	1010	846	732	724	1056	771	800	503	578	783	696	650	992	859	634	650	791	679	538	851	756	783	989	829	398	402	509	518	617	464	605	349	526	499	594	344	571	420	336	597
ARFIP2	58	46	92	60	51	60	111	67	82	103	76	74	84	92	78	83	73	44	76	86	98	72	75	71	84	91	68	56	84	79	60	101	72	57	47	67	67	68	62	72	55	68	54	53	45	58	59	35	77
ARHGAP1	12	10	33	19	14	24	29	9	24	19	9	13	10	15	23	13	18	24	13	16	14	8	19	20	14	19	10	10	14	16	14	22	17	22	13	9	15	11	11	13	10	20	14	16	8	14	14	4	19
ARHGAP15	0	0	0	0	0	0	0	0	0	0	0	0	0	0	0	0	0	0	0	0	0	0	0	0	0	0	0	0	0	0	0	0	0	0	0	0	0	0	0	2	0	0	0	0	0	0	0	0	0
ARHGAP45	0	0	0	0	0	0	0	0	0	0	0	1	0	2	0	0	0	0	0	0	0	0	0	0	0	0	1	0	0	0	0	0	0	0	0	0	0	1	0	0	0	0	0	0	0	1	0	0	0
ARHGAP8	142	129	159	182	199	174	139	190	168	83	141	212	154	98	151	123	101	151	146	130	177	89	135	119	146	121	111	141	181	134	179	157	180	150	142	154	246	156	170	188	148	132	173	185	98	162	173	108	118
ARHGAP9	2	0	0	0	0	0	0	0	1	0	0	1	0	0	0	2	0	0	0	5	0	1	0	1	1	0	0	0	0	0	0	1	0	0	0	0	0	1	0	0	1	0	1	2	0	0	0	0	0
ARHGEF12	364	450	413	403	470	480	363	527	518	410	308	516	510	434	320	515	376	414	405	453	482	491	452	651	445	551	634	433	465	521	532	582	493	520	438	484	686	631	388	722	470	447	363	524	386	451	480	335	468
ARHGEF2	27	42	44	54	25	58	41	44	48	122	77	39	120	82	70	83	44	51	63	117	72	51	50	39	34	44	34	29	50	37	35	36	33	29	36	28	40	57	28	70	24	48	28	43	34	35	29	20	31
ARHGEF9	58	47	75	64	57	58	71	61	65	86	59	57	47	81	49	33	40	54	44	35	64	70	38	69	30	42	42	55	47	53	59	49	46	50	42	37	77	67	48	56	36	49	53	74	35	52	36	33	60
ARID4B	51	49	61	64	51	71	54	68	40	81	68	84	72	85	54	53	48	60	79	53	69	46	42	68	50	47	68	51	46	77	62	46	63	61	47	42	77	77	44	78	41	54	54	48	48	57	50	34	58
ARID5B	13	16	22	26	16	21	41	31	25	8	6	10	9	23	15	11	11	18	15	7	15	21	12	27	18	22	19	12	20	19	23	18	22	21	18	18	25	18	7	23	12	20	9	19	7	25	25	10	23
ARIH1	11	20	18	25	20	31	25	34	25	43	27	28	36	40	33	21	30	24	19	32	39	34	23	28	21	23	27	19	20	29	19	23	36	24	16	30	30	30	14	27	32	29	23	27	22	23	21	19	32
ARIH2	173	184	154	186	189	210	183	192	214	218	157	246	274	227	168	258	232	220	185	246	205	225	209	222	209	269	184	185	187	255	198	222	239	184	191	158	249	230	179	253	174	213	174	186	152	195	151	124	192
ARL1	265	234	348	269	222	303	368	303	344	452	309	412	307	388	375	377	291	288	389	377	352	427	373	353	304	435	322	296	393	421	348	449	402	266	260	286	288	365	296	347	235	304	262	350	165	261	231	185	295
ARL14	0	4	1	5	5	7	2	5	0	3	9	2	5	4	3	4	2	4	6	7	0	4	4	3	3	1	2	1	3	2	2	3	2	2	2	3	4	4	5	4	2	1	3	8	3	1	2	0	2
ARL4C	2	1	0	1	0	1	0	0	1	3	0	0	0	2	0	0	2	0	0	0	0	0	1	0	0	2	0	0	0	7	0	0	1	0	1	0	0	1	0	1	0	0	0	0	0	1	1	0	2
ARL4D	2	3	9	10	4	4	11	5	6	6	4	4	4	10	6	2	1	5	1	6	5	10	2	2	4	10	13	3	6	7	2	1	4	2	4	1	3	11	4	2	2	7	2	1	1	4	1	3	4
ARNT	171	181	189	261	255	227	231	292	260	391	384	321	299	300	270	303	213	262	247	250	263	236	254	246	200	224	212	210	266	227	254	299	261	172	206	197	258	232	195	312	233	230	216	274	174	191	194	189	215
ARNT2	1	0	2	0	0	4	0	0	0	1	0	1	0	4	0	0	0	1	1	2	0	1	0	0	0	1	5	0	0	2	1	0	0	1	1	0	1	0	1	2	2	1	0	0	0	0	1	1	1
ARPC3	701	473	982	995	689	938	1061	751	782	680	657	1043	817	780	567	846	545	763	901	764	879	727	575	794	573	891	445	677	925	933	581	797	801	539	454	633	806	942	959	713	668	779	999	1005	597	892	648	456	619
ARPP19	74	73	129	120	76	117	166	129	152	136	118	166	111	117	107	155	86	106	124	110	158	116	118	155	130	105	69	98	137	122	119	166	130	89	80	114	133	145	79	176	74	121	105	130	57	111	80	78	142
ARR3	1	0	0	0	0	0	0	1	0	0	0	0	0	0	0	0	0	0	0	0	0	0	0	0	0	0	0	0	0	0	0	0	0	0	0	0	0	0	0	0	0	0	0	0	0	0	0	0	0
ARRDC4	29	41	74	49	80	132	53	119	83	120	97	154	130	103	108	156	104	155	160	142	167	50	90	86	94	61	39	67	87	35	130	88	120	69	73	84	97	89	142	141	90	133	79	95	69	172	71	77	45
ARSE	4	5	4	3	8	7	4	13	11	10	3	7	1	7	6	12	6	7	6	4	9	3	7	6	6	4	8	9	12	4	7	13	11	9	10	7	8	6	13	8	11	4	3	8	4	5	6	2	11
ARSG	10	14	12	5	15	12	14	13	14	27	12	17	20	40	15	5	17	20	15	13	14	27	10	7	13	14	23	11	12	17	15	12	8	9	15	7	9	19	10	11	10	16	8	6	7	15	9	7	15
ASAH1	400	369	364	392	453	481	439	542	478	353	221	567	259	326	324	345	337	530	395	304	389	434	387	534	466	444	223	329	449	480	392	521	505	402	350	417	656	436	424	647	475	461	447	483	305	439	348	289	507
ASB3	17	12	15	19	8	12	15	21	18	18	14	12	12	18	6	6	11	9	13	11	9	6	9	12	7	11	11	15	12	18	13	14	21	9	9	11	21	18	9	12	10	21	12	10	15	7	15	8	15
ASB5	0	2	0	0	1	0	0	0	0	0	0	0	0	0	0	0	0	0	0	0	0	0	0	0	0	0	0	0	0	0	0	0	0	1	0	0	0	0	0	0	0	1	0	0	0	0	0	0	0
ASCC3	86	94	88	114	112	99	113	160	144	98	68	159	99	93	67	117	104	87	102	96	140	124	100	144	139	117	118	106	139	153	112	172	164	127	93	123	154	141	126	128	131	121	81	121	101	137	111	86	108
ASCL1	0	0	2	0	0	4	0	1	0	1	0	0	0	7	0	2	0	1	1	0	0	3	0	3	3	0	4	1	0	5	0	0	0	2	0	1	1	2	0	2	1	3	0	0	1	0	0	0	2
ASF1A	93	96	112	176	104	124	128	123	109	74	80	128	131	125	98	89	64	116	107	115	123	89	83	102	69	86	79	93	101	131	106	108	112	92	58	94	135	144	96	115	74	109	105	136	83	90	75	52	125
ASF1B	21	17	23	10	13	20	11	7	16	2	5	4	5	8	2	2	0	19	21	4	7	7	3	7	0	4	10	5	4	13	12	2	7	7	15	4	5	16	7	9	3	14	15	4	11	20	4	6	9
ASGR1	60	45	75	9	31	43	78	30	37	31	21	18	2	22	33	9	5	31	44	0	32	45	89	50	27	64	54	35	50	74	88	16	26	41	76	43	43	70	66	75	45	65	61	51	40	22	27	12	50
ASNS	85	50	70	72	81	115	97	76	76	274	278	133	540	302	234	263	227	139	97	544	99	167	146	78	116	130	74	101	124	115	67	178	87	56	68	74	101	114	63	75	57	80	94	81	46	106	55	49	63
ASPM	1	0	0	0	0	0	0	1	0	0	0	0	0	0	0	0	0	0	0	0	0	0	0	1	0	1	0	0	0	0	0	0	1	0	0	0	0	0	0	0	0	0	0	0	0	0	0	0	0
ASPN	104	6	1	3	5	1	5	7	5	1	30	4	0	6	6	3	0	3	8	0	7	1	28	4	1	4	17	0	3	4	12	2	6	1	12	1	3	4	46	3	2	1	23	4	1	0	6	1	3
ASS1	7	19	18	11	12	14	16	15	29	13	12	18	8	28	9	21	11	16	11	19	26	23	18	20	14	19	7	12	15	10	19	17	26	15	8	10	12	21	8	32	19	16	10	16	12	16	15	14	17
ASTN2	2	3	3	0	3	1	2	1	3	2	0	3	2	1	0	0	1	3	0	1	1	1	0	1	2	2	2	2	2	1	3	0	4	2	1	0	4	2	3	2	1	2	0	3	1	0	5	0	2
ATAD2	20	30	20	30	23	23	24	25	23	18	11	28	11	25	18	16	16	24	34	28	32	34	28	40	38	29	39	30	37	30	21	33	34	29	26	26	24	36	38	30	23	19	25	30	15	23	23	19	22
ATAD5	3	1	2	0	0	0	0	0	1	0	0	0	2	0	0	1	0	1	2	1	3	0	0	2	0	0	1	1	0	0	1	3	0	0	0	0	1	2	1	3	1	1	0	1	0	1	1	0	3
ATF1	24	23	21	22	13	17	19	19	15	17	21	21	12	22	16	6	21	13	14	11	19	26	25	17	9	28	37	9	23	29	26	11	11	17	19	15	13	22	22	13	18	19	27	22	9	15	16	11	23
ATF3	0	2	0	1	3	2	3	2	2	28	14	4	17	8	9	5	1	2	0	7	2	2	3	6	1	3	1	1	3	1	0	7	2	3	1	3	4	4	1	3	3	1	0	2	0	1	6	2	1
ATF4	541	431	596	772	545	622	769	692	571	1493	1656	881	2222	1338	1111	1418	1125	723	670	2140	617	1230	1046	633	873	990	795	725	701	718	652	1245	552	414	448	600	881	701	527	814	563	567	604	717	403	545	446	350	590
ATF5	16	15	59	15	29	25	24	15	16	21	16	29	17	17	23	11	14	46	30	12	20	28	43	19	17	30	35	17	24	24	37	14	13	29	51	21	31	25	38	31	28	34	35	21	20	15	21	18	18
ATF6	39	45	46	45	47	50	55	68	76	39	15	58	53	45	27	46	54	46	44	61	70	75	58	56	55	63	35	38	55	63	55	76	68	54	47	48	62	66	53	71	51	44	39	58	39	58	34	36	57
ATF6B	3	8	11	7	3	6	14	4	11	3	2	4	8	6	4	4	4	2	2	1	5	4	5	5	4	9	9	12	4	7	6	7	7	9	7	4	13	9	4	6	2	5	4	5	3	4	4	2	5
ATG12	3	8	12	6	5	15	11	5	5	15	10	7	5	13	8	6	4	5	11	9	3	6	10	10	4	15	15	7	13	9	6	8	12	12	3	10	10	10	7	8	9	6	6	6	7	2	8	6	6
ATG3	95	95	129	153	122	120	119	153	160	225	187	168	208	175	150	148	133	134	153	187	140	142	148	106	114	156	100	107	158	148	99	166	157	119	117	122	136	142	154	194	95	134	133	140	97	125	101	84	146
ATG4C	55	64	35	61	66	98	71	76	62	50	54	85	77	62	57	66	57	67	71	80	85	72	67	73	69	57	47	71	56	79	67	87	77	81	66	61	87	84	74	89	85	71	65	67	42	92	52	43	75
ATIC	70	88	133	88	69	107	133	121	101	96	52	122	99	122	66	88	76	115	85	110	91	91	60	130	59	114	133	84	106	135	72	111	98	127	92	73	115	116	88	135	78	90	78	88	79	102	80	45	90
ATM	38	50	51	44	30	48	45	45	56	32	24	40	35	47	36	32	30	46	44	27	46	36	55	59	33	37	86	24	49	56	37	45	51	57	48	24	47	49	31	40	38	35	31	44	34	39	25	19	41
ATMIN	69	95	88	108	77	79	89	105	106	111	82	95	108	98	77	113	78	79	85	117	76	91	66	97	100	100	78	70	95	96	53	96	93	93	53	66	108	99	57	97	76	79	75	92	59	67	87	52	105
ATP11B	57	61	58	84	68	61	67	80	55	56	58	69	71	64	83	63	49	51	62	92	78	62	80	62	63	67	75	65	86	70	49	83	75	76	80	59	81	73	76	75	76	60	52	68	42	65	54	48	66
ATP11C	99	143	180	102	86	159	176	138	166	66	35	117	103	138	103	120	140	123	80	135	128	179	145	101	115	187	77	82	110	175	131	121	129	170	149	90	138	202	107	196	105	162	92	110	63	161	81	67	144
ATP12A	1	4	0	0	0	0	0	0	2	4	0	0	0	0	0	0	0	0	0	1	0	1	1	3	2	2	7	1	2	2	2	2	2	2	1	0	2	2	1	0	0	0	2	0	2	0	2	0	1
ATP1A1	2491	2183	2826	3707	3178	2893	3452	3872	4221	1584	1204	3993	1362	2231	2509	2996	2191	2456	3413	1280	3737	2696	3143	3654	3037	2866	3401	2794	3851	2789	3163	4010	3887	2799	2624	2978	3190	2830	3355	3625	2955	2773	3021	3452	2266	2886	2608	2286	2928
ATP1A2	2	2	2	4	4	7	6	6	1	15	5	4	2	20	6	3	2	8	10	0	4	3	7	2	0	2	23	2	0	13	5	0	3	8	4	3	6	6	4	7	2	7	7	2	3	3	5	4	10
ATP1B1	2789	2312	2384	3512	2967	3282	2540	3709	3574	1297	1343	4196	2020	1678	1926	3262	2758	2535	2711	1926	3386	2428	2824	3315	3414	2876	2665	3229	3792	2830	3046	4662	3634	2676	2614	2967	3457	2828	3100	3253	3032	2749	3123	3667	2225	3007	2639	2292	2871
ATP2C1	210	205	226	207	200	283	241	296	263	186	171	292	259	276	209	180	173	251	234	173	260	235	225	256	218	255	320	140	222	284	249	265	210	270	264	158	290	325	225	268	220	237	180	252	167	266	157	150	216
ATP5B	1611	1388	1198	1682	1679	1588	1545	2027	1665	1346	1104	2267	1421	1398	1418	1820	1384	1542	1833	1332	1984	1406	1381	2229	1697	1681	2553	1590	1996	1780	1640	2042	1827	1829	1521	1585	1943	1877	1840	2005	1497	1409	1796	1877	1371	1544	1531	1288	1693
ATP5C1	831	692	950	935	880	915	876	976	890	927	836	989	717	858	736	737	595	903	816	632	901	841	758	758	693	945	764	744	966	980	889	892	1049	781	771	804	996	978	978	958	788	867	992	812	640	916	603	518	828
ATP5J	4	3	4	5	0	1	5	5	6	0	3	6	3	5	1	4	1	4	1	0	5	1	3	2	1	2	2	2	3	3	4	7	6	2	1	2	4	0	4	4	3	4	5	5	0	1	3	4	2
ATP5S	4	3	5	10	7	6	3	5	8	7	2	3	4	7	7	6	3	3	5	18	8	7	3	8	5	3	4	3	7	7	3	2	11	5	2	5	8	11	7	11	6	5	3	7	2	6	4	5	4
ATP6AP1	180	210	304	195	179	270	327	227	313	269	145	263	155	260	185	253	204	230	235	160	288	270	235	291	228	304	223	174	268	313	218	262	291	261	242	176	325	296	252	379	221	218	161	247	147	271	183	140	254
ATP6V0A4	0	0	0	0	0	0	0	0	0	1	0	0	0	0	0	0	1	0	0	0	0	0	0	1	1	1	0	0	0	0	0	0	0	0	0	0	0	0	0	0	0	0	0	1	0	1	0	0	0
ATP6V0B	27	32	30	30	27	29	37	38	39	61	21	54	35	53	35	47	38	29	45	48	29	59	46	50	35	41	57	28	52	38	45	36	41	69	36	29	46	36	56	49	28	31	29	37	23	28	33	18	50
ATP6V0E1	1950	1821	2004	2594	2128	2522	2208	2357	2979	1905	1724	2823	2269	2249	1912	2167	2005	2474	2228	2185	2672	1955	1972	1789	1821	2447	1454	1740	2235	2507	2249	2450	2681	2296	2145	2139	2880	2957	2691	2609	2114	2287	2309	2310	1608	2863	1522	1563	2365
ATP6V1B1	0	0	0	0	0	0	0	0	0	0	0	0	0	0	0	0	0	0	0	0	0	0	0	0	0	0	0	0	0	0	0	0	0	0	0	0	0	0	0	0	0	0	0	0	0	0	0	0	0
ATP6V1B2	82	106	98	145	71	91	112	102	106	101	92	132	141	120	93	111	100	93	120	131	91	90	61	114	84	89	120	90	89	143	90	96	94	121	102	96	126	132	103	135	87	84	86	98	69	107	76	57	84
ATP6V1D	113	106	132	203	149	132	137	148	139	208	205	199	244	159	148	177	131	122	116	226	144	99	113	122	142	160	115	145	154	149	111	196	134	132	97	156	198	166	106	183	124	129	123	165	117	148	106	106	115
ATP6V1F	807	657	996	750	935	846	991	976	1166	1100	979	1186	870	1104	1063	1010	771	938	1014	930	1107	894	887	874	763	958	1074	655	989	966	899	1044	1080	905	938	886	1098	982	1245	1105	851	883	983	1009	668	1015	662	625	832
ATRAID	1391	1357	1777	1390	1212	1823	1850	1389	1914	1259	927	1712	806	1520	1279	1150	1089	1810	1468	966	1545	1614	1325	1157	1025	1888	1236	977	1379	1943	1508	1287	1573	1614	1312	1082	1398	1838	1745	1503	1184	1556	1479	1335	992	1789	983	929	1710
ATRX	55	56	46	37	45	65	69	62	84	61	31	73	30	53	33	40	44	70	54	32	52	50	67	93	56	82	108	47	58	75	42	82	70	70	56	66	81	95	65	86	44	56	48	63	42	56	57	47	69
AURKA	7	2	5	6	10	2	6	10	7	7	5	2	2	5	3	6	2	2	4	3	6	1	4	7	7	8	9	5	0	9	4	3	4	1	6	6	4	5	8	4	2	1	0	5	3	5	2	4	6
AURKB	5	6	5	2	1	1	4	3	2	2	2	4	3	3	1	0	1	1	5	0	6	0	1	2	0	4	4	1	1	2	1	2	1	2	3	3	1	2	3	2	1	3	3	1	0	2	1	3	1
AVP	0	0	0	0	0	0	0	0	0	0	0	0	0	0	0	0	0	0	0	0	0	0	0	0	0	0	0	0	0	0	0	0	0	0	0	0	0	0	0	0	0	0	0	0	0	0	0	0	0
AXIN1	0	0	0	0	0	1	1	0	1	1	0	0	1	1	0	0	0	1	2	0	1	2	0	1	0	0	2	0	0	3	2	0	0	1	0	1	1	1	1	2	0	0	0	0	1	0	0	0	2
AXL	30	41	67	25	7	30	69	20	40	22	11	15	11	53	15	18	21	46	21	13	26	27	23	15	15	35	61	6	10	60	27	16	26	34	26	9	18	69	29	20	17	49	12	13	10	37	12	15	26
B2M	1494	1324	2670	27051	2086	2106	2936	2056	2809	1672	1992	2333	1481	1488	1452	1616	1312	1828	1831	1666	2031	1573	1762	1770	1593	1737	815	1602	2501	1522	1753	2153	2574	1440	1593	1655	2057	1759	2314	2282	1736	1863	2104	2174	1332	2164	1373	1387	1517
B3GALT6	15	20	39	29	20	33	60	37	28	43	20	36	35	36	28	19	23	32	43	50	21	25	24	30	17	26	35	22	21	24	25	34	29	31	21	19	25	31	28	33	21	21	23	25	12	28	24	17	20
B3GAT1	0	0	3	0	1	0	0	0	0	3	3	0	0	0	0	0	0	1	0	0	0	4	0	0	0	0	1	0	0	1	0	0	0	0	0	0	0	2	0	1	0	0	0	0	0	1	0	0	0
B3GNT2	2	1	2	1	1	2	0	1	0	0	0	2	0	0	0	0	2	0	0	0	0	1	3	1	1	0	0	0	0	3	1	0	2	1	0	1	0	0	1	2	2	1	3	1	0	0	1	1	0
B4GALT1	0	1	3	1	0	3	3	1	0	2	1	6	0	4	2	0	0	1	2	1	0	2	1	5	3	1	3	0	3	0	0	0	0	0	1	1	3	1	2	2	0	0	0	1	0	0	3	1	2
B4GALT2	1	0	2	1	0	0	0	0	0	1	0	1	0	0	1	1	0	2	0	0	0	0	0	2	2	0	2	0	0	0	3	0	0	1	1	0	0	0	0	1	0	0	0	2	1	6	1	0	0
B4GALT5	10	13	16	15	4	20	18	9	13	21	16	8	17	7	9	15	7	9	10	19	11	11	9	13	16	9	5	6	20	9	8	3	11	7	15	18	18	19	15	13	19	15	7	15	6	8	2	7	15
B4GAT1	1	0	0	0	0	0	2	1	1	0	0	1	2	0	2	0	0	0	0	0	1	0	0	1	0	0	0	1	0	1	0	0	2	2	1	0	0	0	0	0	1	0	0	0	1	0	0	0	0
BAAT	44	34	58	33	52	29	40	20	46	12	60	27	7	13	49	20	8	37	51	5	34	17	71	25	23	41	32	37	19	20	77	25	22	55	57	30	60	51	87	46	39	58	66	39	54	42	16	33	25
BACE2	9	6	6	11	2	12	11	5	6	6	5	3	2	12	5	7	7	6	12	2	5	9	6	4	8	6	4	3	4	10	3	5	4	5	3	2	3	5	8	8	4	5	4	6	0	7	4	4	5
BAD	1	7	11	3	1	4	8	4	6	1	0	4	1	0	3	6	2	0	2	1	10	2	2	5	5	2	5	1	1	4	1	5	3	5	4	2	3	8	1	6	1	5	3	4	0	3	5	1	1
BAG3	98	94	152	90	121	114	172	141	186	146	116	161	155	109	86	138	94	128	109	137	182	114	102	149	151	119	125	116	156	123	123	192	152	80	72	105	156	131	82	182	112	112	82	136	89	113	106	78	105
BAK1	0	0	1	1	0	0	1	1	1	0	1	2	0	0	1	1	0	0	1	1	0	2	0	0	0	0	0	0	0	0	0	0	0	0	0	0	0	1	0	0	0	0	0	1	3	0	2	0	0
BAMBI	145	201	232	121	97	193	302	120	193	198	165	178	148	277	161	136	158	205	219	161	155	144	119	84	102	210	189	96	133	229	135	117	124	169	137	89	74	236	123	140	94	184	161	109	106	206	82	87	203
BANF1	67	46	68	57	50	79	104	68	75	36	32	52	60	56	43	37	52	64	70	53	66	58	44	55	47	75	34	45	64	89	48	65	86	42	57	42	69	68	82	71	52	54	71	77	39	47	51	39	52
BAX	637	610	842	697	513	889	855	713	757	560	395	882	828	680	605	1057	788	685	733	886	791	848	747	680	753	871	769	609	734	832	786	807	720	639	659	610	683	904	790	834	544	705	749	679	410	816	516	430	705
BBC3	24	34	54	52	21	31	60	30	24	107	70	26	40	60	47	49	34	37	42	34	40	43	54	29	27	35	42	22	26	36	32	34	32	19	19	18	25	40	33	47	18	20	27	20	17	23	23	11	43
BBOX1	10	6	5	3	21	3	0	9	13	5	4	6	0	1	1	2	0	4	8	0	9	2	4	11	2	10	11	2	11	5	5	7	6	13	6	13	10	5	11	8	10	6	7	8	4	5	5	11	2
BBS10	8	12	18	11	9	12	15	14	8	28	18	21	19	15	15	16	11	10	18	13	17	12	15	9	10	5	4	14	12	7	9	14	21	13	8	4	15	15	4	18	14	17	7	23	9	10	9	5	15
BCAS2	95	86	84	88	72	89	123	69	90	161	145	76	111	128	88	106	50	91	85	122	86	100	70	66	52	94	84	64	78	95	71	82	79	80	76	61	91	109	87	108	68	81	98	74	43	85	45	45	81
BCAT1	92	103	92	82	121	121	112	82	136	96	71	119	166	134	110	138	124	120	106	168	122	119	97	108	114	112	166	77	89	169	112	120	113	92	73	70	134	144	71	82	90	107	72	95	71	97	83	65	120
BCAT2	0	1	3	1	3	1	2	4	1	0	1	0	0	0	1	2	1	1	0	1	3	2	0	3	0	2	3	1	1	1	1	1	8	3	3	2	2	3	5	2	1	1	3	4	3	1	1	1	2
BCL2	1	4	3	4	1	3	1	0	1	8	5	0	9	2	5	6	2	2	2	3	1	2	2	2	3	1	7	2	2	1	2	4	2	1	3	4	0	1	2	1	0	0	0	4	2	2	2	1	1
BCL2A1	0	1	1	1	0	0	0	0	0	1	0	0	0	1	0	0	0	0	0	0	0	1	0	0	0	0	0	0	0	1	1	0	1	0	0	0	0	0	0	0	0	0	0	0	0	1	0	0	0
BCL2L1	1251	1242	1179	2117	1243	1571	1438	1608	1348	2690	2601	1933	2594	2280	2165	2219	1572	1369	2184	2600	1547	1763	1609	1534	1403	1854	1844	1162	1406	1699	1577	1676	1359	1475	1426	1309	1356	1763	1597	1567	1344	1236	1521	1613	1038	1445	1483	914	1504
BCL2L11	68	84	79	95	62	102	105	110	110	121	116	112	105	58	74	87	75	98	67	77	126	80	85	97	92	103	104	76	113	112	79	115	103	87	76	114	96	89	81	131	80	84	75	103	53	84	115	48	89
BCL2L13	56	62	96	64	75	95	98	85	98	132	93	119	66	95	101	70	73	76	76	79	97	84	94	109	77	69	112	68	96	103	75	94	97	93	56	66	76	96	70	123	93	82	58	96	47	80	85	44	84
BCL2L2	5	11	9	9	5	13	12	12	7	14	10	9	8	9	5	9	9	8	8	14	19	8	9	15	11	3	16	7	10	13	11	7	13	9	9	4	6	13	3	8	7	11	3	6	6	8	8	2	2
BCL3	64	77	76	108	61	97	102	100	51	94	122	70	97	73	74	96	69	66	84	112	66	98	71	71	66	91	121	63	71	97	89	63	61	60	74	60	76	109	79	82	76	56	77	90	50	72	61	48	71
BCL7B	14	6	5	13	13	12	12	11	16	12	7	13	15	10	16	12	8	9	16	17	12	17	12	13	14	14	12	6	16	13	9	14	14	10	9	9	10	14	18	15	20	8	13	11	6	14	14	6	9
BDH1	0	0	1	7	3	0	1	0	3	0	0	0	0	2	4	2	4	1	2	1	0	2	3	4	1	4	5	3	1	5	3	1	5	4	2	1	1	2	6	0	5	4	3	3	1	1	3	2	2
BDNF	14	16	13	34	16	14	21	34	39	22	31	18	107	29	10	34	30	13	17	75	29	18	20	28	26	26	25	17	20	24	13	39	31	18	13	20	33	28	13	22	35	21	15	41	28	18	38	33	20
BECN1	25	24	34	48	35	45	60	36	46	31	36	58	53	30	21	47	22	32	47	54	45	31	30	52	35	58	35	24	29	50	36	53	32	36	30	30	50	40	37	42	44	50	31	55	22	35	31	17	35
BEX3	1455	1177	1285	1742	1810	1647	1565	1774	2331	901	795	2255	592	1202	969	1078	894	1679	1725	561	1866	1198	1072	1394	1040	1347	1170	1088	1588	1582	1459	1406	1602	1059	935	1544	2050	1672	1431	1849	1593	1611	1692	1801	1361	1628	1295	1350	1616
BHLHE40	28	21	43	26	15	41	45	24	38	269	194	18	47	83	53	43	44	39	37	43	28	60	38	47	29	47	96	29	28	61	20	34	20	50	23	29	36	63	23	57	22	36	16	32	22	30	30	13	55
BID	62	83	90	60	62	86	96	86	69	32	32	68	32	48	39	59	39	81	54	29	68	76	43	62	56	83	69	39	64	105	68	57	63	81	63	46	61	69	49	83	80	75	50	66	36	83	30	34	75
BIN2	0	0	0	0	0	0	0	0	0	0	0	0	0	0	0	0	0	0	1	0	0	0	0	0	0	0	0	0	0	0	0	0	0	0	0	0	0	0	0	0	0	0	0	0	0	0	0	1	0
BIRC2	17	20	9	23	26	23	15	27	17	29	25	27	22	26	18	25	10	20	29	27	20	19	21	40	24	26	39	10	12	28	21	20	31	30	23	13	30	32	21	22	17	18	20	18	15	18	18	20	32
BIRC3	131	254	379	1836	194	539	408	533	203	864	1278	321	1280	420	270	555	399	226	211	1502	236	367	209	255	276	292	145	297	284	256	190	397	210	260	215	196	211	248	299	417	167	248	199	325	141	292	179	81	204
BIRC5	1	0	2	1	1	1	0	1	1	1	0	0	0	0	0	0	1	1	1	0	0	1	0	0	0	0	0	0	0	0	0	0	0	0	0	0	0	0	0	1	0	0	1	1	0	1	0	0	1
BIRC6	106	135	107	104	106	157	105	146	125	57	48	149	88	124	85	141	98	104	138	91	115	137	132	166	116	143	199	109	126	133	143	134	120	149	129	115	156	183	105	162	136	125	99	151	82	128	144	87	128
BLCAP	0	1	0	1	0	1	0	0	2	0	0	0	1	0	0	3	0	1	2	1	1	2	0	2	0	1	1	0	2	1	0	1	0	0	0	1	0	3	0	3	1	0	0	2	1	0	1	1	2
BLMH	0	2	5	1	2	6	5	3	0	5	3	4	2	4	4	2	6	8	2	1	6	3	3	6	4	5	6	5	3	2	1	3	8	3	2	3	7	4	4	6	1	4	4	3	3	1	6	1	4
BLNK	2	10	13	15	5	7	6	6	6	3	2	7	4	6	4	4	6	6	6	4	8	9	10	12	7	11	7	9	14	7	4	18	15	11	5	2	4	4	1	8	7	13	5	12	4	4	4	3	12
BLOC1S2	130	100	144	186	140	103	204	169	138	152	138	217	211	178	148	165	135	154	164	235	164	156	114	140	122	149	109	113	169	176	141	163	141	113	132	135	170	186	171	173	126	142	147	177	115	127	107	103	141
BLVRA	20	19	18	38	27	22	26	30	24	21	25	39	23	32	14	31	20	32	19	31	31	16	14	46	21	16	23	30	35	19	21	39	24	23	14	22	46	18	15	42	27	19	27	38	21	26	18	21	15
BLVRB	10	16	36	12	9	11	43	20	28	33	12	6	15	24	17	16	18	21	27	20	10	16	21	17	12	26	23	12	14	20	15	16	20	19	21	16	15	14	19	26	13	9	11	14	2	15	11	8	18
BMF	53	74	135	32	62	123	109	74	79	32	36	62	17	55	39	32	24	82	91	18	77	122	75	61	42	102	84	44	46	66	83	54	55	117	99	54	58	121	89	89	43	104	73	71	48	93	43	28	104
BMP15	0	0	0	0	0	0	0	0	0	0	0	0	0	0	0	0	0	0	0	0	0	0	0	0	0	0	0	0	0	0	0	0	0	0	0	0	0	0	0	0	0	1	0	0	0	0	0	0	0
BMP4	4	3	13	5	6	8	8	5	7	4	4	8	1	7	2	6	3	8	10	1	3	2	4	1	6	2	7	2	3	2	3	5	8	8	1	7	5	3	12	4	9	11	2	12	2	7	1	3	7
BMP5	0	9	1	1	0	2	4	1	3	2	1	0	0	6	1	1	1	3	6	0	2	4	1	0	2	1	3	0	3	9	5	2	3	2	1	0	0	3	1	4	1	4	1	0	2	2	1	2	4
BMP6	4	6	6	5	4	7	8	2	9	3	4	5	2	8	4	6	2	6	1	5	4	5	2	7	4	3	10	5	5	6	4	8	8	8	4	2	6	8	6	5	6	3	3	4	4	5	8	4	5
BNC2	0	2	2	0	0	0	1	1	0	0	0	1	0	0	1	0	1	0	2	0	0	0	1	0	0	1	0	0	0	1	1	2	4	0	1	0	1	0	0	1	0	0	1	0	0	0	1	0	2
BNIP3	1	0	1	0	0	1	7	0	2	0	0	0	1	0	1	0	1	0	0	0	1	1	0	1	0	2	0	1	0	1	0	0	0	1	0	1	1	0	2	1	0	0	0	1	1	0	0	1	0
BNIP3L	102	99	122	123	97	102	179	140	146	201	137	148	144	167	112	139	122	113	126	131	146	122	98	152	116	127	191	88	119	190	91	160	128	100	72	107	142	149	66	182	102	125	89	157	85	85	93	81	142
BOD1	0	0	0	0	0	0	1	0	0	1	0	0	0	0	0	0	0	0	0	0	0	0	0	0	0	0	0	0	0	0	0	1	0	0	0	0	0	0	0	0	0	0	0	1	0	0	0	0	0
BOLA2	1	1	3	1	1	0	1	1	0	0	1	0	0	3	1	1	0	0	1	0	0	0	1	0	2	1	3	0	1	0	0	0	0	1	0	1	0	1	1	0	3	0	1	0	0	1	0	0	0
BPHL	126	126	148	111	131	153	143	121	112	60	53	113	67	87	73	86	60	123	132	57	129	123	98	119	88	151	154	107	136	155	149	103	114	134	152	114	157	153	175	184	98	129	155	140	96	133	120	97	137
BPIFA1	0	0	0	0	0	0	0	0	0	0	0	0	1	0	0	0	0	0	0	0	0	1	0	0	0	0	0	0	0	0	0	0	0	0	0	0	0	0	0	0	0	0	0	0	0	0	0	0	0
BPIFA2	0	0	0	0	0	0	0	0	0	0	0	0	0	0	0	0	0	0	0	0	0	0	0	1	0	0	0	0	0	0	0	0	1	0	0	0	0	0	2	0	1	0	0	0	0	0	0	0	0
BPIFB1	0	0	0	0	0	0	0	0	0	0	0	0	0	0	0	0	0	0	0	0	0	0	0	0	0	0	0	1	0	0	0	0	0	0	0	0	0	0	0	0	0	0	0	0	0	0	0	0	0
BRCA1	3	4	1	1	6	0	2	1	2	0	0	4	1	0	0	1	0	5	1	1	2	0	0	1	0	0	0	0	1	2	1	4	0	0	0	1	0	3	0	3	1	3	2	1	0	1	0	0	1
BRD2	30	47	46	70	51	48	63	65	46	61	30	78	59	56	44	49	38	39	52	57	72	43	47	52	41	42	47	45	46	49	40	52	63	26	26	51	63	47	48	78	77	39	47	75	37	28	48	28	44
BRD3	46	72	104	103	92	103	69	112	56	78	46	88	127	90	65	75	55	95	66	70	93	88	81	67	84	67	128	45	58	91	89	93	72	79	68	63	95	95	57	73	64	87	51	81	67	77	58	61	87
BRE-AS1	0	0	0	0	0	0	0	0	0	0	0	0	0	1	0	0	0	0	0	0	0	0	0	0	1	0	0	0	0	0	0	0	0	0	0	0	0	0	0	0	0	0	0	0	0	0	0	0	0
BRIP1	1	2	0	1	1	0	0	0	1	0	0	0	0	1	0	0	0	1	3	0	0	0	1	1	0	0	1	2	2	1	0	1	1	0	0	1	1	0	3	0	0	1	0	2	0	1	0	0	1
BRMS1L	48	77	71	64	42	90	68	67	63	47	40	66	60	74	40	67	52	58	63	59	56	69	63	83	47	70	120	58	64	112	65	92	81	75	61	58	66	89	67	73	52	64	69	70	37	78	51	39	84
BRPF3	28	21	33	43	40	31	37	41	46	36	20	55	49	31	28	65	32	26	36	41	41	44	46	40	39	35	62	46	56	32	39	58	47	36	37	51	75	49	41	65	27	32	35	42	19	36	31	29	28
BSCL2	712	705	766	741	665	930	845	877	1011	752	442	1100	606	1002	658	763	653	916	899	678	980	859	804	846	730	933	960	565	796	1080	815	766	800	939	782	665	845	1120	838	1017	652	866	767	708	511	998	542	489	992
BTG2	17	14	14	12	9	15	20	9	17	56	50	18	18	25	28	17	14	24	23	32	16	33	32	27	14	22	28	22	16	29	16	20	10	19	19	15	19	21	16	43	16	26	13	20	6	17	12	9	22
BTG3	42	51	89	60	39	92	87	49	36	126	127	63	184	97	85	87	66	86	60	139	58	79	67	43	48	55	31	39	51	82	59	73	38	30	34	40	58	63	42	47	50	43	57	62	32	65	27	25	49
BTK	0	1	0	0	0	0	0	0	0	0	0	0	0	0	0	0	0	2	0	1	0	0	0	0	0	0	1	0	0	1	0	0	0	0	0	0	0	0	2	0	0	0	1	2	0	0	0	0	0
BTN3A2	6	8	9	59	7	5	12	19	11	5	8	13	10	10	6	16	9	5	13	12	9	7	11	14	10	9	8	4	10	13	6	5	10	18	7	8	5	9	11	7	5	14	9	15	8	13	2	11	10
BTN3A3	0	1	0	8	0	1	0	0	0	0	0	0	4	1	1	3	0	1	0	2	0	2	1	1	2	0	1	0	2	0	2	3	2	1	0	0	2	1	1	0	0	3	0	1	2	2	0	0	1
BUB1	4	1	0	0	1	4	2	1	2	0	2	2	4	4	2	2	0	0	3	3	3	2	3	1	1	1	2	1	0	1	3	4	1	3	1	0	1	2	0	4	1	0	1	1	3	0	4	1	0
BUB1B	0	0	4	1	4	5	1	3	3	0	0	0	0	1	0	0	0	1	1	0	2	0	1	0	0	0	2	0	0	1	0	1	0	2	2	2	1	0	2	2	0	2	1	1	0	1	1	1	0
BZW1	657	713	821	995	696	803	974	851	850	802	744	916	911	783	670	878	648	819	775	1107	731	737	644	700	620	911	788	633	742	947	756	838	682	691	652	654	815	897	717	929	602	688	646	773	528	759	479	443	687
BZW2	10	13	53	8	8	17	55	6	8	9	10	10	12	10	18	14	8	16	10	11	7	11	7	5	6	20	15	8	6	9	6	11	5	8	12	6	4	8	6	7	6	10	7	4	8	14	6	2	8
C15orf48	86	93	156	120	13	110	199	40	43	96	101	44	70	119	69	32	37	107	62	53	37	68	42	25	22	87	45	18	31	116	29	30	33	46	71	22	25	70	47	44	21	63	48	32	20	61	16	10	59
C16orf72	89	96	129	168	116	137	164	176	180	125	148	152	187	143	119	158	133	151	109	204	146	85	110	108	111	121	68	91	128	111	119	165	121	107	69	98	184	99	88	151	134	106	101	133	109	88	84	71	117
C1D	24	24	20	19	23	25	20	22	27	43	24	20	24	23	23	30	15	17	41	16	29	26	23	37	21	35	64	28	26	27	27	26	40	33	27	24	22	43	43	26	27	25	45	28	25	25	23	19	27
C1orf112	23	29	26	28	25	26	28	29	40	19	28	26	29	22	11	37	18	25	28	19	38	29	28	20	26	27	22	9	22	32	14	20	35	34	34	18	20	28	24	21	19	24	33	20	15	24	10	20	34
C1orf131	47	41	52	52	40	47	47	41	38	18	24	44	32	37	21	23	17	25	29	25	59	34	23	41	13	51	60	41	46	36	36	28	35	43	38	43	49	64	55	44	42	31	49	45	39	38	25	39	44
C1orf162	1	0	0	0	2	0	1	0	1	0	1	1	2	1	1	0	1	1	0	2	1	0	0	0	2	0	0	0	0	1	1	1	0	0	2	2	1	0	0	1	1	0	0	1	1	0	5	0	0
C1orf194	0	0	0	0	0	0	0	0	0	0	0	0	0	0	0	0	0	0	0	0	0	0	0	0	0	0	0	0	0	0	0	0	0	0	0	0	0	0	0	0	0	0	0	0	0	0	0	0	0
C1QA	0	0	0	0	0	0	0	0	0	0	0	0	0	0	0	0	0	0	0	0	0	0	0	0	0	0	0	0	0	0	0	0	0	0	0	0	0	0	0	0	0	0	0	0	0	0	0	0	0
C1QB	0	0	0	7	0	0	0	0	0	0	1	0	1	1	0	0	0	0	0	0	0	0	0	0	0	0	0	0	0	0	0	1	0	0	0	0	0	0	0	0	0	1	0	0	0	1	0	0	0
C1QBP	260	265	253	250	200	294	289	285	329	273	164	322	236	260	186	267	210	226	279	211	283	281	177	255	259	279	384	211	294	301	215	264	295	254	266	190	269	323	307	296	218	274	270	231	206	289	217	156	298
C1QC	0	0	0	0	0	0	0	0	0	0	0	0	0	0	0	0	0	0	0	0	0	0	0	0	0	0	0	0	0	0	0	0	0	0	0	0	0	0	0	0	0	0	0	0	0	0	0	0	0
C1R	26	43	65	399	27	47	68	62	77	39	35	41	42	34	35	56	46	44	29	63	71	31	35	57	47	39	44	28	41	35	35	51	54	40	35	11	49	48	40	52	50	57	36	40	39	40	45	30	35
C1RL	16	20	24	22	18	18	26	26	19	7	7	15	11	7	5	5	7	17	19	9	20	13	13	11	12	13	5	10	18	11	11	15	16	18	20	9	12	26	20	24	16	10	6	10	5	19	10	11	15
C1S	48	67	148	617	87	89	117	91	122	45	55	100	96	49	51	74	78	89	48	61	111	55	58	75	78	67	75	62	85	60	80	121	97	108	71	59	80	103	83	62	119	84	70	97	81	115	52	56	100
C20orf85	0	0	0	0	0	0	0	0	0	0	0	0	0	0	0	0	0	0	0	0	0	0	1	0	0	0	0	0	0	0	0	0	0	0	1	0	0	0	0	0	1	0	0	0	0	0	0	0	0
C2CD2	2	8	8	10	11	6	8	5	7	2	3	5	5	10	4	6	4	9	5	1	5	7	4	6	2	10	7	8	12	6	11	5	11	8	10	6	20	11	1	14	5	4	4	8	2	6	9	9	6
C2CD2L	0	0	0	1	0	0	0	0	0	0	1	2	1	1	1	0	0	1	3	1	1	0	1	0	1	0	0	1	2	0	0	2	0	0	1	0	0	0	0	1	1	0	0	0	1	0	0	0	0
C2CD5	30	28	39	35	36	37	35	33	37	46	19	36	39	33	25	34	33	35	37	39	38	32	23	42	28	42	64	32	36	46	26	28	31	42	32	36	37	36	23	49	42	33	32	41	25	31	37	18	29
C3	95	153	228	195	73	154	162	139	115	31	18	109	63	94	65	119	103	135	145	59	84	158	149	146	122	201	253	125	94	159	157	104	89	146	159	72	100	212	151	182	96	135	110	111	83	104	98	29	174
C3AR1	1	3	0	18	2	5	0	9	5	2	0	3	2	1	0	1	4	1	1	6	3	0	1	2	3	6	3	3	3	2	2	0	1	2	0	2	1	1	4	5	7	2	0	3	2	2	2	2	2
C5	15	26	31	15	30	31	23	39	27	10	16	30	3	15	14	16	16	24	14	4	14	17	12	22	12	13	10	10	20	10	32	26	21	23	26	12	32	26	23	15	24	38	17	36	28	17	8	27	5
C5AR1	0	0	0	0	0	0	1	0	0	0	0	0	0	0	0	0	0	0	1	0	0	0	0	0	1	1	2	0	0	0	1	2	0	0	0	0	0	0	0	0	0	0	0	0	0	0	0	0	0
C5orf49	0	0	0	0	0	0	0	0	0	0	0	0	0	0	0	0	0	0	0	0	0	0	0	0	0	0	0	0	0	0	0	0	0	0	0	0	0	0	0	0	0	0	0	1	0	0	0	0	0
C6orf62	568	600	619	810	539	719	704	701	724	1196	856	865	894	1182	1149	855	642	729	928	903	825	910	995	591	653	827	574	543	802	835	849	780	721	691	698	536	701	760	643	785	523	673	568	704	425	652	471	418	580
C9orf116	9	5	10	6	11	10	10	9	14	15	7	9	3	6	6	9	13	10	14	6	12	4	6	10	4	4	6	3	17	17	6	7	10	5	6	9	5	9	4	7	8	8	12	11	5	11	7	7	10
C9orf24	1	0	0	0	2	1	1	0	2	0	2	1	0	2	0	0	0	1	0	1	1	0	1	0	0	0	1	0	0	0	2	0	4	1	0	1	0	0	1	0	0	2	0	0	1	0	0	0	0
C9orf3	7	6	6	17	12	11	11	9	12	14	6	18	10	8	9	6	10	14	8	8	14	11	11	19	11	6	17	14	8	13	9	17	19	18	14	5	11	14	14	7	10	8	10	16	13	15	13	7	6
CA1	0	0	0	0	0	0	0	0	0	0	0	0	0	0	0	0	0	0	0	0	0	0	0	0	0	0	0	0	0	0	0	0	1	0	0	0	0	0	0	0	0	0	0	0	0	0	0	0	0
CA2	49	37	47	76	73	41	60	45	52	19	31	63	22	24	25	35	21	35	40	17	61	23	36	51	42	29	28	39	56	33	49	72	65	45	35	62	60	28	43	51	43	44	52	71	41	24	46	34	23
CA7	0	0	0	0	0	0	0	0	0	0	0	0	0	0	0	0	0	0	0	0	0	0	0	0	0	0	0	0	0	0	0	0	0	0	0	0	0	0	0	0	0	0	0	0	0	0	0	0	0
CA9	0	0	0	0	0	0	1	0	0	0	0	0	1	7	1	1	0	0	0	0	0	0	0	0	0	0	1	0	0	0	0	0	0	1	0	0	0	2	0	1	0	1	0	1	0	0	0	0	0
CAB39	190	154	194	267	195	199	247	284	267	126	145	285	184	147	121	225	159	206	228	214	285	184	206	281	234	223	219	228	289	222	203	276	280	191	209	224	281	244	207	306	232	215	196	260	123	210	189	154	218
CACNA1A	0	0	0	0	0	0	0	0	0	1	0	0	0	0	0	0	0	0	0	0	0	0	0	0	0	0	0	0	0	0	0	0	0	0	0	0	0	0	0	0	0	0	0	0	0	0	0	0	0
CACNA1B	0	0	0	0	0	0	0	0	0	0	0	0	0	0	0	0	0	0	0	0	0	0	0	0	0	0	0	0	1	0	1	0	0	0	0	0	0	0	0	0	0	0	0	0	0	0	0	0	0
CACNA2D4	0	2	3	4	3	1	9	2	2	1	0	0	0	0	1	0	0	0	2	0	2	0	1	2	1	3	1	1	0	1	2	2	0	2	3	1	0	3	0	0	3	2	2	0	0	1	0	2	3
CALCOCO1	5	2	10	11	3	11	15	4	5	4	6	10	10	10	8	12	5	4	5	6	10	12	10	14	10	11	31	8	9	18	10	10	9	17	15	7	9	11	12	5	6	12	5	7	8	13	8	3	5
CALM1	87	86	110	124	86	81	158	102	118	53	55	115	45	56	49	58	52	76	76	53	107	75	81	127	86	99	104	79	118	101	86	92	108	95	80	87	112	119	93	133	76	104	90	94	61	94	64	71	106
CALM3	7	7	5	7	4	3	11	5	5	6	0	4	3	3	3	3	1	4	6	6	7	5	1	6	3	9	8	7	3	3	1	5	3	2	3	1	3	1	2	4	5	4	4	4	7	4	2	0	5
CALR	297	239	1266	761	329	893	1030	765	336	504	479	641	581	461	265	830	328	433	693	569	1023	383	354	1034	378	283	379	307	554	510	400	684	544	271	446	485	467	1014	401	615	484	306	451	621	645	462	814	473	320
CALU	6	4	3	1	5	3	5	7	3	5	3	7	7	4	4	8	1	2	6	8	8	4	2	10	5	2	2	11	3	8	8	10	7	2	2	12	2	6	2	3	12	3	4	10	2	2	10	3	1
CAMK2B	0	0	1	1	0	0	0	0	1	0	0	0	0	1	0	0	0	0	0	0	0	0	0	0	0	0	2	0	0	0	1	0	0	0	1	0	0	1	1	1	1	0	1	0	2	0	0	0	0
CAMP	0	0	1	1	0	0	0	0	0	0	0	0	0	0	0	0	2	0	0	0	0	1	1	0	0	0	0	0	0	0	0	0	0	0	0	0	0	0	0	0	0	0	1	0	0	0	0	0	1
CAMSAP2	33	45	39	43	37	54	47	54	53	58	30	44	38	54	33	32	48	38	33	51	46	52	26	55	36	58	74	26	47	57	27	44	32	54	37	34	60	82	31	59	53	53	16	36	32	21	33	16	57
CANT1	15	16	34	17	13	10	16	18	14	20	20	17	19	22	12	19	18	22	16	11	21	22	21	24	17	19	10	9	22	22	20	22	21	6	10	20	15	23	20	18	15	23	9	15	9	13	11	10	19
CANX	53	51	68	70	57	48	81	85	93	114	70	83	75	59	51	85	74	62	48	81	70	56	42	81	51	52	44	55	74	66	50	91	65	54	28	61	74	47	46	106	75	59	51	95	33	58	67	40	56
CAPN1	35	33	54	43	40	49	60	55	55	33	17	58	27	30	34	44	32	44	47	28	40	37	29	33	35	31	45	32	39	37	47	49	54	31	30	36	44	59	45	59	35	38	37	44	19	46	35	34	30
CAPS	46	58	153	30	13	89	136	31	52	28	12	32	6	59	33	16	27	115	34	3	28	68	38	24	26	88	48	21	36	115	43	35	42	58	21	12	16	96	12	30	15	71	32	21	7	78	10	11	74
CARD16	0	0	0	0	0	0	0	1	0	0	0	0	0	0	0	0	0	0	0	0	0	0	0	0	0	0	0	0	0	0	0	0	0	0	0	0	0	0	0	0	0	0	0	0	0	0	0	0	0
CARD8	0	2	0	0	1	1	0	1	0	0	0	2	0	0	0	1	0	2	0	0	0	0	1	1	0	0	0	0	0	1	1	0	0	0	0	0	1	1	1	0	0	1	0	1	1	1	0	1	1
CARMIL1	22	51	18	34	23	34	43	54	55	33	8	51	27	32	17	39	27	33	46	27	49	45	29	87	39	49	83	39	39	60	30	40	55	62	62	23	52	79	54	55	40	40	36	32	23	58	59	14	46
CARS	31	36	48	47	29	39	51	52	48	79	49	52	96	82	65	76	47	55	45	95	44	71	39	63	41	51	87	45	49	59	46	66	50	47	50	45	38	68	39	51	28	41	39	46	31	50	31	27	43
CASC3	4	6	9	7	7	8	12	6	17	15	7	13	10	12	8	5	7	4	8	12	10	5	8	4	10	6	3	5	9	9	11	9	11	5	5	8	6	3	10	14	2	9	11	7	2	4	5	1	5
CASK	35	30	52	48	38	42	45	68	65	31	28	78	32	41	41	51	42	50	63	46	64	57	46	57	55	39	43	42	71	38	51	50	67	31	37	48	48	61	48	56	40	48	51	75	29	41	39	34	63
CASP1	0	0	2	27	5	0	1	1	4	0	1	1	0	0	0	1	1	1	0	1	3	0	0	0	3	0	0	2	1	0	0	0	1	1	1	1	2	2	1	2	1	1	0	3	0	1	5	0	1
CASP10	2	2	4	11	4	3	4	6	3	1	1	4	2	2	1	2	1	2	6	1	4	1	1	5	1	1	4	3	2	2	3	3	1	4	4	3	5	2	2	2	1	4	4	5	1	1	3	1	2
CASP2	30	36	53	28	52	37	51	52	42	48	46	46	30	47	52	59	33	39	47	50	56	46	31	69	39	33	46	38	46	35	26	40	57	41	31	35	59	69	28	58	42	36	36	30	28	36	49	27	56
CASP3	59	60	63	98	71	54	72	86	71	69	44	68	42	45	47	71	61	54	75	44	78	67	76	67	63	74	62	57	75	62	79	74	82	74	87	62	83	98	95	84	53	66	68	66	46	66	45	38	73
CASP4	11	14	11	49	17	16	16	23	23	16	14	20	19	13	9	27	14	11	11	18	15	16	6	26	13	16	17	16	23	11	5	14	22	29	9	11	18	30	9	28	13	16	15	12	14	21	16	10	11
CASP7	16	18	16	55	21	21	17	25	13	15	22	16	12	5	15	17	17	19	16	18	26	25	16	23	22	18	23	21	25	26	17	21	32	13	14	18	34	32	26	30	19	17	13	27	13	26	19	18	21
CASP8	11	16	25	27	11	17	22	20	16	9	10	12	8	15	13	17	8	12	17	8	14	14	4	10	10	14	14	12	16	17	12	13	10	19	12	11	16	16	22	14	8	17	15	14	11	18	14	11	23
CASP9	18	14	27	17	27	17	27	24	17	10	9	23	22	24	17	20	13	16	20	14	25	19	17	21	14	22	16	16	10	20	16	27	20	16	15	15	23	26	17	31	20	14	18	33	13	10	18	14	25
CASR	0	0	0	0	0	0	0	0	0	0	0	0	0	0	0	0	0	0	0	0	0	0	0	0	0	0	0	0	0	0	0	0	0	0	0	0	0	0	0	0	0	0	1	0	0	0	0	0	0
CAST	34	41	46	60	50	50	36	53	60	35	44	63	49	35	28	49	32	36	24	54	57	29	25	31	43	42	6	43	54	35	32	49	45	43	30	45	56	32	46	52	50	34	30	46	33	38	31	26	35
CAT	345	339	254	180	359	306	256	371	381	253	267	432	157	259	359	327	266	308	386	183	324	428	555	623	502	533	704	420	541	470	627	570	443	406	436	357	553	390	379	531	420	318	401	411	283	303	341	319	359
CAV1	100	153	227	69	86	193	310	106	172	98	48	129	36	143	75	55	64	183	137	67	103	108	91	85	65	145	76	69	94	183	104	72	77	115	105	40	81	175	83	82	76	134	85	88	59	164	95	59	123
CAV2	55	46	60	43	44	72	81	41	55	22	28	56	34	30	39	27	29	74	41	39	41	40	48	27	19	61	41	28	40	52	44	29	47	41	52	29	53	51	48	34	31	45	57	39	48	60	33	27	55
CB	8	7	12	13	11	12	14	10	15	21	9	7	11	10	7	4	5	8	5	11	8	7	23	4	14	11	12	9	13	13	12	8	10	7	8	7	8	7	7	13	4	4	11	15	6	4	11	6	3
CBLB	13	13	14	17	10	21	19	15	19	36	15	21	31	33	23	19	15	24	15	23	18	20	17	22	18	12	25	16	21	28	21	26	24	17	13	14	15	13	13	18	9	17	12	17	11	14	12	15	14
CBR1	463	306	326	318	388	272	427	323	452	143	116	354	149	122	144	188	136	253	299	157	392	171	261	338	235	301	293	253	356	329	391	281	427	406	524	409	466	495	593	451	354	398	628	372	317	330	270	268	385
CBR3	0	0	1	2	0	0	1	0	0	0	0	0	2	0	0	0	0	0	0	0	0	0	0	0	0	0	1	0	1	0	0	0	0	0	0	1	0	0	0	0	0	0	0	0	0	0	0	0	0
CBWD1	195	185	211	214	225	218	241	281	235	331	252	297	305	279	251	310	239	204	271	258	242	322	317	303	266	264	248	236	291	208	294	332	280	200	183	287	306	229	212	277	199	219	245	296	207	195	226	162	234
CBWD3	2	0	1	2	5	3	0	0	3	2	2	0	0	4	2	3	0	1	0	1	1	1	4	2	1	1	2	3	2	1	0	1	1	0	0	0	0	1	1	5	4	2	0	1	1	1	3	2	2
CBWD5	1	1	4	3	6	3	2	1	2	4	2	1	0	3	7	3	2	2	2	3	0	2	5	3	3	1	9	2	7	3	3	1	5	2	3	1	1	2	0	2	1	1	1	3	4	2	8	2	1
CBWD6	39	31	35	25	45	40	46	37	31	56	42	42	50	43	33	43	32	40	37	29	49	42	55	36	43	42	58	29	40	49	34	38	47	39	50	37	40	52	30	44	26	27	27	34	18	49	33	21	26
CBX4	76	109	144	158	132	144	114	146	132	519	437	212	463	271	280	369	295	152	129	401	190	253	271	176	204	140	147	151	209	132	141	306	176	74	97	135	215	134	94	193	147	144	96	182	106	104	158	104	155
CCDC80	126	167	153	41	87	202	265	82	213	72	34	163	14	142	95	54	48	257	140	3	102	124	89	76	41	132	197	34	77	140	95	41	71	212	146	53	69	233	100	92	78	195	88	110	63	207	64	58	170
CCDC85B	12	10	20	9	9	16	16	13	18	24	23	13	18	14	13	10	9	15	12	12	15	11	15	7	9	14	12	5	7	11	7	12	12	7	14	7	18	12	7	13	15	12	5	12	3	15	9	10	8
CCDC86	1	0	1	4	1	1	3	2	2	4	1	2	2	3	1	1	3	1	0	1	1	4	1	3	2	2	0	3	1	1	1	1	1	4	1	2	0	2	1	3	4	1	2	0	1	0	2	1	1
CCDC92	40	69	39	69	69	58	65	80	96	56	23	77	60	78	54	95	63	63	68	74	94	63	64	82	67	76	137	41	89	79	54	86	80	68	61	62	95	81	79	117	72	73	51	89	42	72	73	51	72
CCL11	0	0	0	0	0	0	0	0	0	0	0	0	0	0	0	0	0	0	0	0	0	0	0	0	0	0	0	0	0	0	0	0	0	0	0	0	0	0	0	0	0	0	0	0	0	0	0	0	0
CCL14	9	7	1	7	12	3	9	12	8	5	3	12	4	1	7	13	5	6	9	10	11	2	11	17	15	7	7	6	10	3	17	16	9	5	5	11	10	8	10	10	5	8	12	2	8	7	9	6	4
CCL15	81	61	78	70	114	67	71	92	108	65	64	102	46	42	53	110	55	47	103	89	100	74	121	127	79	91	101	114	115	80	120	119	149	61	114	118	108	70	161	119	84	94	121	96	71	63	99	45	56
CCL2	66	154	122	766	116	219	175	231	204	263	205	184	92	361	52	148	108	79	151	98	159	162	91	139	133	96	163	161	172	170	45	199	148	106	134	234	246	202	172	234	267	166	136	223	103	211	135	84	144
CCL20	93	210	407	205	154	629	496	634	114	844	1235	403	352	528	266	427	232	306	361	649	220	554	207	258	149	299	142	319	334	217	174	221	188	279	250	254	214	234	405	478	163	367	185	444	111	246	126	54	221
CCL22	1	0	0	5	0	1	0	2	0	1	0	0	1	0	0	1	0	0	0	6	0	0	0	1	0	1	1	2	0	0	0	0	0	0	0	1	0	0	1	0	0	1	0	0	0	1	0	0	0
CCL24	0	0	0	0	0	0	0	0	2	0	0	0	0	0	0	0	0	0	0	0	0	0	0	0	1	0	0	0	1	1	0	0	0	0	0	0	0	1	0	0	0	0	0	0	0	0	0	0	0
CCL3	0	0	1	2	0	0	0	0	0	0	1	0	1	0	1	1	0	1	0	1	0	0	0	1	0	0	0	0	0	0	0	0	0	0	0	2	0	0	0	0	1	0	0	1	0	0	0	0	0
CCL3L3	0	0	0	0	0	0	0	0	0	0	0	0	0	0	0	0	0	0	0	0	0	0	0	0	0	0	0	0	0	0	0	0	0	0	0	0	0	0	0	0	0	0	0	0	0	0	0	0	0
CCL4	0	1	0	18	2	4	3	3	0	2	2	1	2	1	0	1	2	2	6	7	1	0	0	0	0	0	3	4	1	0	0	3	0	2	1	5	6	0	0	7	2	2	0	2	3	3	3	1	0
CCL5	0	0	0	0	0	0	0	0	0	0	0	0	0	0	0	0	0	0	0	0	0	0	0	0	0	0	0	0	0	0	0	1	1	0	0	0	0	0	0	0	0	0	0	0	0	0	0	0	0
CCL8	0	0	0	4	0	0	0	0	0	0	0	0	0	0	0	0	0	0	0	0	0	0	0	0	0	0	0	0	0	0	0	0	0	0	0	0	0	0	0	0	0	0	0	0	0	0	0	0	0
CCNA1	0	0	0	0	0	0	0	0	0	0	1	0	0	0	0	0	0	0	0	0	0	0	0	0	0	0	0	0	0	0	0	0	0	0	0	0	1	0	0	0	0	0	0	0	0	0	0	0	0
CCNA2	11	6	14	4	7	7	14	2	9	0	2	3	5	2	0	2	2	2	6	3	7	5	5	3	3	3	5	3	2	4	3	1	5	5	7	1	4	7	5	17	3	11	5	3	3	8	5	3	4
CCNB1	14	6	17	13	6	10	23	12	22	13	4	9	9	10	4	10	8	11	17	7	22	8	11	12	12	8	13	7	10	10	15	2	9	20	15	12	13	14	19	17	19	12	7	13	10	12	13	7	7
CCNB2	7	4	6	5	5	6	7	2	8	1	0	3	3	3	2	5	4	5	4	1	2	1	1	0	1	1	5	1	1	3	1	1	0	4	4	2	3	2	3	3	1	5	4	8	3	4	2	1	1
CCNC	8	6	9	15	14	18	19	26	12	18	12	8	14	14	13	12	14	13	20	20	15	13	15	16	14	14	10	16	32	12	11	13	17	5	10	19	19	14	13	23	17	9	5	20	11	6	14	11	15
CCND1	2	4	7	7	4	6	2	2	7	4	1	5	5	1	1	1	1	5	3	0	7	3	2	4	0	5	4	2	3	3	6	3	7	2	3	4	4	3	6	7	10	2	3	2	5	4	5	6	5
CCND2	7	16	20	21	12	17	16	13	21	18	6	12	9	34	6	12	5	23	19	1	17	15	9	5	14	16	24	10	7	15	10	10	16	13	16	9	14	23	10	10	11	20	10	16	8	16	13	15	20
CCND3	3	7	18	12	4	4	9	7	13	5	4	8	5	3	3	1	3	8	3	3	2	3	8	4	9	5	18	1	8	8	3	4	5	17	9	4	4	14	6	10	9	4	0	2	4	3	3	2	9
CCNE2	2	4	1	1	3	3	2	1	3	3	2	6	6	1	2	1	0	2	5	2	0	2	1	3	4	1	4	2	3	1	5	1	4	6	4	5	3	1	2	2	2	5	0	2	2	3	1	2	2
CCNF	1	3	4	2	5	2	7	1	2	0	1	4	3	0	1	1	1	3	3	1	1	3	0	0	0	2	3	3	1	0	1	2	2	2	3	1	1	1	2	2	1	2	1	2	0	1	1	1	2
CCNG1	321	345	347	402	259	413	406	345	360	491	339	411	757	586	444	595	548	370	368	704	407	457	404	331	396	419	311	307	335	443	356	448	351	327	317	291	415	403	331	474	299	327	328	300	240	299	231	165	338
CCNG2	9	6	9	4	5	5	15	8	13	41	45	11	22	11	17	17	13	11	7	33	10	10	11	10	8	10	8	3	6	11	5	8	10	5	4	10	15	7	5	20	8	3	8	12	10	4	6	6	12
CCNH	102	104	138	178	115	225	157	134	151	165	158	149	187	157	113	171	105	105	212	159	200	120	110	178	82	146	133	112	137	173	111	141	131	104	105	97	137	204	136	136	98	124	133	159	100	148	83	73	148
CCP110	16	19	22	25	18	20	25	25	34	45	21	19	42	31	27	27	25	16	30	33	27	35	11	24	20	20	35	15	14	21	30	30	26	25	22	18	23	32	15	34	23	27	20	20	10	19	27	12	20
CCR1	0	4	1	3	2	1	1	5	5	0	2	2	0	1	3	1	0	2	2	0	3	3	1	2	0	1	1	2	1	2	4	1	2	2	1	1	1	4	2	0	2	4	3	1	2	4	2	2	3
CCR2	0	0	0	0	0	0	0	0	0	0	0	0	0	0	0	0	0	0	0	0	0	0	0	0	0	0	0	0	0	0	0	1	0	0	0	0	0	0	0	0	0	0	0	0	0	0	0	0	0
CCR5	0	0	0	0	0	0	0	0	0	0	0	0	0	0	0	0	0	0	0	0	0	0	0	0	0	0	0	0	0	0	0	0	0	0	0	0	0	0	0	0	0	0	0	0	0	0	0	0	0
CCR7	0	0	0	0	0	0	0	0	0	0	0	0	0	0	0	0	0	0	0	0	0	0	0	0	0	0	0	0	0	0	0	0	0	0	0	0	0	1	0	0	0	0	0	0	0	1	0	0	0
CCT5	695	666	649	864	733	793	658	950	844	683	579	980	1024	837	657	922	716	815	785	910	759	748	663	784	698	922	906	681	743	915	625	787	794	894	842	687	910	951	923	836	686	748	852	765	602	866	580	487	793
CCT6A	578	612	565	658	624	704	637	852	698	675	561	989	962	824	571	1081	747	608	766	1140	761	735	624	750	604	744	824	673	806	802	623	849	730	697	698	721	946	817	758	913	749	583	672	817	467	616	598	440	639
CCT7	243	218	272	281	214	305	260	318	237	259	175	292	324	243	219	280	222	261	246	283	282	268	196	265	180	244	224	190	240	294	219	271	239	252	232	229	296	337	244	292	235	245	257	268	198	264	215	148	249
CD14	1	8	9	23	6	17	6	14	17	4	0	11	3	5	3	7	1	7	4	5	12	7	3	11	9	13	3	8	14	4	6	21	7	5	4	5	2	9	2	5	12	13	6	14	13	12	7	2	8
CD163	4	0	5	1	0	3	2	1	3	0	2	1	2	2	1	2	1	1	5	1	2	3	2	4	2	5	3	3	4	4	1	0	2	3	1	1	2	6	3	2	2	2	3	1	2	2	3	2	1
CD19	0	0	0	0	0	0	0	3	0	0	0	0	0	0	0	0	0	0	0	0	0	0	0	0	0	0	1	0	0	0	0	2	0	0	0	0	0	1	0	1	0	0	1	0	0	0	0	0	0
CD2	0	0	0	0	0	0	0	0	0	0	0	0	0	0	0	0	0	0	0	0	0	0	0	0	0	0	0	0	0	0	0	0	0	0	0	0	0	0	0	0	0	0	0	0	0	0	0	0	0
CD24	2272	2425	3686	3914	2925	3079	4188	4335	3654	2525	2337	4312	1533	2276	2705	3307	2347	2911	3301	1783	3523	2854	2419	3467	3030	3245	2403	3129	3892	3122	2818	4101	3670	2631	2174	2952	3740	3329	2812	4519	3180	2913	3096	3557	2091	2902	2559	2146	3597
CD27	0	0	0	0	0	0	0	0	0	0	0	0	0	0	0	0	0	0	0	0	0	0	0	0	0	0	0	0	0	0	0	0	0	0	0	0	0	0	0	0	0	1	0	0	0	0	0	0	0
CD320	56	78	112	59	53	82	115	66	96	75	51	72	54	86	40	45	69	99	58	54	94	72	60	74	50	64	67	45	50	121	49	66	75	75	50	52	68	89	71	91	72	103	60	64	45	113	57	35	98
CD34	0	0	1	0	2	1	0	4	0	0	1	2	2	0	0	1	1	0	0	0	4	0	0	1	7	1	0	0	1	0	0	5	0	0	2	0	0	0	2	0	3	2	1	1	2	0	1	1	0
CD36	4	6	4	1	5	6	6	6	12	4	1	4	0	3	3	3	4	10	6	0	7	21	6	6	9	16	14	6	8	15	12	7	7	14	4	6	6	23	7	4	6	11	4	10	5	7	1	6	22
CD37	0	0	0	0	0	0	0	0	0	0	0	0	0	0	0	0	0	0	0	0	0	0	0	0	0	0	0	0	0	0	0	0	0	0	0	0	0	0	0	0	0	0	0	0	0	0	0	0	0
CD3D	698	555	523	620	515	607	524	585	486	285	275	587	196	314	310	401	340	543	648	232	577	492	480	444	332	725	391	431	510	749	583	393	561	433	537	553	600	685	648	543	379	545	834	540	537	640	435	412	599
CD3E	0	0	0	0	0	0	0	0	0	0	0	0	0	0	0	0	0	1	0	0	0	0	0	1	0	0	1	0	1	1	0	0	0	0	1	0	0	0	0	0	0	0	0	1	0	0	0	0	0
CD4	0	0	0	0	0	0	0	1	0	0	0	0	0	1	0	0	0	0	0	0	0	0	0	0	0	0	0	0	0	0	0	2	1	0	0	0	0	0	0	0	0	0	0	0	0	0	0	0	0
CD40	0	2	2	6	0	0	0	1	1	0	0	0	0	2	2	1	1	1	2	0	1	2	1	0	0	3	1	0	0	0	2	0	2	1	0	0	1	2	1	1	0	1	1	1	0	2	1	1	1
CD44	1	22	25	30	15	23	29	18	27	29	16	13	31	34	7	26	20	21	19	35	15	30	7	14	21	20	21	11	7	31	10	27	26	8	23	12	19	27	13	31	20	13	11	25	11	15	18	15	15
CD48	0	0	0	0	0	0	0	0	0	0	0	0	0	0	0	0	0	0	0	0	0	0	0	0	0	0	0	0	0	0	0	0	0	0	0	0	0	0	0	0	0	0	0	0	0	0	0	0	0
CD52	0	0	2	0	0	2	0	0	0	3	0	0	0	0	1	0	0	0	1	0	2	1	1	2	0	2	1	0	0	1	0	0	1	5	0	0	1	4	1	2	0	2	3	0	0	0	0	0	2
CD55	55	50	120	62	53	107	106	70	59	82	104	75	159	117	91	79	68	98	111	126	101	120	57	92	56	88	121	59	87	87	67	101	68	100	51	46	67	181	48	63	59	57	36	87	49	87	37	45	85
CD58	162	145	183	243	139	218	160	172	195	245	191	171	196	226	214	188	175	168	214	201	161	269	209	140	140	228	132	134	200	245	182	143	183	170	166	111	167	227	195	204	126	181	218	153	132	191	123	93	127
CD69	0	0	0	0	1	0	1	0	1	2	4	1	0	0	0	0	0	0	0	0	0	0	0	0	0	1	0	0	0	1	2	0	1	0	2	0	0	1	1	1	0	1	0	0	0	0	1	0	0
CD74	5	5	9	3	2	9	5	2	7	6	0	3	1	10	4	1	2	5	6	2	6	3	3	6	1	8	13	1	2	4	4	0	4	13	8	0	10	8	5	5	5	4	4	4	3	3	6	0	5
CD79A	0	0	0	0	0	0	0	0	0	0	0	0	0	0	0	0	0	0	0	0	0	0	0	0	0	0	0	0	0	0	0	0	0	0	0	0	0	0	0	0	0	0	0	0	0	0	0	0	0
CD80	2	0	1	3	0	2	0	3	2	1	0	2	0	0	0	0	0	1	1	0	0	0	1	0	2	0	1	1	1	0	0	5	1	1	0	3	2	1	1	1	1	2	0	1	1	0	0	0	1
CD86	0	0	0	0	0	0	0	0	0	0	0	0	0	0	0	0	0	0	0	0	0	0	0	0	0	0	0	0	0	0	0	0	0	0	0	0	0	0	0	0	0	0	0	0	0	0	0	0	0
CD8A	1	0	0	0	0	0	0	0	0	0	0	1	0	1	0	0	0	0	0	0	0	0	1	0	0	0	0	0	0	0	0	0	0	0	0	0	0	2	0	0	0	0	0	0	0	0	1	0	0
CD9	154	175	125	120	89	183	158	183	163	296	99	197	78	235	116	159	135	138	202	102	122	219	151	302	158	243	499	127	177	250	164	148	205	323	232	128	168	296	238	264	152	183	145	109	103	182	153	79	243
CDA	13	20	32	10	8	31	29	8	17	35	11	17	12	30	19	18	11	30	14	7	17	39	13	15	6	54	25	5	18	40	19	12	14	30	8	7	14	51	31	34	13	26	12	9	5	30	13	10	47
CDC16	144	156	162	205	154	178	197	197	212	185	138	245	245	207	163	215	157	182	174	243	197	163	148	186	168	203	174	158	185	193	144	236	186	142	119	148	224	232	146	211	181	172	146	197	124	157	122	101	182
CDC20	2	3	1	1	1	2	2	1	1	0	0	0	1	2	0	5	0	1	0	0	0	1	0	0	0	1	1	1	0	0	0	1	2	1	4	0	0	4	0	2	0	1	2	0	2	0	1	1	1
CDC25A	1	0	1	0	0	3	1	0	1	0	0	0	0	3	0	1	0	0	0	1	0	0	1	0	1	2	0	1	0	1	1	1	0	1	2	0	0	3	0	3	1	1	0	0	1	2	1	1	0
CDC25B	5	6	8	14	4	8	8	1	6	4	7	3	7	5	1	2	0	4	5	6	2	3	9	6	1	3	3	0	1	3	3	6	8	0	1	3	4	3	0	7	5	4	2	5	3	2	3	1	2
CDC26	95	58	63	104	75	85	89	64	56	58	45	78	72	49	76	57	51	60	92	88	63	58	52	70	66	71	54	54	59	79	44	81	54	46	34	63	74	81	66	85	57	77	78	79	71	61	54	55	55
CDC42	927	844	1059	1441	1124	1068	1328	1410	1076	746	878	1517	1132	946	956	1140	830	1149	1004	1095	1119	1008	885	1002	870	1238	786	990	1044	1022	931	1228	943	599	603	986	1274	1051	840	1258	951	1050	1125	1179	891	938	738	641	891
CDC45	2	8	3	7	1	5	4	4	6	0	1	1	0	1	0	2	2	5	3	0	1	0	0	1	0	2	8	1	1	1	2	0	0	6	2	0	2	2	0	2	0	1	1	0	1	12	1	0	2
CDC6	8	11	10	4	10	8	3	12	12	34	37	11	21	27	16	26	13	6	17	13	10	8	15	11	14	12	10	7	8	14	7	19	8	6	9	14	7	18	8	12	7	5	15	6	9	9	6	10	11
CDC7	9	2	5	5	9	2	6	2	5	5	8	4	4	10	7	9	6	9	3	3	6	8	9	7	9	5	5	4	3	7	3	8	7	7	7	6	8	4	11	9	5	8	6	7	6	2	4	2	4
CDCA3	8	5	8	2	5	5	6	4	9	4	2	8	2	3	3	2	2	4	8	1	5	3	7	3	3	5	3	4	6	3	7	2	6	7	4	1	4	10	5	12	4	2	4	5	3	3	3	8	5
CDCA4	1	0	1	0	1	4	4	2	4	2	1	2	2	2	1	0	2	0	1	1	3	0	3	0	1	1	2	0	2	2	0	1	2	0	2	0	0	0	0	0	0	3	0	0	0	0	1	0	2
CDCA5	2	0	1	0	1	1	2	0	4	1	2	0	4	0	0	2	1	0	1	1	4	0	4	2	2	0	2	2	0	3	2	2	1	0	0	1	1	2	2	5	0	2	1	1	0	1	1	1	2
CDCA7	0	1	0	0	0	0	0	0	0	0	0	1	1	0	1	0	2	0	0	0	0	1	0	0	0	0	2	0	0	0	0	0	0	0	0	0	0	0	0	0	0	2	0	0	0	0	0	0	0
CDCA8	0	2	0	0	2	1	2	1	1	3	1	0	0	0	0	0	0	1	0	1	0	1	2	1	0	1	2	0	0	0	1	0	0	2	4	0	0	1	0	0	0	1	0	0	1	2	0	1	1
CDH1	157	153	186	248	179	184	185	219	159	201	195	230	226	169	195	193	155	214	216	174	193	193	255	209	177	207	246	153	159	180	247	206	177	191	156	167	217	193	185	222	177	161	150	184	137	159	151	112	183
CDH10	34	25	47	8	5	24	42	4	13	2	5	3	0	5	13	5	24	23	22	0	6	15	14	5	2	32	21	1	3	48	15	0	8	14	23	4	4	21	8	12	6	15	11	3	5	16	1	2	19
CDH11	51	64	56	122	61	48	78	81	126	18	27	68	58	62	39	58	51	65	75	24	82	47	52	30	57	51	138	28	61	69	70	58	87	39	63	31	60	98	63	53	83	76	39	80	36	64	34	46	68
CDH2	380	379	283	444	516	498	279	593	421	402	312	701	620	646	453	524	325	397	761	389	557	480	490	560	358	447	786	392	408	663	576	538	440	471	500	558	761	562	637	526	499	415	564	549	421	452	377	330	457
CDH3	12	20	21	7	2	16	20	7	15	14	4	5	4	11	5	7	10	11	12	4	4	12	8	7	3	12	32	3	4	13	5	6	4	9	10	3	9	21	7	16	2	4	2	4	3	8	4	1	13
CDH5	0	0	0	1	0	0	0	0	0	0	0	1	0	0	0	0	0	0	0	0	0	0	0	0	1	0	0	0	0	0	0	0	0	0	1	0	2	0	0	2	1	0	0	0	1	0	1	0	0
CDH6	63	44	38	36	50	60	57	54	50	25	19	47	6	44	37	31	12	39	94	0	44	26	35	35	15	26	75	26	24	53	61	18	21	49	54	32	55	64	50	50	35	58	73	43	41	45	44	31	50
CDH7	1	0	0	0	0	0	0	0	0	1	0	0	0	2	1	0	0	0	0	0	1	0	0	1	0	0	1	0	0	1	0	0	1	0	0	0	0	0	0	0	0	0	0	0	0	0	0	0	0
CDH8	0	1	0	0	0	2	1	0	0	0	0	0	0	1	0	0	1	1	0	0	1	1	0	0	0	0	1	0	0	1	0	0	0	0	2	0	1	2	0	0	0	0	1	0	0	1	0	0	2
CDK1	32	20	17	17	10	19	25	17	31	2	5	11	7	9	16	5	9	14	21	5	22	3	9	11	3	12	19	4	8	16	16	7	12	13	17	13	10	21	21	13	9	12	12	12	14	11	6	10	11
CDK13	8	7	10	11	9	6	13	9	12	5	4	12	3	4	5	2	6	7	7	15	18	8	4	13	11	7	9	6	13	5	7	9	8	7	8	7	10	7	4	13	11	8	3	9	7	4	8	8	12
CDK19	63	93	75	70	64	63	104	103	110	80	43	122	106	61	52	120	77	64	65	93	89	85	67	100	76	89	138	81	98	109	88	109	82	80	77	64	93	106	74	122	87	78	79	67	64	64	81	61	80
CDK2	12	15	17	13	17	25	23	18	17	1	3	25	13	10	6	3	12	19	17	9	15	13	12	18	10	11	4	12	17	17	14	15	20	9	6	8	19	19	16	19	11	20	22	16	8	11	14	10	22
CDK4	298	373	410	216	222	399	489	302	393	502	337	378	401	536	356	350	318	457	372	456	319	421	336	281	297	513	461	232	366	589	328	333	367	425	342	208	314	473	336	373	264	383	313	279	189	375	216	186	392
CDK5	72	70	109	77	71	101	130	97	96	61	34	67	52	88	55	95	63	72	97	57	82	83	64	74	73	94	75	61	109	127	94	86	91	79	55	70	85	125	61	104	64	73	82	91	61	80	63	42	88
CDK5R1	4	6	19	6	3	12	14	6	4	10	12	2	3	11	9	4	5	8	5	7	1	4	5	4	4	11	12	5	4	9	7	4	4	9	14	2	4	9	9	5	4	9	5	9	2	4	1	4	3
CDK6	37	87	70	59	45	100	73	76	96	59	37	81	60	82	38	67	43	58	78	52	80	65	41	48	66	55	71	24	54	72	45	63	65	42	57	38	66	85	46	74	56	84	28	53	41	68	61	32	61
CDK7	219	162	178	279	227	184	215	245	172	347	413	260	366	265	308	201	173	223	213	331	193	173	174	187	165	225	169	159	222	197	217	268	206	151	144	258	233	191	168	211	179	194	205	264	179	194	165	138	152
CDKN1A	1	2	8	5	4	6	10	3	7	7	2	7	5	3	5	11	6	7	6	14	7	9	7	8	5	3	3	6	2	7	5	9	9	7	8	3	11	4	3	9	10	11	8	9	4	3	5	3	6
CDKN1B	101	70	121	100	88	109	131	135	136	178	165	122	120	177	146	108	95	81	97	98	133	115	110	112	100	125	78	96	119	97	112	148	134	79	85	100	112	103	129	148	107	134	97	128	61	100	102	101	117
CDKN2A	0	0	0	0	0	0	0	0	0	0	0	0	0	0	0	0	0	1	0	0	1	0	0	0	1	0	0	0	0	0	0	0	0	0	0	0	1	0	0	0	0	0	0	0	0	0	0	0	0
CDKN3	42	31	30	25	48	27	45	33	59	19	24	37	31	14	28	24	13	25	42	17	27	37	45	36	30	40	12	30	53	46	53	33	29	40	54	39	49	32	72	43	31	37	53	36	27	34	34	29	11
CDT1	19	10	14	5	9	11	22	8	16	21	32	8	7	27	15	10	7	14	17	7	21	14	21	12	5	14	17	8	8	8	17	21	14	10	14	10	15	13	13	14	12	12	16	11	11	11	12	6	8
CEACAM6	9	15	5	19	5	22	4	9	7	52	24	14	10	80	12	54	17	10	54	3	8	27	10	10	20	20	34	24	1	34	15	5	7	22	23	14	31	31	42	37	15	14	27	6	22	19	14	7	75
CEBPA	60	48	116	49	89	53	97	95	115	42	35	81	25	41	74	53	36	65	83	33	108	63	117	85	82	81	123	70	114	79	115	78	122	70	83	72	79	84	97	100	71	77	93	78	65	61	71	43	68
CEBPB	80	127	324	189	124	215	270	199	154	276	195	186	320	202	186	190	152	240	108	286	173	233	180	132	141	212	143	103	146	144	131	193	161	122	109	69	125	217	103	165	123	163	106	149	71	172	94	104	166
CEBPD	125	141	242	233	103	206	312	226	207	358	321	230	183	212	209	245	162	164	174	214	242	245	239	157	188	206	100	142	230	169	188	245	247	104	119	107	127	181	180	175	144	181	138	181	75	208	151	95	182
CEBPZ	84	99	120	112	114	109	90	132	132	157	154	130	171	150	119	148	127	137	105	149	128	129	89	105	112	128	126	87	141	130	117	142	120	96	114	114	122	132	138	144	131	97	103	126	87	122	89	63	104
CEL	2	4	2	6	3	10	4	5	4	2	0	4	2	8	3	1	0	8	1	0	5	5	2	3	3	1	6	1	2	5	6	3	2	2	6	1	3	5	5	3	1	2	4	0	0	8	4	0	10
CENPA	0	0	0	0	0	0	0	0	0	0	0	0	0	0	0	0	0	0	0	0	0	0	0	0	0	0	0	0	0	0	0	0	0	0	0	0	0	0	0	0	2	0	0	0	0	0	0	0	0
CENPE	0	0	0	0	0	0	0	1	0	0	0	0	0	0	0	0	0	0	0	0	0	0	1	0	0	0	0	0	0	0	0	0	1	0	0	0	0	0	0	0	0	0	0	0	0	0	0	0	1
CENPF	1	3	3	0	0	1	4	1	1	0	0	0	2	0	0	0	0	1	0	0	1	0	1	0	0	0	1	0	3	0	0	0	0	1	0	1	0	1	1	0	2	0	0	0	0	0	0	0	1
CENPH	21	23	24	15	13	45	22	23	18	19	4	11	26	16	19	30	13	20	16	13	15	16	17	11	26	23	22	13	10	33	15	18	17	35	29	21	8	33	30	12	12	20	23	9	14	35	9	19	20
CENPK	25	26	24	12	9	24	20	14	10	3	3	13	15	6	6	11	5	18	12	19	15	13	11	13	7	11	21	7	13	18	16	7	11	27	25	15	11	28	17	13	9	19	17	8	9	18	11	9	14
CENPU	22	26	42	29	9	17	19	7	29	20	19	12	14	19	14	16	4	21	22	15	25	14	9	23	10	14	22	19	12	12	16	15	20	16	20	18	11	28	14	21	17	20	11	9	15	23	6	12	16
CENPW	35	28	52	28	28	43	60	36	17	24	24	34	50	31	34	28	19	51	30	32	23	31	17	27	13	37	23	22	23	32	27	13	17	28	24	24	32	35	41	39	23	23	47	35	30	37	16	15	38
CEP55	6	3	5	0	5	1	7	0	3	2	5	0	3	1	1	0	0	4	3	1	0	2	0	0	1	4	4	0	3	2	3	0	2	9	4	1	3	0	2	2	3	2	2	0	2	3	3	1	0
CEP57	34	34	52	36	26	67	43	53	41	59	58	54	50	99	47	52	36	46	55	61	51	55	49	33	27	44	46	38	38	72	49	44	32	53	46	21	54	53	48	54	22	51	52	34	38	48	28	24	49
CER1	0	0	0	0	0	0	0	0	1	0	0	0	0	0	0	0	0	1	0	0	0	0	0	0	0	0	0	0	0	0	0	0	0	1	0	1	0	0	0	0	0	0	0	0	0	0	0	0	0
CERK	0	0	0	0	0	0	0	0	1	0	0	1	0	0	0	1	0	0	0	0	0	0	0	0	0	0	0	0	0	0	0	0	0	0	1	0	0	0	0	1	0	0	0	0	0	0	0	0	0
CES1	3	0	0	0	1	0	2	1	0	4	0	0	1	2	1	1	0	2	1	0	1	1	0	2	0	1	1	0	1	1	0	0	1	1	1	0	1	1	1	1	0	0	0	0	0	1	2	0	2
CES2	2	4	4	3	3	3	4	2	1	3	4	2	1	4	2	0	3	0	3	0	0	0	0	5	1	4	11	4	2	6	5	4	2	3	2	6	3	1	3	2	0	5	2	4	1	3	3	4	5
CETN3	38	33	53	43	24	49	42	36	32	33	20	30	35	29	23	32	35	38	21	21	43	31	22	26	23	38	33	26	35	50	38	33	28	33	20	20	42	49	22	37	26	32	36	29	16	39	21	18	35
CFAP221	0	1	2	1	1	4	1	0	0	1	0	1	1	1	1	0	0	1	0	2	1	2	0	0	1	2	1	0	1	1	1	4	0	1	0	0	0	3	1	0	0	0	1	0	1	0	0	1	1
CFB	318	332	413	1047	279	433	436	387	402	278	222	300	123	282	276	330	185	302	446	168	301	377	429	456	319	441	391	313	317	336	476	252	366	414	457	233	260	458	456	449	321	460	488	340	299	363	312	165	314
CFH	32	42	58	208	34	43	41	40	36	29	18	44	29	42	18	55	11	44	41	19	39	51	51	58	44	50	45	49	27	35	55	45	51	61	48	25	44	62	75	59	60	64	49	59	50	48	40	32	54
CFHR1	26	32	50	155	22	35	35	43	40	30	17	42	9	18	28	23	28	31	28	9	27	31	36	50	41	29	18	40	29	13	54	31	38	28	34	23	31	44	56	62	39	48	34	32	31	32	30	21	24
CFL2	7	12	8	20	9	9	15	13	18	43	62	19	50	9	13	18	14	6	10	40	10	10	6	20	13	9	17	14	15	16	12	24	25	5	9	11	19	13	8	17	20	12	9	13	10	13	17	15	9
CFLAR	16	21	18	43	26	18	17	20	21	34	24	21	22	28	17	21	12	16	17	26	21	15	18	10	17	13	14	7	16	16	18	21	17	19	21	18	24	16	20	19	15	20	12	19	14	17	20	14	13
CGA	0	8	1	0	2	0	3	0	4	0	0	0	0	1	2	0	2	4	2	0	0	1	1	3	0	1	0	0	0	12	2	4	0	0	2	0	1	3	2	1	1	0	3	1	7	0	2	0	3
CGN	12	14	16	8	16	21	31	30	19	6	6	18	10	11	14	10	9	11	21	5	37	8	13	20	21	17	20	16	22	15	19	20	23	10	6	12	21	6	11	24	15	15	5	22	9	7	18	14	16
CGRRF1	10	7	11	10	7	5	9	12	10	19	15	18	15	7	11	5	8	7	3	12	4	6	3	5	3	5	2	3	5	13	10	7	11	5	9	4	9	6	10	10	7	4	6	14	3	7	5	3	15
CHAC1	3	4	5	5	11	10	3	6	2	23	14	0	16	24	7	18	15	7	9	18	5	11	10	8	9	12	11	6	7	4	4	11	6	4	3	0	7	2	2	10	1	6	5	1	3	3	3	1	8
CHAC2	1	4	3	10	7	4	5	6	7	2	2	9	7	4	4	3	2	4	5	7	2	0	4	11	6	7	2	4	5	3	3	2	5	5	3	2	3	10	1	10	2	0	6	3	2	3	6	4	2
CHAT	0	0	2	0	0	0	1	1	1	0	0	0	0	0	0	0	0	1	1	0	0	1	1	0	0	0	0	0	0	0	0	0	0	0	0	0	0	0	0	0	0	0	0	0	0	0	0	0	0
CHEK1	23	21	21	24	19	21	16	26	19	26	14	28	32	28	23	23	15	30	23	26	15	18	8	19	10	16	28	16	16	9	14	15	11	18	25	12	22	29	21	18	17	33	24	25	10	22	12	12	15
CHEK2	1	2	3	5	4	2	4	4	7	2	2	4	2	0	2	3	2	3	4	2	4	4	3	5	2	2	2	1	1	5	6	1	6	2	3	1	2	3	5	2	2	2	2	2	2	2	1	2	2
CHERP	21	30	37	24	28	33	36	44	32	29	25	48	42	29	32	35	32	30	26	42	30	27	30	40	30	39	46	20	35	38	21	38	28	33	22	21	43	33	25	36	27	29	34	36	20	27	30	21	34
CHIC2	46	46	42	66	41	61	73	58	42	40	44	49	75	44	34	46	38	70	28	66	50	59	52	34	45	60	26	34	51	54	49	55	40	31	37	28	44	49	41	25	34	39	42	41	34	47	30	27	48
CHKA	35	28	24	31	45	25	34	50	44	47	39	57	54	40	31	35	37	40	28	67	36	53	67	40	62	57	116	36	72	63	41	53	48	66	38	39	68	50	24	47	61	41	32	54	26	39	51	17	34
CHMP2B	17	15	28	28	18	19	35	27	22	31	27	17	30	17	25	25	16	21	22	28	16	20	20	27	16	15	10	15	19	14	21	23	21	11	17	23	30	12	30	25	19	18	17	37	17	17	19	11	21
CHMP4A	293	294	328	408	276	283	315	344	337	383	336	370	482	430	281	334	290	355	318	443	321	366	268	306	257	398	435	247	311	401	255	309	311	347	270	287	354	407	390	357	263	302	313	319	213	369	217	168	298
CHMP4C	28	20	9	22	20	22	14	40	25	45	28	40	29	29	22	17	27	26	36	24	17	34	21	46	36	35	29	32	25	31	22	21	20	29	21	18	30	31	28	46	37	28	30	29	19	28	32	27	27
CHMP6	22	14	47	27	29	25	44	21	34	35	24	25	28	32	15	21	14	29	18	31	42	25	21	24	28	30	40	20	31	39	23	29	30	24	27	19	19	32	26	28	33	26	18	31	17	26	28	15	21
CHN1	0	7	4	14	12	12	10	8	14	7	5	7	10	8	0	5	4	8	3	6	7	9	1	2	16	4	8	3	5	8	11	14	11	11	6	12	8	17	6	8	13	6	7	9	2	3	2	11	7
CHP1	134	105	130	188	139	131	145	192	162	146	117	161	124	146	114	161	114	126	188	90	171	152	179	200	143	122	218	150	172	189	158	196	184	129	160	121	192	179	130	226	108	126	140	162	92	149	140	82	147
CHRNA2	0	0	0	0	0	0	0	0	0	0	0	0	0	0	0	0	0	0	0	0	0	1	0	0	0	1	0	0	0	0	0	0	0	0	0	0	0	0	0	0	0	0	0	0	0	0	0	0	0
CHRNA4	0	0	0	0	0	0	1	0	0	0	0	0	0	0	0	0	0	0	0	0	0	0	0	0	0	0	0	0	2	0	0	0	0	0	0	0	0	0	0	0	0	0	0	0	0	0	0	0	0
CHRNB2	1	1	3	0	1	1	3	0	0	1	1	0	0	4	1	0	0	3	1	0	0	1	1	1	0	2	1	0	0	1	1	0	3	2	0	0	0	1	0	2	0	0	0	0	0	2	0	0	0
CHST11	27	27	49	39	16	49	50	19	31	47	36	27	18	40	19	24	16	27	28	20	30	44	24	19	17	46	33	29	19	51	29	28	29	25	31	23	20	47	24	28	15	32	14	21	14	32	11	13	33
CHST13	1	1	2	0	1	0	0	1	0	0	1	0	0	0	2	1	0	0	0	0	0	1	1	2	0	0	0	0	1	0	2	1	0	3	1	0	2	0	2	1	1	0	2	3	0	2	0	1	1
CHUK	12	24	17	25	28	29	21	35	19	31	29	23	30	19	23	37	21	16	28	34	32	19	26	26	36	26	18	14	32	19	28	25	29	19	14	23	32	16	19	35	12	14	16	39	20	19	23	28	28
CIAPIN1	3	4	1	3	2	4	1	1	8	5	9	5	4	3	1	3	8	2	4	10	4	4	3	6	1	2	2	4	7	6	4	5	7	3	1	5	4	4	9	5	8	5	1	7	2	3	0	3	1
CIB1	90	84	140	93	90	102	187	114	123	172	123	138	125	196	150	139	106	109	140	131	128	150	141	117	117	179	105	94	141	141	133	139	153	95	91	86	90	135	105	143	68	127	105	108	74	95	56	63	93
CIDEC	113	114	164	86	88	153	212	182	163	76	61	154	15	112	156	80	64	152	202	17	159	373	527	306	268	423	469	240	287	354	422	255	254	130	160	121	140	153	202	180	138	167	174	197	110	137	176	93	108
CIRBP	3	16	15	15	16	10	32	22	17	14	13	14	13	24	16	12	12	23	15	10	20	19	11	8	13	8	15	10	17	14	7	10	26	11	17	12	9	17	16	21	13	19	10	14	8	13	8	7	27
CISD1	49	46	83	53	57	61	113	70	100	42	27	79	23	50	39	48	42	44	65	31	71	57	55	67	58	57	50	52	72	66	66	82	74	49	49	64	84	63	62	79	56	68	83	65	33	53	49	44	49
CIT	2	1	2	0	1	1	2	0	2	0	0	0	0	2	0	0	0	0	1	0	0	0	0	0	0	1	1	0	1	0	0	0	0	3	1	0	0	2	1	2	0	0	0	0	0	1	0	0	0
CITED2	21	30	36	20	10	20	45	17	22	35	9	15	13	34	12	21	23	27	20	16	17	21	14	53	17	29	122	6	15	40	17	20	24	48	35	9	14	35	22	27	12	26	11	11	10	20	15	10	36
CKS1B	36	36	45	26	27	47	55	26	31	28	16	33	32	37	25	46	27	36	27	36	28	37	32	25	30	35	32	23	36	47	36	38	32	29	30	15	37	32	29	40	24	37	44	21	24	39	24	16	29
CKS2	186	174	269	214	131	238	242	141	265	354	333	243	203	264	235	202	167	205	232	230	197	273	284	158	154	266	155	175	225	225	240	180	191	187	233	152	226	225	246	273	168	237	230	160	119	224	114	94	166
CLDN1	51	53	82	67	71	69	68	78	105	112	105	97	108	102	80	113	73	61	78	125	103	75	114	102	73	72	66	69	74	52	77	89	84	53	72	63	73	66	84	76	78	72	64	96	53	50	57	48	68
CLDN2	5	4	2	16	6	3	4	9	5	0	0	8	0	5	0	2	3	0	8	0	4	6	3	6	3	5	8	6	7	8	7	7	2	9	5	4	5	6	18	13	6	2	10	6	3	5	5	5	6
CLDN20	0	0	0	0	0	0	0	0	0	0	0	0	0	0	0	0	0	0	0	0	1	0	0	0	0	0	0	0	0	0	0	0	0	0	0	0	0	0	0	0	0	0	0	0	0	0	0	0	0
CLDN3	0	0	2	0	0	0	0	0	1	0	0	0	0	0	0	0	0	0	0	0	0	1	0	0	0	0	0	0	0	0	1	0	0	0	0	0	0	0	0	0	0	0	0	0	0	0	0	0	0
CLDN5	0	0	0	0	0	0	0	1	0	0	0	0	0	0	0	0	0	0	0	0	0	0	0	0	0	0	0	0	0	0	0	0	0	0	0	0	0	0	0	0	0	0	0	0	0	0	0	1	1
CLDN7	93	63	109	100	80	77	130	92	79	106	75	124	99	152	125	108	87	89	108	121	90	108	127	96	79	108	133	75	133	121	97	120	93	108	108	73	91	81	134	130	80	76	110	90	60	82	65	36	93
CLEC4A	2	4	18	11	12	9	11	9	7	21	13	12	4	13	10	9	5	10	16	12	18	8	15	8	6	12	13	9	14	14	17	9	8	6	13	6	6	13	4	11	5	1	8	5	5	16	9	8	10
CLEC7A	57	37	112	50	22	80	104	24	64	21	8	33	15	30	25	24	28	53	22	17	26	69	33	31	41	71	34	26	33	105	31	36	38	46	55	18	18	64	27	54	24	49	37	38	28	70	13	16	50
CLIC4	988	1022	920	1448	1125	1294	1069	1462	1660	1613	1590	1461	1541	1287	1218	1322	1045	1472	1129	1458	1454	1185	1029	1132	1149	1428	1406	974	1342	1380	1086	1514	1456	1227	1043	1054	1383	1521	1057	1261	1225	1109	1064	1246	881	1282	900	827	1116
CLK1	50	69	69	58	50	61	110	60	93	111	91	47	41	65	66	61	25	53	67	63	51	72	66	66	69	63	79	44	47	76	77	72	76	66	53	38	72	73	65	76	49	46	50	54	45	55	52	30	60
CLK2	74	83	99	47	61	100	113	71	85	83	57	66	70	98	88	81	65	84	92	83	73	70	80	78	47	89	128	57	62	106	80	67	61	66	69	60	102	128	72	82	44	96	51	74	51	58	65	33	91
CLPX	40	46	31	57	33	31	36	65	37	59	51	69	44	38	30	67	38	35	38	57	50	51	40	70	44	61	63	45	61	57	27	57	53	38	32	30	41	66	37	75	41	36	45	51	35	41	38	34	43
CLSTN1	25	44	70	44	43	72	65	59	40	34	13	50	33	74	27	38	21	47	42	37	49	33	34	52	26	47	82	25	33	60	34	41	40	36	46	32	48	56	38	61	31	41	30	23	27	46	41	23	56
CLTB	516	518	520	615	567	762	520	595	678	474	633	761	540	505	506	522	427	632	528	451	560	618	618	443	448	753	402	368	561	731	636	540	628	636	615	444	645	661	646	467	430	656	634	548	396	817	382	372	624
CLTC	652	737	650	799	767	822	820	992	1002	761	485	1075	681	807	632	925	682	742	810	764	1024	807	714	965	813	837	826	739	944	867	790	1033	991	747	687	758	1073	1067	656	1223	820	741	590	852	562	719	683	611	770
CLU	62	51	45	28	14	30	59	39	40	49	26	38	7	53	31	29	14	20	85	17	31	60	43	61	20	55	214	22	30	78	53	25	32	83	67	16	10	88	56	39	18	56	42	27	25	30	46	32	57
CMPK2	7	4	9	221	4	5	8	2	8	1	0	7	1	2	2	6	1	2	11	0	4	4	3	2	2	1	2	7	8	1	8	5	15	1	4	7	6	9	7	18	7	4	7	4	4	15	7	6	2
CMSS1	40	36	52	57	28	37	58	34	42	40	28	51	45	66	28	46	38	55	44	49	47	52	37	44	29	41	33	30	53	55	40	38	46	38	35	26	59	79	33	44	32	44	50	30	30	60	27	35	55
CMTM2	0	0	0	0	0	0	0	0	0	0	0	0	0	0	0	0	0	0	0	0	0	0	1	0	0	1	0	0	0	0	0	0	0	0	0	0	0	0	0	0	0	0	0	0	0	0	0	0	0
CNDP2	2	4	2	3	2	3	3	5	2	3	1	2	5	3	2	7	7	3	4	3	4	1	2	6	3	4	2	5	7	10	2	2	2	3	4	0	3	5	3	3	2	5	1	3	2	2	2	1	1
CNKSR3	87	95	62	107	108	104	112	129	110	90	126	158	77	91	67	122	75	66	105	116	105	106	105	141	113	103	164	113	138	77	115	151	102	105	123	113	162	106	100	138	118	88	106	143	83	78	101	65	65
CNN1	44	47	46	36	28	65	70	34	42	36	35	62	34	73	45	37	18	104	65	34	46	22	22	19	17	55	24	12	23	54	38	25	30	32	30	14	28	76	18	17	9	57	31	12	15	66	32	19	58
CNN3	3177	3174	4389	5179	2897	3977	4500	3868	4275	3607	3130	4772	3038	3913	3778	4329	3396	4428	3522	3217	4071	3460	3080	3308	3217	4395	2886	3032	3722	4628	3317	4409	3812	3660	2907	3492	4707	4110	3253	4320	3801	3554	3415	4091	2897	3474	2756	2714	4121
CNOT4	185	192	155	221	173	183	172	229	227	252	245	253	271	241	177	190	192	195	200	258	238	203	208	187	200	204	211	163	237	201	228	221	216	195	198	160	244	234	204	247	182	217	193	245	116	188	169	130	213
CNPY2	3	2	4	3	3	3	5	4	2	0	0	2	2	5	3	3	1	6	0	0	3	2	1	2	3	4	3	1	1	2	2	0	4	2	4	1	1	2	2	0	2	4	0	2	4	1	1	0	1
CNPY3	198	213	324	232	215	246	352	275	319	203	167	276	192	229	195	231	173	288	219	222	274	241	190	220	179	263	229	148	217	276	194	215	217	138	126	153	253	266	224	315	197	242	207	261	186	213	150	135	257
CNTN1	3	1	0	0	0	2	0	0	3	2	1	1	1	1	0	0	0	1	1	0	0	1	6	0	0	1	6	2	0	2	4	0	1	1	1	0	2	2	1	2	0	1	3	0	1	2	0	0	1
COA6	63	57	87	85	73	69	114	69	64	56	61	70	76	72	59	69	45	66	65	79	69	64	49	63	47	64	60	68	63	55	61	107	71	42	49	54	86	63	70	76	58	59	77	57	33	65	43	36	54
COASY	26	17	37	39	35	30	49	43	52	21	17	46	31	41	32	38	42	24	29	37	34	37	48	55	36	44	46	25	50	25	34	60	50	36	25	36	34	45	30	40	36	34	33	38	20	40	34	22	37
COG2	86	103	106	106	94	110	105	94	119	104	74	119	148	124	99	143	103	114	92	150	136	118	112	124	110	128	82	97	102	124	114	141	128	112	89	91	144	125	97	123	95	91	95	117	76	112	90	67	111
COG4	98	84	114	107	104	123	105	120	92	82	87	125	134	98	64	122	81	110	91	92	133	89	75	111	114	102	166	75	96	113	105	114	102	94	62	92	107	104	95	135	99	103	87	123	87	104	88	66	110
COG7	2	1	2	0	0	0	2	0	1	0	0	1	0	3	1	1	0	0	1	0	5	0	1	1	2	1	0	0	1	0	0	1	1	1	0	0	0	0	0	0	0	1	1	1	0	2	1	1	0
COIL	58	48	51	60	50	59	44	47	42	64	94	69	98	48	48	64	48	63	46	52	50	44	45	59	56	64	68	33	46	52	39	77	54	40	39	52	76	72	49	54	42	48	43	54	34	47	24	34	50
COL10A1	0	0	0	0	0	0	0	0	0	0	0	0	0	0	0	0	0	0	0	0	0	0	0	0	0	0	0	0	0	0	0	1	0	0	0	1	0	0	0	0	0	0	0	0	0	0	0	0	0
COL11A1	1	4	0	6	6	4	1	6	10	2	1	4	1	12	3	3	1	0	8	0	3	1	4	7	2	2	7	1	7	8	4	4	7	3	0	2	8	2	1	4	7	4	1	2	4	5	6	2	5
COL12A1	103	98	110	23	59	84	137	59	95	18	20	72	5	33	26	44	33	60	61	9	49	51	58	99	56	71	113	31	69	91	80	48	46	127	78	40	54	76	53	94	51	84	49	35	32	55	39	31	73
COL15A1	5	4	7	8	3	8	11	11	3	1	1	4	0	2	2	2	0	2	5	1	5	1	5	3	4	4	1	2	1	3	6	5	3	1	5	1	7	4	1	4	4	1	2	1	0	2	0	3	4
COL16A1	59	87	138	26	10	107	147	29	58	55	13	22	17	87	57	30	39	111	66	15	41	64	63	33	26	95	128	18	22	99	60	16	20	69	76	11	19	108	25	34	13	69	27	21	20	82	14	10	67
COL1A1	202	298	435	316	217	236	574	232	539	81	55	281	45	232	135	174	104	278	340	34	345	181	261	114	148	193	436	96	153	305	254	173	335	106	208	90	145	361	159	157	162	274	123	228	86	182	137	162	204
COL1A2	926	1241	1465	682	421	1157	1981	552	1361	271	141	759	332	1215	776	623	568	1297	985	127	916	911	988	491	647	1258	1958	289	677	1558	944	594	652	655	753	254	361	1258	403	472	435	1157	447	558	380	817	322	460	918
COL2A1	0	2	3	0	0	1	0	1	0	1	0	0	0	0	0	0	1	1	2	0	0	1	0	1	0	0	2	0	0	0	1	0	1	1	1	0	0	2	1	0	1	1	1	1	0	0	1	0	0
COL3A1	674	1001	1047	1346	723	986	1361	876	1794	207	168	1149	289	699	518	653	461	1085	777	91	1205	673	647	523	625	922	1324	382	709	1039	727	799	1215	808	623	525	657	1249	397	629	794	1102	472	909	518	844	517	663	960
COL4A1	99	181	145	305	271	200	154	307	281	86	102	260	171	199	185	200	130	234	222	90	338	135	167	188	171	166	319	129	169	191	201	198	220	156	163	186	256	247	138	166	165	205	113	237	165	169	173	181	147
COL4A2	59	68	75	130	127	96	88	181	169	36	24	140	59	60	56	99	63	80	121	41	207	66	96	105	93	78	57	73	98	73	107	112	131	68	84	102	156	130	86	128	123	104	47	185	70	74	136	77	94
COL4A3BP	59	57	81	61	70	65	83	115	82	42	51	99	64	57	72	91	51	53	73	77	98	40	77	99	97	60	83	96	108	77	78	106	103	79	71	82	113	130	71	105	97	68	65	88	61	87	80	60	92
COL5A1	65	88	176	95	60	88	151	84	136	12	10	48	30	54	62	33	44	117	48	8	98	44	62	16	47	72	59	15	51	69	62	55	69	34	51	27	31	82	16	49	53	93	25	55	36	55	24	47	52
COL5A2	16	17	19	19	13	19	30	18	22	12	7	12	10	11	11	19	12	24	20	6	11	11	15	19	22	26	53	15	12	28	20	13	17	11	20	8	16	40	8	18	22	14	9	12	10	20	15	13	14
COL5A3	0	0	1	0	0	0	0	0	0	0	0	0	0	0	0	0	0	0	0	0	0	0	0	0	0	0	0	0	0	0	0	0	0	0	1	0	0	0	0	0	0	0	0	0	0	0	0	0	0
COL6A3	9	17	1	47	15	13	23	34	36	17	16	13	7	21	11	15	22	25	15	6	35	10	27	11	18	10	63	9	15	12	11	13	30	16	19	12	20	18	11	23	13	10	8	18	11	11	11	9	15
COL8A2	0	0	0	2	0	0	0	0	1	0	0	0	0	0	0	0	0	0	0	0	0	0	0	0	0	0	0	0	2	0	1	0	0	1	0	1	1	3	0	0	0	0	0	0	0	0	0	2	0
COMT	105	150	264	119	129	150	286	137	179	71	55	128	40	108	67	51	75	156	89	49	124	147	94	162	77	192	174	80	166	177	130	123	165	183	138	90	107	211	156	131	89	141	116	130	91	197	80	72	189
COPA	29	24	40	42	29	22	61	49	39	52	23	42	33	40	30	34	32	38	37	34	41	38	45	52	40	35	54	29	47	40	37	36	33	35	33	24	33	37	27	44	25	37	21	25	21	32	20	20	35
COPB2	85	87	79	85	85	97	90	117	120	132	107	129	89	125	79	117	80	96	101	85	107	133	100	142	114	106	99	102	116	112	97	164	179	95	65	99	99	92	81	122	110	85	73	95	62	101	83	72	121
COPS5	59	49	50	69	73	67	82	70	72	38	27	78	72	46	34	78	44	51	52	98	76	62	38	60	50	63	53	60	65	49	41	95	65	50	52	51	77	66	58	77	67	61	65	76	62	45	58	35	43
COPS7A	4	9	2	6	6	6	6	5	3	4	2	11	7	7	6	6	3	8	6	8	2	5	5	15	9	4	14	4	7	8	5	5	8	15	8	6	6	17	3	7	5	7	4	10	7	4	1	3	5
COPZ1	90	67	143	95	89	105	136	123	133	53	51	128	72	63	83	114	81	99	103	81	108	100	104	103	92	98	91	94	125	125	113	123	103	89	97	86	115	132	98	115	97	97	92	105	70	109	76	59	89
COQ5	31	21	28	33	30	15	29	35	22	23	24	38	22	25	17	43	21	21	33	33	26	26	24	41	29	32	25	21	37	21	31	40	37	16	24	36	31	26	34	28	22	23	19	39	16	24	18	26	32
CORO1A	0	1	0	0	0	0	1	0	0	1	0	0	0	0	0	0	0	0	0	0	0	0	0	0	0	0	1	0	0	0	1	0	0	0	0	0	0	0	0	0	0	0	0	0	0	0	0	1	0
COX6B1	46	36	77	56	59	52	88	45	85	52	26	68	36	47	37	48	44	61	60	33	66	49	63	62	48	56	30	54	78	52	63	60	93	29	42	53	58	41	77	64	52	61	72	55	41	61	41	37	43
COX6C	0	0	0	0	0	0	0	0	0	0	0	0	0	0	1	2	0	0	0	0	0	0	0	0	0	0	0	0	0	0	0	0	0	1	0	0	0	0	0	0	0	0	0	0	0	0	0	0	0
COX8A	143	116	234	150	144	103	246	143	219	101	101	175	85	123	94	125	103	132	182	124	167	158	126	160	116	133	126	113	199	185	127	174	222	126	121	150	173	148	239	165	156	140	202	172	94	157	123	116	123
CPA3	0	0	1	0	0	0	0	0	0	0	0	0	0	0	0	1	0	0	1	0	0	1	0	0	0	0	0	0	0	0	0	0	0	0	0	0	0	0	0	0	0	0	0	0	0	0	0	0	1
CPNE3	104	109	86	100	132	119	107	140	132	128	101	148	124	150	125	134	101	110	88	140	118	113	114	137	108	131	173	98	116	166	116	171	139	211	142	125	165	175	150	170	113	140	114	147	80	136	83	82	139
CPOX	24	19	24	18	18	19	29	20	23	18	14	13	17	16	17	21	13	16	17	18	23	9	16	13	23	13	28	18	21	23	26	18	19	13	14	12	15	20	21	23	18	13	9	19	14	19	18	8	20
CPS1	115	112	136	64	151	119	105	150	177	55	27	130	8	40	43	32	19	101	88	5	121	79	80	178	75	108	71	78	106	83	144	84	146	152	142	114	136	148	177	155	121	164	114	137	113	121	135	87	127
CPSF4	29	22	31	29	27	35	34	40	24	42	29	38	70	45	41	33	29	36	33	43	49	28	31	28	21	22	23	26	20	28	28	42	30	20	21	24	25	22	33	19	23	31	24	26	13	29	22	14	24
CPSF4L	0	0	0	0	0	1	0	0	1	0	0	0	0	0	0	1	0	0	0	0	0	0	0	0	0	1	0	0	0	0	0	0	0	0	0	0	0	0	0	0	0	0	0	0	0	0	0	0	0
CR1L	0	0	0	0	0	0	0	0	0	0	1	0	0	0	0	0	0	0	0	0	0	0	0	0	1	0	0	0	0	0	0	0	0	0	0	0	0	0	0	0	0	0	0	0	0	1	0	0	0
CRABP2	282	307	678	79	55	330	767	81	274	146	80	108	55	204	140	83	99	396	187	76	74	315	163	75	68	363	282	56	98	442	197	48	70	237	205	40	34	337	133	126	28	298	176	78	57	333	47	30	287
CREB1	46	41	51	41	37	42	45	44	42	50	62	55	32	78	37	44	28	40	49	46	34	30	39	60	31	57	77	29	62	71	40	43	43	48	52	25	49	62	48	55	45	43	37	43	41	49	38	29	56
CREBBP	10	5	9	7	6	7	4	8	19	14	11	13	6	6	6	15	4	10	12	9	17	19	10	10	13	14	20	9	13	16	11	11	10	11	10	7	17	14	9	12	10	10	6	6	9	9	6	7	9
CREBRF	110	113	119	137	122	103	142	146	168	333	432	136	327	172	148	154	104	118	108	209	140	152	141	129	135	122	143	87	150	129	135	174	158	118	129	126	158	139	96	163	113	119	110	136	82	102	136	75	130
CREG1	87	91	114	114	112	124	127	114	146	93	75	113	75	73	75	90	76	113	90	111	117	107	71	77	85	117	38	67	123	104	133	110	122	91	75	83	95	89	89	119	100	85	71	87	65	111	55	70	100
CRELD2	94	117	165	151	95	182	165	138	126	111	83	134	62	110	94	92	61	161	110	66	140	137	83	107	97	154	120	68	99	167	98	98	100	117	88	91	137	151	86	170	108	112	85	145	70	143	88	60	146
CREM	54	51	67	94	54	73	81	74	101	53	41	91	62	78	51	77	54	52	59	70	64	69	65	69	68	78	48	44	86	80	67	76	75	49	52	48	59	64	76	76	44	54	60	75	42	55	56	40	58
CRIM1	1148	948	1432	1493	1541	2126	1028	1678	1123	853	744	2251	1866	1629	1507	1598	1397	2114	1496	906	1872	1490	1430	983	1393	1553	945	937	1070	1469	1561	1876	1407	1387	1188	1400	1883	1804	1490	1094	1014	1738	1089	1550	1201	1856	892	1261	1817
CRISP3	0	1	1	3	0	2	1	1	1	0	0	0	0	0	0	1	1	2	1	1	1	0	1	0	1	0	1	0	0	0	0	0	0	3	0	1	0	1	0	2	1	2	1	1	1	2	1	2	1
CRK	3	9	18	17	12	13	11	15	13	24	13	22	14	20	9	13	12	11	18	11	10	16	13	16	8	15	28	8	10	11	11	5	7	13	18	6	15	9	11	14	11	16	14	7	7	5	14	7	6
CRKL	64	98	109	98	84	108	129	99	138	116	93	109	118	113	72	114	85	84	91	99	124	111	119	85	79	118	91	72	110	100	92	106	77	85	84	77	102	104	54	126	79	80	76	111	62	88	76	69	83
CRNDE	0	0	0	0	0	0	0	0	0	0	0	0	0	0	0	0	0	0	0	0	0	0	0	0	0	0	0	0	0	0	0	0	0	0	0	0	0	0	0	0	0	0	0	0	0	0	0	0	0
CRP	0	0	0	0	0	0	0	0	0	0	0	0	0	0	0	1	0	0	0	0	0	0	0	0	0	0	0	0	0	0	0	0	0	0	0	0	0	0	0	0	0	0	0	0	0	0	0	0	0
CRTAM	0	0	0	0	0	0	0	1	0	0	0	0	0	0	0	0	0	0	0	0	1	0	0	0	0	0	1	0	0	0	0	0	0	0	0	0	0	0	1	0	0	0	0	0	1	0	0	0	0
CRTAP	581	757	1138	660	495	1150	1186	632	761	705	450	684	551	945	611	578	576	997	707	492	743	856	533	610	516	959	776	392	615	1258	677	571	656	807	672	409	628	1221	449	756	461	789	511	514	387	922	406	331	800
CRY1	70	72	94	102	83	90	80	117	123	154	143	119	178	118	90	129	103	90	91	169	112	136	118	97	116	122	125	97	130	93	107	156	130	91	85	100	107	103	74	95	112	84	88	105	62	94	78	66	94
CRYAB	250	199	345	288	261	283	457	428	419	1102	884	477	482	517	468	471	404	311	398	507	414	361	345	506	444	349	346	268	510	234	299	627	565	357	194	244	334	287	355	485	279	325	288	387	190	316	299	251	404
CRYZ	12	13	15	17	15	8	22	19	14	7	14	25	10	10	7	13	12	13	10	12	17	8	7	11	9	10	4	3	17	16	18	17	16	7	8	13	8	7	12	6	16	8	18	22	13	12	12	8	11
CS	10	14	9	26	19	14	17	19	33	11	15	35	11	27	20	37	18	22	20	24	20	17	19	27	30	22	27	15	16	25	19	32	32	22	21	22	29	22	16	31	15	16	17	20	15	20	13	11	17
CSF1	0	3	7	30	9	4	2	7	8	4	11	6	6	5	3	6	5	5	2	18	9	6	4	5	13	9	4	2	4	2	3	7	5	3	3	6	3	2	2	9	4	6	0	10	4	2	2	2	5
CSF1R	20	16	30	5	4	32	32	11	23	18	7	12	21	43	15	12	16	28	9	11	10	25	12	7	10	30	45	2	10	29	14	5	3	28	12	3	9	25	7	5	6	18	5	4	9	21	8	7	11
CSF2	1	0	0	0	0	0	1	0	0	0	0	0	0	0	0	0	0	0	0	0	0	0	0	0	0	0	0	0	0	0	1	0	0	0	0	0	0	0	0	1	0	0	0	0	0	0	0	0	0
CSF2RB	1	2	3	0	0	2	2	0	1	0	0	0	0	0	0	0	2	1	0	0	0	2	3	2	0	0	2	1	1	7	0	0	0	1	0	0	0	3	0	2	0	1	1	0	1	2	1	0	0
CSF3	0	0	0	0	0	0	0	0	0	0	1	0	2	0	0	0	0	0	0	1	0	0	0	0	0	0	0	0	0	0	0	0	0	0	0	0	0	0	0	0	0	0	0	0	0	0	0	0	0
CSF3R	33	68	104	96	78	70	99	85	130	48	49	90	23	41	48	39	18	72	61	16	114	79	51	60	73	85	28	55	66	59	68	45	95	65	52	31	46	101	39	86	57	80	53	78	42	71	46	50	73
CSK	1	0	4	1	1	0	2	1	2	2	1	2	2	1	0	0	2	0	2	1	2	1	1	3	3	1	15	0	3	2	0	2	1	0	1	0	3	0	0	1	3	3	4	0	1	0	1	0	1
CSNK1A1	83	97	51	134	68	92	83	105	101	102	73	115	114	114	113	131	101	85	118	135	109	86	75	95	81	111	142	60	97	94	83	95	87	69	65	92	71	110	62	103	93	98	85	79	75	74	81	55	85
CSNK1D	274	303	432	423	340	398	476	415	418	239	193	398	325	314	308	329	268	392	365	279	408	307	344	310	316	358	277	276	354	378	353	416	333	254	239	327	416	383	319	441	363	356	335	412	249	312	319	196	345
CSNK1E	1	1	1	1	0	3	1	0	2	1	0	1	0	1	0	1	1	0	0	0	0	0	0	1	1	1	0	0	1	0	0	0	0	0	0	0	0	1	1	0	1	2	1	0	1	1	1	0	2
CSNK2A2	11	8	11	12	8	14	19	9	11	11	6	13	14	16	8	15	15	8	12	23	12	14	13	7	4	12	5	16	13	18	9	14	8	7	6	12	15	19	8	15	10	9	6	10	4	3	6	6	10
CSRNP1	79	88	164	140	66	106	164	98	119	110	181	112	115	121	95	84	83	136	99	98	129	106	95	77	74	117	120	53	97	107	99	95	87	88	95	78	89	120	78	86	64	90	72	84	65	113	73	53	93
CSRP1	2	1	6	1	3	3	7	0	4	4	1	0	1	1	4	1	1	0	2	0	0	1	1	1	2	5	1	1	2	2	4	0	1	1	1	4	4	8	4	0	7	4	1	1	0	6	0	0	4
CST1	492	682	651	219	134	467	746	167	257	747	164	183	30	925	313	134	112	400	579	57	179	943	429	264	78	1197	892	132	194	1513	423	111	176	733	551	176	98	1009	355	325	118	427	383	128	143	432	141	107	1059
CST6	2	6	9	3	0	5	12	1	8	3	0	9	1	8	2	0	2	12	6	1	3	5	4	1	1	1	7	5	4	5	0	3	4	5	5	3	3	7	6	4	0	4	2	3	0	9	2	2	3
CSTA	0	4	0	0	0	0	0	0	0	5	0	0	0	0	0	0	0	0	1	0	0	1	0	1	0	1	5	0	0	3	0	0	0	3	2	0	0	4	0	0	0	0	0	0	0	0	0	0	1
CT45A6	0	0	0	0	0	0	0	0	0	0	0	0	0	0	0	0	0	0	0	0	0	0	0	0	0	0	0	0	0	0	0	0	0	0	0	0	0	0	0	0	0	0	0	0	0	0	0	0	0
CTCF	9	4	11	10	9	7	15	17	10	18	14	9	14	22	6	7	8	5	11	12	16	8	13	14	8	8	16	11	6	12	10	14	12	11	7	12	8	13	6	20	8	15	5	9	6	10	9	4	18
CTGF	33	54	36	55	50	60	77	55	65	91	41	77	53	80	45	32	11	67	75	18	65	29	26	40	26	44	67	23	38	48	32	48	54	42	46	20	42	97	26	37	39	70	24	41	38	84	40	36	54
CTH	116	115	150	132	101	147	203	141	158	296	263	181	236	210	191	198	165	107	123	280	143	226	170	172	210	220	154	118	178	213	165	183	177	126	97	110	153	176	150	202	132	144	114	152	76	135	138	91	199
CTHRC1	11	11	20	20	14	14	33	9	22	4	6	12	3	18	8	5	6	20	10	1	12	8	21	7	6	9	9	3	3	17	14	14	10	5	9	5	9	11	8	2	7	12	7	3	7	12	4	12	12
CTNNAL1	75	83	93	144	135	90	138	183	119	69	84	164	147	49	75	138	94	88	85	176	109	64	69	155	123	84	103	119	131	77	62	185	129	87	68	140	146	155	129	194	130	76	100	187	93	103	137	104	94
CTNNB1	511	668	568	615	414	668	664	667	566	656	397	653	556	735	462	612	476	623	707	556	636	656	431	720	536	697	1038	485	556	812	563	630	471	632	630	552	661	962	488	832	505	525	510	585	426	519	507	378	690
CTNND1	12	14	7	7	10	4	10	15	7	10	12	13	13	8	6	9	12	7	21	11	16	6	6	14	17	20	30	8	6	16	12	11	18	22	16	6	13	24	16	20	7	7	13	8	15	10	19	6	11
CTPS1	310	310	298	504	539	355	362	632	577	168	221	548	420	187	193	494	368	248	324	430	559	262	353	563	601	343	454	475	616	251	378	752	670	400	413	549	759	391	424	706	632	369	361	667	331	357	555	386	310
CTSB	4166	4433	5846	4075	3984	5675	6493	4446	6339	3383	2256	4773	3178	4478	4006	4008	3453	5151	4576	3625	5034	5298	4797	4107	3774	5912	3506	3157	4280	5914	4972	4191	4605	4674	4754	3319	4349	5995	4076	5681	3438	5288	4041	4283	2697	5386	3176	2576	4832
CTSD	101	110	229	185	118	175	257	180	228	138	69	168	135	158	112	150	116	157	110	129	175	205	131	162	147	182	88	94	167	204	134	171	167	174	117	103	166	181	97	218	123	193	94	143	73	149	89	91	177
CTSG	1	0	0	0	0	0	0	0	0	0	0	0	0	0	0	0	0	0	0	0	0	0	0	0	0	0	0	0	0	0	0	0	0	0	0	0	0	0	0	0	0	0	0	0	0	0	0	0	0
CTSL	42	77	117	72	50	68	107	68	92	73	49	83	53	75	41	69	57	76	43	62	86	94	55	59	67	88	59	50	68	99	59	65	73	86	41	55	62	101	63	90	64	76	48	55	38	89	47	44	107
CTSS	13	21	27	601	18	32	20	25	26	19	16	26	9	21	10	17	20	28	28	12	25	26	20	19	20	26	17	19	17	25	27	19	30	24	21	16	27	32	25	25	17	22	39	33	16	26	26	17	26
CTTN	112	121	128	157	170	148	119	240	190	75	42	179	149	99	98	150	128	136	132	100	199	139	126	168	161	155	149	111	184	167	138	184	170	102	118	117	221	176	132	216	147	154	82	144	109	153	124	103	148
CTTNBP2	6	17	5	4	0	8	21	2	8	2	2	3	6	2	2	3	3	4	3	0	5	2	7	1	6	4	20	4	5	5	3	1	1	8	4	1	2	10	4	6	4	6	1	5	2	5	6	2	11
CX3CL1	669	802	808	4498	861	1084	886	1298	973	965	1317	1304	752	971	875	887	588	844	1158	944	1073	1054	1075	1010	968	1017	603	1031	1384	983	1168	1112	1236	802	835	709	694	836	1098	754	614	914	921	1024	624	938	700	514	737
CXCL1	631	670	911	1208	742	1227	1091	1334	731	1009	2430	1051	811	692	557	852	564	795	873	1173	866	674	569	650	556	840	313	757	930	624	726	787	814	672	696	835	1132	922	1188	1155	768	815	1000	1006	589	1058	566	476	674
CXCL11	0	0	0	2	0	0	0	0	0	0	0	0	0	0	0	0	0	0	0	0	0	0	0	0	0	0	0	0	0	0	0	0	0	0	0	0	0	0	0	0	0	0	0	0	0	0	0	0	0
CXCL12	8	7	17	3	5	6	23	2	12	0	1	3	0	7	1	3	4	4	5	1	3	5	4	2	6	6	9	1	2	15	12	1	4	3	4	0	3	16	2	6	1	8	2	4	1	3	2	3	3
CXCL14	149	151	115	195	257	185	129	204	192	132	102	232	33	299	98	106	87	157	208	39	223	173	146	227	101	177	290	152	148	323	110	136	166	177	137	170	226	227	152	194	141	185	139	198	128	187	218	155	355
CXCL17	13	7	10	44	12	10	16	8	15	8	4	21	3	12	8	14	7	12	18	3	15	17	12	19	14	13	9	10	20	9	10	19	14	12	4	7	10	14	14	15	12	10	9	14	2	16	11	3	9
CXCL2	910	949	1061	1595	933	1537	1297	1645	992	977	1697	1364	1009	845	762	1031	758	1000	1001	1193	1137	817	806	856	769	1206	571	1015	1200	898	1005	1032	1150	954	1001	1045	1498	1362	1596	1541	1098	1110	1506	1358	831	1489	889	685	963
CXCL3	0	0	0	0	0	0	0	0	0	0	0	0	0	0	0	0	1	0	0	0	0	0	0	0	0	0	0	0	0	0	0	0	0	0	0	1	0	0	0	0	0	0	0	1	0	0	0	0	0
CXCL5	5	7	15	18	6	25	26	30	8	14	9	12	27	16	8	25	13	3	10	37	9	12	6	15	15	10	2	23	23	6	6	6	10	8	11	10	13	13	29	31	18	17	12	14	4	11	12	9	12
CXCL6	4	4	9	2	3	8	9	11	1	3	1	3	0	2	0	2	2	4	6	2	3	2	3	10	4	4	3	4	4	6	8	8	5	1	4	2	5	7	7	6	6	9	7	6	4	7	3	2	7
CXCL8	51	117	324	139	230	375	281	646	172	635	1372	346	595	336	188	251	198	236	177	659	274	317	142	207	211	223	61	260	320	162	204	297	238	197	160	168	203	371	296	289	138	242	136	388	149	345	161	79	158
CXCL9	0	0	4	22	0	0	0	0	0	0	0	0	0	0	0	0	0	0	0	0	0	0	0	0	0	0	0	0	0	0	0	0	0	0	0	0	0	0	0	0	0	0	0	0	0	0	0	0	0
CXCR4	5	13	5	3	2	9	6	8	1	36	68	11	26	22	11	15	7	3	5	26	12	14	6	4	8	6	7	11	3	13	1	11	2	2	7	4	8	4	4	2	6	2	1	1	4	7	5	3	6
CXorf56	0	0	0	0	0	1	0	0	0	0	0	0	0	0	0	0	0	1	0	1	0	1	0	0	0	0	0	0	0	0	0	0	0	0	0	0	0	0	0	0	0	1	0	0	0	0	1	0	0
CYAT1	0	0	0	0	0	0	0	0	0	0	0	0	0	0	0	0	0	0	0	0	0	0	0	0	0	0	0	0	0	0	0	0	0	0	0	0	0	0	0	0	0	0	0	0	0	0	0	0	0
CYB561	6	8	26	5	9	15	20	12	14	8	6	13	13	10	11	12	12	9	11	12	7	12	16	17	7	13	10	7	13	16	7	13	8	7	12	10	7	9	6	13	11	23	11	13	8	8	6	3	14
CYBB	0	0	3	1	1	0	0	1	0	0	0	1	0	0	0	0	0	0	0	0	0	0	0	0	0	0	0	0	0	0	0	0	0	0	0	0	1	0	0	1	0	0	0	1	1	1	0	0	1
CYBRD1	75	104	96	107	110	109	89	91	161	168	90	102	114	148	107	71	81	118	94	81	127	125	88	84	81	101	117	49	86	145	107	96	107	111	78	70	124	165	76	116	95	89	89	93	64	124	47	68	123
CYC1	14	21	29	19	10	15	19	19	17	4	5	18	11	10	10	19	11	12	16	12	7	15	9	17	16	25	31	15	14	23	17	18	17	23	22	13	12	28	25	20	8	16	17	11	8	22	8	8	25
CYCS	2	9	4	10	7	8	3	9	10	10	6	6	13	10	9	9	2	8	8	8	8	10	5	12	8	3	8	7	7	4	5	10	14	7	6	5	19	10	4	7	11	4	11	5	11	11	10	7	6
CYP11A1	107	95	217	169	143	174	265	168	228	50	46	190	120	60	82	148	120	158	108	122	214	146	117	171	188	147	81	137	191	150	151	203	236	154	98	123	116	166	136	190	134	148	124	180	81	181	133	96	126
CYP11B1	0	0	0	0	0	0	0	0	0	0	0	0	0	0	0	0	0	0	0	0	0	0	0	0	0	0	0	0	0	0	0	0	0	0	0	0	0	0	0	0	0	0	0	0	0	0	0	0	0
CYP11B2	0	0	0	0	0	0	0	0	0	0	0	0	1	0	0	0	0	0	0	0	2	0	0	0	0	0	0	1	0	0	0	0	0	1	0	0	0	0	0	0	0	0	0	0	0	0	0	0	0
CYP17A1	0	0	1	1	3	4	9	1	6	2	3	3	0	1	0	2	2	3	0	2	1	2	6	11	2	2	0	6	1	5	0	2	11	0	1	0	0	6	1	9	0	0	0	1	1	2	0	0	3
CYP19A1	0	0	0	0	0	0	0	0	0	0	0	0	0	0	0	0	0	0	0	0	1	0	0	0	0	1	0	1	0	0	1	0	0	0	0	0	0	0	0	0	1	0	0	0	0	0	3	0	0
CYP1A1	110	61	46	24	81	57	92	53	102	54	36	59	19	30	35	29	17	43	66	15	78	18	66	67	38	41	144	49	56	56	78	40	62	328	421	337	387	199	313	253	335	134	186	182	121	83	56	107	53
CYP1A2	0	1	0	0	1	0	0	0	0	0	0	0	1	1	1	0	0	1	0	0	0	0	0	0	0	0	0	0	0	0	0	0	1	1	1	0	0	1	1	0	0	0	0	0	0	0	0	0	1
CYP1B1	5	5	22	16	14	23	19	19	20	19	14	14	18	18	9	13	9	20	8	9	22	16	10	14	10	17	9	14	25	17	20	17	22	40	27	28	47	31	23	73	43	22	12	33	9	29	16	7	21
CYP24A1	0	0	0	0	0	0	0	0	0	0	0	0	0	0	0	0	0	0	0	0	0	0	0	0	0	0	0	0	0	0	0	0	0	0	0	0	0	0	0	0	0	0	0	0	0	0	0	0	0
CYP26A1	0	0	0	0	0	0	3	1	2	0	1	0	0	1	0	0	0	2	0	0	0	0	0	0	0	0	1	0	0	1	0	0	0	0	1	0	0	1	0	0	1	0	0	0	1	1	0	0	1
CYP26B1	69	47	75	31	11	48	86	15	72	23	15	27	20	46	28	22	24	75	46	16	25	29	35	18	21	46	73	13	31	73	49	14	18	51	62	10	10	43	23	25	7	31	28	18	14	48	11	12	45
CYP2A13	0	0	0	0	0	0	0	0	0	0	0	0	0	0	0	0	0	0	0	0	0	0	0	0	0	0	0	0	0	0	0	0	0	0	0	0	0	0	0	0	0	0	0	0	0	0	0	0	0
CYP2A6	2	1	2	0	0	0	1	1	1	2	0	0	0	0	2	1	0	2	1	0	0	0	2	0	0	0	0	0	1	0	0	0	0	0	0	0	2	0	2	0	1	0	0	0	0	0	0	0	0
CYP2A7	0	0	0	0	0	0	0	0	0	0	0	0	0	0	0	0	0	0	0	0	0	0	0	0	0	0	0	0	0	0	0	0	0	0	0	0	0	0	0	0	0	0	0	0	0	0	0	0	0
CYP2B6	1	2	0	0	0	0	1	0	2	0	1	0	0	0	0	0	0	0	0	0	0	0	0	1	0	1	2	0	0	0	0	0	0	0	0	0	0	0	0	1	0	0	1	0	0	0	0	0	0
CYP2B7P	5	1	8	2	3	2	1	4	6	2	1	2	0	2	2	1	3	2	4	0	1	6	5	1	1	2	5	1	2	5	5	6	8	3	5	1	4	3	4	3	1	1	3	0	1	3	1	2	3
CYP2C18	0	0	0	0	0	0	0	0	1	0	0	0	0	0	0	0	0	0	0	0	0	0	0	0	0	0	0	0	0	0	0	0	0	0	0	0	0	0	0	0	0	0	0	0	0	0	0	0	0
CYP2C19	6	2	9	8	8	1	3	2	7	5	2	5	8	5	2	6	4	8	9	2	3	9	4	7	7	5	1	9	9	3	7	7	8	6	9	6	7	7	14	4	10	4	5	3	5	8	6	2	5
CYP2C8	16	10	18	6	10	13	14	4	21	4	7	15	1	2	14	15	6	36	21	5	9	37	63	16	16	50	27	15	17	34	69	11	18	12	28	15	9	16	26	4	8	29	18	11	10	7	12	8	14
CYP2C9	66	52	87	33	53	48	68	26	57	32	49	41	10	31	55	20	12	75	105	8	40	63	141	30	25	97	117	42	35	52	171	32	38	76	158	36	41	78	80	27	43	98	87	39	48	42	31	40	49
CYP2D6	1	2	4	0	4	1	4	2	0	2	4	0	0	2	2	4	3	0	1	2	2	1	0	4	4	0	3	1	4	2	1	4	1	2	3	2	2	3	1	1	1	2	3	3	2	2	2	2	3
CYP2E1	0	0	0	2	0	0	0	0	1	2	0	2	0	1	0	1	1	1	0	0	1	1	0	1	0	0	0	0	0	2	0	0	0	0	0	0	0	0	0	1	2	2	0	2	2	0	1	1	0
CYP2F1	0	0	0	0	0	0	0	0	0	0	0	0	0	0	0	0	0	0	0	0	0	0	1	0	0	0	0	0	0	0	0	0	0	0	0	0	0	0	0	0	0	0	0	0	0	0	0	0	0
CYP2W1	2	5	3	2	0	2	8	0	6	4	1	1	1	8	0	0	2	6	4	0	3	7	5	1	0	4	2	0	2	7	2	4	5	0	1	0	1	2	0	1	0	3	0	0	0	3	1	0	3
CYP39A1	3	4	5	1	5	2	6	4	3	1	0	5	0	0	0	1	1	0	2	0	2	2	2	5	0	2	4	0	6	0	4	2	2	3	1	1	1	2	5	1	2	4	3	5	1	0	1	1	0
CYP3A4	29	19	39	14	24	26	30	18	32	10	14	32	18	12	21	34	14	31	33	19	38	23	51	19	22	17	8	14	20	17	42	12	15	20	28	17	36	25	45	39	24	39	38	26	22	19	13	13	13
CYP3A5	154	129	146	145	363	172	219	284	381	324	477	271	180	288	449	289	178	178	358	161	318	198	420	298	293	138	148	264	257	118	363	315	359	180	328	422	613	150	537	488	492	276	344	399	176	188	270	212	96
CYP3A7	110	90	259	108	161	155	252	171	222	122	81	180	119	127	120	219	160	213	168	151	220	166	226	151	150	122	45	120	166	94	226	178	159	125	245	169	309	151	280	320	187	195	167	155	95	146	142	98	148
CYP3A7-CYP3AP1	369	342	649	282	425	508	546	467	583	282	238	515	374	359	461	601	560	684	607	490	584	465	611	353	383	489	307	293	388	362	741	450	438	662	697	487	732	679	870	829	619	567	481	482	361	490	304	265	397
CYP4A11	5	0	3	4	2	5	2	0	5	0	0	0	0	2	1	0	0	2	4	0	3	1	5	9	3	10	4	5	10	8	10	3	9	3	3	4	4	6	2	2	0	6	4	5	4	2	5	3	1
CYP4A22	3	2	4	1	0	0	1	0	3	1	1	2	0	0	2	0	0	1	1	0	3	1	3	4	0	5	1	0	1	2	5	0	1	1	0	0	1	1	2	1	0	3	1	0	1	1	1	1	1
CYP4B1	7	18	18	8	5	7	6	8	4	9	5	4	1	10	7	3	3	7	4	1	7	8	3	14	2	8	52	6	2	16	7	5	8	29	16	8	5	44	9	13	0	12	9	4	8	14	10	5	20
CYP4F2	0	0	0	0	0	0	1	0	0	0	0	0	0	0	0	0	0	0	0	0	0	0	0	0	0	0	0	0	0	0	0	0	0	0	0	0	0	0	0	0	0	0	0	0	0	0	0	0	0
CYP4F3	0	0	0	0	0	0	0	0	0	0	0	0	0	0	0	0	0	0	0	0	0	0	0	0	0	0	0	0	0	0	0	0	0	0	0	0	0	0	0	0	0	0	0	0	0	0	0	0	0
CYP51A1	528	421	378	569	636	433	467	845	647	976	820	852	430	930	748	809	596	501	890	400	755	824	834	1011	788	792	1089	774	768	671	687	1006	771	716	830	931	1302	668	766	1162	734	514	677	715	443	471	586	441	515
CYP7A1	0	0	0	0	0	0	1	0	0	1	0	0	0	0	0	0	0	0	0	0	0	0	0	0	1	0	0	0	0	0	0	0	0	0	0	0	0	0	1	0	0	0	0	0	1	0	0	1	0
CYR61	7	1	4	5	5	5	8	7	6	12	19	12	15	13	2	9	9	14	13	20	9	1	6	9	11	0	3	4	10	1	6	6	8	6	6	7	7	2	5	6	7	4	4	10	6	8	10	6	8
CYTH1	2	3	1	1	0	0	1	1	1	1	2	2	2	2	1	0	0	2	0	2	1	2	2	0	1	1	1	0	0	0	1	2	1	2	1	0	2	4	1	0	1	1	0	0	0	2	0	0	0
CYTIP	2	0	0	0	0	0	0	0	0	0	0	0	1	1	0	0	0	1	0	1	0	1	0	0	0	0	1	0	0	0	0	0	0	1	0	0	0	0	0	0	0	0	0	0	1	1	1	0	0
DAAM1	56	68	69	55	47	94	68	62	69	68	73	80	75	92	54	58	58	76	77	33	77	96	59	67	50	80	118	47	49	87	79	73	66	88	50	29	50	109	73	64	35	82	63	40	39	89	43	31	82
DACH1	0	3	1	0	0	2	0	1	0	1	1	0	0	7	2	1	0	0	3	0	0	8	1	2	0	1	8	0	0	6	1	0	0	4	1	1	0	0	3	0	0	0	0	0	0	1	2	0	14
DAD1	351	224	400	374	367	355	499	402	487	256	237	410	305	277	313	328	253	336	382	322	451	380	406	316	361	379	218	310	454	376	370	426	443	289	285	320	438	354	422	417	324	358	374	400	232	380	240	257	325
DAG1	72	111	123	77	87	104	103	107	131	142	67	90	53	132	81	89	90	100	102	68	97	115	91	122	76	111	135	74	99	149	93	74	96	160	105	90	105	163	80	141	82	95	93	78	54	108	88	53	115
DAPK1	129	167	177	153	141	197	192	175	184	39	22	197	97	86	96	121	125	185	122	107	167	129	113	129	120	145	206	87	130	159	111	141	128	199	165	102	171	208	108	204	125	155	100	161	93	197	100	93	197
DAXX	196	182	206	248	213	266	197	295	266	269	233	325	325	275	271	310	257	298	258	332	258	269	221	236	237	246	234	251	302	224	221	295	234	229	197	235	342	281	267	325	214	213	229	289	189	238	203	174	218
DAZL	0	0	3	0	0	1	2	0	0	0	0	2	0	2	0	0	0	0	0	0	0	2	1	1	1	1	3	0	0	8	0	0	0	1	0	0	0	0	0	0	1	0	1	1	0	0	0	0	3
DBF4	33	29	30	32	43	38	30	37	40	66	57	53	33	52	38	42	19	45	51	45	36	42	43	32	30	37	28	33	35	42	40	35	33	30	32	29	47	39	39	46	45	37	37	34	20	36	29	17	44
DBH	0	0	0	0	0	0	0	0	0	1	0	0	0	0	0	0	0	0	0	0	0	0	0	0	0	0	0	0	0	0	0	0	0	0	0	0	0	0	0	0	0	0	0	1	0	0	0	0	0
DBNDD2	33	30	57	58	15	35	77	38	18	36	30	28	48	30	22	34	29	16	31	23	32	21	8	25	36	36	49	17	32	73	20	27	44	60	31	22	19	63	31	34	29	24	23	78	33	33	56	18	36
DCC	0	1	0	0	0	0	0	0	0	0	0	0	0	3	0	0	0	1	1	0	0	1	0	0	0	0	2	0	0	4	0	0	0	0	0	0	0	1	2	0	0	0	0	0	0	0	0	0	2
DCK	19	21	13	25	17	20	22	26	22	39	53	20	33	27	16	19	18	17	22	40	21	17	15	16	11	22	17	22	19	30	17	17	13	12	13	20	19	18	18	18	12	11	20	17	12	14	13	5	18
DCN	177	213	201	499	132	167	397	234	469	99	89	233	346	141	142	196	208	243	94	99	428	109	132	70	211	116	91	88	220	140	141	241	292	96	130	128	156	164	89	102	178	151	116	239	122	101	83	134	109
DCP1B	4	6	13	10	4	10	11	5	11	1	5	15	5	9	4	6	3	3	6	4	4	4	13	5	4	5	4	1	8	12	6	10	6	4	3	6	5	5	7	6	3	8	3	5	2	8	5	5	7
DCTD	379	349	423	514	405	419	487	526	437	328	252	503	387	393	355	444	323	469	487	369	465	359	362	404	384	462	374	375	481	486	452	445	459	431	394	359	513	512	444	500	355	420	466	497	314	446	340	257	419
DCTN6	327	289	384	455	412	408	412	465	429	440	438	479	468	396	357	403	314	409	396	420	374	358	326	339	317	441	307	352	413	443	402	486	432	359	306	350	443	504	372	374	345	372	369	420	298	376	324	235	388
DCUN1D4	64	58	71	82	54	60	67	68	60	75	65	76	53	84	36	73	44	70	69	56	65	91	71	73	57	65	59	75	81	80	77	72	94	65	64	57	65	76	74	62	67	63	67	93	73	55	53	43	67
DCX	0	0	0	0	0	0	0	0	0	3	1	0	0	7	0	0	0	0	1	0	0	2	0	1	1	1	3	0	0	6	1	0	0	2	0	0	0	2	0	4	2	0	1	0	0	1	0	0	4
DDB2	18	26	16	8	6	27	28	19	23	22	10	16	6	25	18	16	6	16	27	7	16	23	23	18	14	26	34	13	12	31	14	10	11	22	14	10	15	23	28	25	17	25	17	13	10	18	14	8	17
DDC	70	54	77	47	122	90	83	125	109	19	31	91	6	18	18	27	16	69	56	11	96	22	37	114	77	79	75	75	81	63	55	76	95	119	83	91	86	84	116	120	101	65	77	131	99	91	104	90	64
DDIAS	0	0	1	0	0	3	2	1	2	0	0	0	2	0	1	0	2	0	1	1	1	0	0	0	1	1	0	0	0	0	0	1	1	1	0	0	0	3	2	0	1	1	0	0	0	2	1	1	1
DDIT3	38	58	55	56	40	47	60	48	63	718	681	48	221	234	169	88	68	52	54	232	56	111	94	49	59	64	87	43	47	53	48	80	47	50	65	53	39	57	61	54	45	30	44	42	29	50	38	20	25
DDIT4	1	2	0	0	0	1	3	0	0	4	1	2	0	1	1	1	0	1	0	0	0	1	0	2	1	1	4	0	2	1	0	0	2	5	1	2	0	0	0	1	0	1	0	0	0	2	0	1	1
DDR1	38	70	62	50	58	75	104	71	82	83	67	66	27	74	60	45	31	59	70	40	58	67	55	71	42	62	189	64	71	83	65	54	61	109	77	53	71	86	71	71	56	59	56	63	39	79	50	33	82
DDR2	1	1	3	7	4	1	2	10	15	6	2	3	12	6	0	0	0	0	0	6	7	2	2	3	7	1	4	3	6	1	0	4	8	1	1	1	1	4	0	2	2	1	1	3	1	2	4	4	2
DDX10	10	18	20	16	14	23	17	23	18	34	14	21	18	24	10	29	16	12	20	33	20	24	20	17	17	20	37	15	22	15	19	22	35	29	26	22	19	30	16	33	20	18	12	17	9	18	21	10	27
DDX3Y	33	31	21	37	16	27	23	32	42	17	21	37	17	29	17	38	24	18	29	24	29	29	23	39	30	30	49	28	43	42	18	38	34	33	24	24	32	47	22	44	33	25	28	26	15	28	28	17	39
DDX42	2	6	4	5	0	4	4	6	4	9	1	5	2	6	3	8	5	4	6	1	3	1	2	5	6	3	5	5	6	2	2	3	6	4	5	0	5	4	1	2	5	5	2	1	2	1	5	5	0
DDX60	11	19	15	328	5	8	15	4	9	8	5	10	6	13	8	7	7	15	20	13	10	1	10	9	4	8	15	18	7	18	12	8	20	13	15	6	7	10	10	32	6	1	9	3	8	46	11	2	9
DECR1	28	17	33	31	23	24	43	32	28	11	8	20	6	14	18	15	6	19	28	12	25	21	23	31	18	15	9	29	30	21	33	31	16	19	13	24	29	17	32	21	19	22	18	34	14	25	16	19	29
DEFA1B	0	1	1	0	0	0	1	0	0	0	0	0	0	0	0	0	0	0	0	0	0	0	0	0	0	1	0	0	0	0	0	0	0	0	0	0	0	1	0	0	0	0	0	0	0	0	0	0	0
DEFA4	0	0	0	0	0	0	0	0	0	0	0	0	0	0	0	0	0	0	0	0	0	0	0	0	0	0	0	0	0	0	0	0	0	0	0	0	0	0	0	0	0	0	0	0	0	0	0	0	0
DEFA6	0	2	0	0	0	0	0	0	0	0	0	0	0	0	0	0	0	0	0	0	0	0	1	0	1	1	0	0	0	0	0	0	0	0	0	0	0	1	0	0	0	0	0	0	0	0	0	0	0
DEFB1	54	97	98	173	36	110	152	80	86	122	63	76	64	125	91	58	67	133	99	74	59	135	60	73	65	130	68	71	92	146	64	74	94	75	57	51	35	120	75	59	34	92	113	71	46	102	47	25	116
DEFB118	0	0	0	0	0	0	0	0	0	0	0	0	0	0	0	0	0	0	0	0	0	0	0	0	0	0	0	0	0	0	0	0	0	0	0	0	0	0	0	0	0	0	0	0	0	0	0	0	0
DEFB4A	6	5	2	2	2	13	6	1	3	11	13	2	11	8	1	12	2	3	2	12	7	5	2	9	1	4	13	9	3	4	0	1	2	5	2	0	9	3	13	17	4	5	8	1	1	10	2	0	6
DEK	166	145	165	167	142	165	174	167	171	170	140	189	224	182	148	173	130	149	153	185	156	155	141	166	145	196	214	107	142	207	131	155	196	144	159	128	161	188	188	158	133	156	164	153	106	176	98	89	161
DENND2D	13	14	22	10	8	20	26	20	17	14	6	18	7	28	4	16	13	16	12	13	18	17	13	25	13	13	20	8	15	22	13	14	15	18	13	10	12	30	24	21	13	14	26	10	8	13	14	7	24
DENND3	2	2	2	3	3	3	2	1	2	5	3	1	1	3	0	1	1	1	2	3	2	2	1	0	3	1	7	3	3	2	2	2	2	1	2	2	3	2	0	4	4	3	1	4	3	1	2	4	2
DENND4B	0	0	1	2	1	2	0	0	1	1	0	2	0	2	0	1	1	0	1	1	2	1	1	0	0	2	0	1	0	0	1	1	2	0	1	0	1	1	0	1	0	1	0	0	0	0	1	0	1
DEPDC1	4	1	1	0	0	0	2	1	1	0	2	1	0	0	0	0	0	1	1	0	0	0	0	0	0	1	2	0	0	1	0	1	0	2	0	0	0	1	0	0	1	1	2	0	0	2	1	1	0
DEPDC1B	6	10	9	4	3	7	6	14	7	7	5	9	14	4	1	14	12	7	14	36	4	5	5	9	9	2	15	4	8	9	8	6	5	7	7	6	12	7	12	18	7	8	3	3	9	6	7	3	11
DEPTOR	422	322	367	315	428	321	461	515	470	117	96	378	99	151	143	231	189	283	385	116	450	255	288	472	310	398	511	301	437	385	343	381	437	567	484	365	416	515	451	561	407	388	503	458	261	372	401	247	415
DERA	318	232	284	335	325	296	443	430	337	179	154	383	176	209	251	322	225	286	311	249	350	300	285	362	319	349	231	321	433	269	344	446	382	243	222	352	381	315	319	450	303	288	415	453	265	268	305	261	293
DES	0	0	0	0	0	0	0	0	0	0	0	0	0	0	0	1	0	2	2	0	0	0	0	0	0	0	1	0	0	0	0	0	0	3	0	0	0	0	0	0	0	0	0	0	0	0	0	0	1
DFFA	5	6	9	5	6	6	8	11	10	5	6	10	7	8	4	4	2	10	5	14	8	4	12	13	4	4	3	7	11	5	4	9	9	5	6	6	8	11	7	13	8	8	8	6	7	5	2	6	3
DFFB	7	9	14	7	8	13	12	9	5	13	5	10	16	23	10	8	7	11	12	10	18	14	13	10	6	13	9	7	16	18	14	15	4	10	4	9	10	15	6	10	11	8	5	15	4	16	13	9	4
DHCR7	15	19	23	17	18	20	35	23	23	38	32	27	12	47	31	21	16	26	22	13	30	39	37	25	33	23	97	23	33	40	23	23	32	35	28	21	30	26	25	50	18	25	11	24	24	16	22	11	25
DHDDS	36	35	34	39	48	56	39	63	56	23	18	89	32	28	38	44	32	43	40	49	36	48	44	46	52	52	38	39	57	29	55	63	36	35	27	27	57	52	33	62	41	44	36	57	30	43	36	23	36
DHFR	6	9	26	15	10	9	12	4	15	8	6	10	9	12	3	12	9	8	15	8	9	9	6	10	7	6	8	3	11	10	10	8	8	8	11	3	13	12	9	20	9	10	3	9	4	12	4	5	9
DHRS2	25	11	12	3	3	25	31	3	10	8	5	5	1	17	14	7	7	20	15	1	3	19	13	11	8	17	21	4	6	26	7	4	4	14	17	1	0	24	7	12	2	15	11	8	3	15	5	0	24
DHRS7	376	311	451	619	710	382	502	744	707	324	370	838	304	277	337	524	365	410	460	401	594	352	434	664	559	367	258	577	687	309	439	748	686	369	444	592	704	403	550	680	566	466	533	757	411	434	486	414	385
DHRS9	2	16	23	50	17	25	21	10	25	12	2	27	2	16	4	4	9	34	5	3	27	18	20	9	7	26	12	6	13	37	14	7	16	24	11	9	10	81	2	17	18	33	14	1	12	26	9	10	33
DHX15	234	213	202	258	184	240	218	252	263	277	195	271	264	279	224	302	252	227	279	273	237	287	177	265	206	289	314	199	218	333	194	276	218	256	224	267	301	322	214	328	223	217	202	240	179	235	196	171	268
DHX29	1	3	0	1	2	4	3	0	4	0	1	2	0	1	0	2	1	0	1	0	1	1	0	0	0	2	1	0	1	0	3	2	3	2	0	2	2	4	2	2	1	1	0	0	1	0	1	1	0
DLAT	313	246	242	381	423	339	332	474	447	392	405	560	433	396	363	429	346	326	360	363	451	372	427	385	426	363	325	411	466	347	309	551	444	309	307	373	596	379	356	578	432	329	338	444	284	333	323	281	298
DLD	2	1	0	2	0	0	1	1	1	1	0	0	2	0	2	1	0	1	0	0	0	2	0	1	0	0	2	3	1	0	0	1	1	1	0	0	2	0	0	2	0	0	1	0	0	0	0	1	0
DLG4	25	30	43	17	13	29	44	18	23	45	19	10	21	71	20	17	17	25	29	12	15	42	28	12	12	33	39	14	15	45	30	11	21	28	25	4	12	22	6	23	17	28	9	13	8	19	13	5	37
DLGAP5	2	1	4	2	2	0	2	0	2	0	0	0	0	1	0	0	0	1	1	0	1	0	0	0	0	0	1	0	1	0	1	0	0	0	1	0	0	2	0	1	1	0	0	0	3	2	1	0	1
DLL1	0	0	1	3	1	4	2	0	4	2	2	1	0	2	0	0	0	3	0	1	2	0	1	1	0	1	3	1	0	5	0	0	0	0	0	0	4	3	3	1	0	0	0	0	0	0	0	0	0
DLL4	0	0	0	0	0	0	0	0	0	1	1	1	1	0	0	0	0	0	0	0	0	0	0	0	0	0	0	0	0	0	1	0	0	0	0	0	0	0	0	0	0	0	0	0	0	0	0	0	0
DLX5	0	1	0	0	0	0	0	1	0	0	0	0	0	0	1	0	1	1	1	0	0	1	0	1	0	2	0	0	0	0	0	0	0	0	1	0	0	1	0	2	0	2	0	0	0	0	0	0	1
DMRTA1	17	15	18	13	14	22	10	26	21	53	27	23	18	32	18	23	12	14	17	24	27	24	21	12	20	12	42	7	17	26	24	16	14	27	16	14	23	30	26	22	26	20	13	20	12	19	17	9	25
DMTF1	5	0	1	3	3	1	4	3	6	7	3	9	2	4	4	3	2	2	1	7	5	3	2	2	5	1	2	3	3	1	2	0	1	3	3	2	5	2	2	10	7	3	1	10	3	2	4	1	5
DMTN	17	14	15	17	17	17	17	17	22	17	4	16	10	10	17	15	13	18	20	14	16	16	24	18	19	22	31	18	14	16	27	25	22	22	18	20	23	18	6	28	20	16	23	11	15	14	12	11	15
DNA2	1	1	0	0	0	1	0	2	0	0	0	1	0	1	0	2	0	0	2	1	0	1	0	0	0	0	0	0	0	0	1	0	1	1	0	0	0	0	0	0	1	0	0	1	0	0	2	0	3
DNAJA3	6	12	7	13	10	15	11	17	16	33	12	16	15	14	12	7	11	10	14	14	21	12	19	20	24	14	16	3	11	12	14	20	18	13	12	7	16	16	12	16	12	8	10	15	7	20	15	13	12
DNAJB1	1	1	4	2	2	0	1	0	1	6	5	1	5	1	2	4	3	2	1	3	2	2	1	2	1	2	3	1	1	0	0	0	1	1	0	1	4	0	0	5	1	3	2	0	0	3	5	0	2
DNAJB14	165	167	144	210	149	187	184	207	211	171	106	195	163	189	147	141	136	179	150	141	198	208	179	209	153	206	175	156	175	220	146	198	206	176	154	177	221	240	168	226	173	191	182	166	130	190	174	112	209
DNAJB2	0	0	0	1	0	0	0	0	1	0	0	0	0	0	0	0	0	0	0	0	0	0	0	0	0	0	0	0	0	0	0	0	0	0	0	0	0	0	0	0	0	0	0	0	1	0	0	0	0
DNAJB4	47	65	56	44	45	53	48	48	33	53	48	37	72	73	24	43	33	59	31	64	45	59	20	59	40	71	36	52	33	62	17	34	40	63	23	33	60	75	36	48	42	42	39	55	47	50	33	36	48
DNAJB6	99	89	110	97	84	105	105	92	110	166	102	104	116	110	87	86	86	89	80	99	115	94	93	86	90	94	81	63	79	101	93	107	109	102	78	59	123	130	120	125	87	82	74	92	64	92	84	48	103
DNAJB9	100	87	89	136	112	106	112	152	153	346	350	166	154	173	130	127	103	95	109	171	120	117	140	107	118	124	78	99	149	102	119	199	138	88	83	117	153	99	140	165	138	118	109	114	94	97	107	95	123
DNAJC15	0	0	1	2	1	0	3	1	0	0	0	0	1	2	2	2	0	0	1	0	0	1	0	3	0	1	2	1	3	1	0	0	1	1	0	0	0	1	2	0	1	1	0	1	1	0	1	0	2
DNM1	1	3	1	0	1	2	4	1	5	1	0	3	2	5	2	3	0	0	3	0	3	5	2	5	2	4	2	1	0	3	4	1	0	0	1	5	4	9	4	1	1	2	1	4	1	1	0	0	3
DNM1L	118	122	142	149	97	159	157	157	157	150	102	182	111	131	103	146	97	128	132	88	133	138	107	201	150	152	158	122	139	139	137	160	166	155	146	128	183	191	137	195	144	145	111	156	107	151	102	105	134
DNMT1	3	0	0	2	1	2	4	2	3	0	1	4	4	3	1	3	2	2	1	0	2	0	2	1	2	3	8	5	0	1	3	0	3	3	2	1	1	1	3	2	1	2	1	0	1	3	1	0	0
DNMT3A	11	22	23	15	11	13	17	15	13	5	4	20	9	13	7	5	9	9	13	6	15	15	5	24	12	15	19	10	11	14	10	14	13	17	13	16	9	18	16	14	8	12	9	10	12	7	13	10	9
DNTTIP2	34	43	40	43	52	37	25	62	38	80	76	53	74	76	41	52	37	53	49	72	46	45	31	51	38	60	67	42	45	59	33	49	48	75	41	31	51	61	46	54	46	49	40	49	22	36	47	29	41
DOCK2	0	0	0	0	0	0	0	2	2	0	0	0	1	0	0	0	0	0	0	1	0	0	0	0	0	0	1	0	0	0	0	0	0	1	0	0	0	0	0	0	0	0	0	0	0	1	0	0	2
DPH2	0	0	1	0	0	1	1	2	0	2	0	0	0	0	0	1	0	1	0	0	0	2	0	2	3	0	1	1	1	1	0	1	0	0	1	0	0	2	0	0	0	0	0	0	3	1	0	0	0
DPM2	84	96	120	88	97	92	145	122	112	108	79	129	113	101	57	85	91	104	97	134	115	98	86	105	78	82	89	77	100	91	96	96	99	103	96	69	97	119	118	133	100	92	92	99	54	91	69	60	90
DPP10	3	2	3	1	0	2	2	1	0	3	0	2	1	2	2	0	0	1	0	2	1	0	0	1	1	2	2	2	3	4	2	3	2	1	1	0	2	1	3	3	1	0	3	2	3	3	0	2	0
DPPA5	0	0	0	0	0	1	0	0	0	0	0	0	0	0	0	0	0	0	0	0	0	0	0	0	0	0	0	0	0	0	0	0	0	0	0	0	0	0	0	0	0	0	0	0	0	0	0	0	0
DPY30	179	124	192	183	178	194	231	165	199	169	149	191	180	142	136	194	133	196	191	205	187	195	185	146	148	184	95	136	221	190	175	208	192	121	152	146	204	172	170	197	128	205	222	200	141	181	151	111	161
DPYS	3	4	2	0	5	0	2	5	2	3	0	0	0	1	2	0	0	0	2	1	1	0	3	3	5	0	2	0	4	4	4	1	1	1	5	1	0	1	0	1	0	0	2	1	1	0	2	0	2
DRAP1	11	13	23	10	11	10	21	20	17	11	15	17	13	19	12	16	6	9	16	15	16	18	10	17	15	11	15	5	9	8	12	15	13	17	10	13	18	8	18	21	13	15	21	18	6	17	13	8	13
DRD2	1	0	4	0	5	1	1	0	3	1	2	0	0	1	0	1	0	1	1	1	1	0	0	1	0	0	4	1	2	0	0	0	3	1	4	1	1	0	2	1	1	1	3	0	1	1	0	0	1
DSC3	50	49	64	19	17	47	59	15	58	27	4	21	16	45	34	11	23	88	32	5	36	39	24	13	14	52	81	7	20	78	21	6	14	82	60	7	8	56	7	23	18	49	11	15	15	34	7	10	34
DSG2	110	161	211	160	113	222	323	208	233	219	121	186	187	245	156	206	176	188	141	176	167	209	131	156	145	197	104	111	166	230	141	189	130	161	151	101	151	220	104	238	128	180	109	151	71	149	100	77	142
DSG3	1	2	1	1	0	0	5	2	1	3	1	0	0	1	0	0	2	5	1	0	1	2	1	0	0	3	2	0	0	2	1	2	0	2	2	0	0	4	0	2	0	2	1	0	1	1	1	0	2
DSP	367	512	476	396	299	432	523	463	389	445	225	446	387	460	390	451	335	456	393	292	458	431	357	637	402	582	1029	322	392	755	315	368	383	725	514	337	436	737	370	604	347	428	300	381	235	406	385	230	602
DTL	8	7	8	3	4	9	6	1	10	4	2	3	3	4	5	4	1	9	7	0	5	2	8	5	1	4	7	2	6	6	3	4	6	10	4	4	3	10	10	4	6	7	6	7	3	8	7	5	9
DTX3L	19	28	24	97	17	16	25	31	25	4	11	22	15	15	9	23	19	20	13	12	22	16	24	40	27	25	19	26	35	19	14	26	27	25	20	31	26	25	20	77	29	16	15	25	20	33	27	16	17
DUSP1	574	617	800	1033	654	948	832	875	879	2050	2291	1135	3123	1337	1368	1070	965	938	795	3019	1015	1036	1207	776	907	926	498	622	832	798	979	1123	770	640	561	553	809	849	717	805	663	782	606	787	481	883	579	559	742
DUSP11	65	60	79	106	74	95	126	115	96	172	146	102	123	92	115	92	63	79	94	99	96	89	92	75	74	89	59	65	116	89	77	86	91	78	61	85	84	71	62	106	82	89	69	85	43	101	51	71	74
DUSP14	23	15	48	22	32	39	40	50	46	29	21	45	49	19	22	41	27	43	14	43	30	36	22	39	28	30	17	33	46	35	23	32	28	37	25	37	49	34	32	48	50	31	24	29	24	35	32	28	30
DUSP22	135	132	151	155	147	163	122	188	162	134	154	193	200	145	156	175	133	147	145	166	188	144	139	134	129	175	85	120	146	146	123	174	163	119	143	134	179	156	148	178	164	133	153	156	105	157	109	99	158
DUSP3	215	160	150	182	246	183	164	278	226	130	122	297	288	178	221	281	265	159	212	313	222	223	280	193	272	258	249	242	251	220	248	360	232	204	211	257	338	224	237	326	221	194	211	258	161	204	196	160	208
DUSP4	54	74	62	32	18	55	85	25	43	61	45	62	76	109	57	85	63	73	68	81	30	114	72	43	53	83	228	28	47	109	49	55	23	68	67	36	46	70	62	76	30	56	35	20	25	51	36	20	83
DUSP6	0	2	1	6	2	0	8	0	2	1	0	2	0	3	7	2	5	8	1	0	1	3	2	4	0	8	10	2	4	5	4	1	0	4	1	6	1	4	1	3	0	5	2	1	0	1	0	0	2
DYNLL1	441	428	590	613	522	505	663	550	584	459	366	592	329	493	360	396	310	574	452	345	516	388	308	385	306	475	262	378	452	532	324	481	468	365	303	363	522	567	500	525	386	416	464	499	356	482	323	276	416
DYNLT3	311	325	296	405	334	405	352	433	409	493	487	484	571	416	349	502	341	332	392	633	402	385	336	348	311	417	297	335	375	400	370	451	355	266	307	370	481	391	374	470	288	324	379	401	247	338	280	239	319
DYRK3	8	12	4	12	10	13	6	7	7	31	26	10	34	19	8	13	11	6	15	23	9	13	6	10	5	11	8	3	9	14	4	7	11	6	7	2	5	11	6	14	9	4	1	8	1	9	9	5	12
E2F1	0	0	0	0	0	0	0	0	0	0	0	0	0	0	0	0	0	0	0	0	0	0	0	0	0	1	0	0	0	1	0	0	0	0	0	0	0	0	1	0	0	0	0	0	0	0	0	0	0
E2F2	0	0	0	0	0	0	1	0	1	0	0	0	0	0	0	0	0	0	0	0	0	0	0	0	1	0	1	0	0	0	0	0	0	0	0	0	0	0	0	0	0	0	0	0	1	0	0	0	0
E2F7	3	2	0	0	0	0	1	0	0	1	0	0	0	1	0	0	0	0	0	0	0	0	0	0	0	0	2	0	0	0	0	1	0	0	0	2	0	1	0	0	3	1	0	0	0	2	0	0	1
E2F8	21	9	16	6	3	15	8	4	11	3	1	9	6	3	3	5	5	12	11	4	8	6	2	11	9	9	7	2	5	11	4	5	7	11	8	2	14	11	11	15	9	16	14	14	5	8	10	5	10
EAPP	15	12	21	23	11	15	30	19	22	25	40	14	19	31	5	13	15	19	19	17	15	19	12	18	13	16	15	13	23	21	15	14	21	10	14	17	16	20	15	14	9	15	16	17	10	13	10	8	20
EBF1	1	0	1	1	0	0	0	0	1	0	0	2	0	4	0	0	0	0	0	0	0	0	3	0	1	0	3	0	0	0	0	0	1	0	0	0	0	1	0	0	0	0	0	1	0	0	0	0	0
EBF3	0	0	0	0	0	0	0	0	2	0	0	0	0	0	0	0	0	0	0	2	0	0	1	1	0	0	1	0	2	0	2	0	0	0	1	2	2	0	0	0	0	0	0	0	0	0	1	1	0
EBNA1BP2	132	134	181	186	145	183	183	181	179	126	145	220	282	204	146	221	174	176	189	244	199	189	125	145	134	209	133	112	179	246	149	176	162	133	126	134	167	205	148	163	139	175	151	159	96	182	129	95	175
EBP	297	197	308	246	313	257	330	338	402	321	221	416	164	328	326	435	337	290	389	205	363	310	481	434	387	347	359	371	451	294	366	515	429	273	319	313	543	279	508	559	363	279	392	288	243	261	248	214	248
ECD	101	119	105	154	123	130	137	165	156	158	163	149	170	165	116	153	113	145	135	162	157	137	119	135	127	134	150	106	122	172	115	153	128	159	120	134	154	171	102	171	130	101	121	136	95	145	117	93	150
ECH1	78	50	131	107	107	66	169	152	118	74	53	153	69	72	82	77	65	92	84	82	131	85	90	134	124	71	62	132	162	82	110	144	151	40	51	92	121	82	79	115	99	80	104	139	87	77	89	90	64
ECI1	671	553	636	614	637	635	647	682	782	702	663	838	997	776	771	860	648	589	783	947	795	526	754	633	649	641	639	608	823	678	815	821	790	716	709	671	810	702	958	699	609	636	910	745	490	800	549	428	622
ECSCR	1	1	0	0	0	1	0	1	1	0	1	3	1	1	2	2	0	1	2	2	1	1	2	1	4	3	0	1	1	1	0	3	0	3	1	1	1	0	1	1	2	0	0	0	0	0	3	3	0
EDEM1	30	33	29	30	20	29	35	45	42	47	28	57	46	33	35	58	41	30	30	41	24	47	28	38	46	56	65	31	49	47	25	40	36	33	35	36	47	44	30	48	37	29	29	31	20	22	41	36	30
EDN1	7	13	7	4	7	10	12	10	2	12	20	6	7	11	5	8	1	15	11	6	3	3	1	5	3	6	12	4	3	16	3	3	4	11	12	7	0	5	14	10	4	9	8	5	8	8	3	2	14
EDN3	32	63	111	30	9	69	64	17	36	4	3	16	3	21	14	18	15	67	12	2	25	63	32	13	11	68	27	7	15	71	25	10	14	45	32	3	12	47	21	14	9	47	20	12	14	51	6	8	60
EDNRA	29	17	24	23	21	17	27	16	22	4	36	23	2	8	12	24	15	12	27	9	19	29	43	37	24	26	49	26	30	22	47	29	19	19	43	27	27	25	41	33	37	22	42	39	16	13	37	14	18
EDNRB	96	103	142	142	139	125	162	163	194	46	35	200	66	84	75	151	150	105	84	83	167	208	169	221	236	211	180	133	229	188	143	241	214	150	94	133	177	147	84	211	147	149	89	202	92	137	148	114	177
EEA1	38	77	62	65	69	55	63	78	79	76	59	87	66	69	70	72	67	67	80	70	72	72	56	99	57	73	64	61	61	71	54	75	63	45	53	70	97	73	62	97	82	45	58	64	51	49	58	45	72
EED	1	4	0	2	1	0	0	5	0	1	2	2	3	3	3	4	2	1	0	1	1	1	3	2	1	0	4	1	5	3	5	1	1	1	3	4	3	5	2	1	3	3	3	2	1	0	2	0	5
EEF1A2	47	33	49	41	22	45	60	42	33	98	55	50	37	92	64	98	49	57	88	75	49	48	53	39	38	53	77	35	47	74	52	43	28	44	48	59	36	45	46	51	28	44	46	43	28	36	44	24	49
EEF1B2	563	588	791	457	385	633	1009	586	656	754	495	687	822	851	558	823	545	679	619	933	595	768	518	654	504	825	699	510	673	941	537	705	615	514	494	469	549	842	548	605	427	574	642	580	406	609	431	311	659
EEF1G	15	11	28	17	13	25	34	17	16	31	11	27	10	16	19	28	15	16	24	19	20	23	10	21	17	10	38	8	22	22	19	25	24	18	14	13	12	23	17	33	17	10	16	15	5	10	14	7	12
EEF2	2467	3005	4019	2261	1849	3434	4695	2914	3504	3333	2614	3318	4422	4250	2974	3904	2871	3453	2953	4638	3369	3161	2984	2837	2856	3366	4243	2161	2954	4143	2870	3163	2732	3032	2747	1864	2479	3799	2319	3206	2249	2891	2316	2558	1593	2900	1939	1474	3188
EEF2K	4	5	8	2	7	6	7	8	4	4	3	8	6	2	1	4	4	7	3	2	5	2	3	3	6	8	5	3	2	2	3	14	7	3	3	2	4	8	13	6	4	4	2	4	2	6	1	1	5
EFCAB14	34	36	31	39	40	53	35	56	30	25	35	50	38	39	42	28	34	44	25	44	44	31	24	35	34	29	27	34	41	29	42	41	35	28	30	33	47	32	35	37	40	30	43	51	23	35	16	21	38
EFNA1	487	524	679	382	282	551	823	407	346	532	467	423	252	501	591	393	347	485	499	228	408	753	895	370	431	851	1012	347	420	884	630	512	444	732	538	330	340	645	518	429	279	491	442	336	268	546	235	208	707
EGF	58	56	33	57	67	60	59	84	59	22	37	67	35	52	41	45	30	65	53	15	59	50	53	85	50	63	107	42	52	69	56	66	84	67	56	63	77	69	51	48	56	50	49	78	54	52	58	49	74
EGFL6	5	2	5	9	2	4	6	2	9	5	1	1	0	1	2	0	2	5	5	1	5	2	4	0	4	6	8	0	3	6	3	4	10	7	2	3	6	2	2	4	3	3	0	0	2	3	0	5	5
EGFR	53	52	79	67	91	78	98	129	109	26	40	130	46	54	42	104	65	58	79	58	101	61	71	106	96	52	154	84	129	58	75	76	71	121	68	91	96	100	84	134	78	69	55	88	43	63	65	44	70
EGLN3	6	6	6	2	3	2	10	4	1	3	1	2	1	2	2	4	2	4	4	1	3	6	3	4	2	3	5	0	3	12	4	1	6	5	6	1	3	6	4	5	1	6	5	2	1	3	3	4	7
EGR1	29	32	51	48	24	41	40	54	27	13	37	61	61	19	20	43	30	52	36	61	53	33	32	28	23	44	20	17	23	19	34	29	29	30	35	44	58	42	50	82	38	34	28	36	26	47	48	39	28
EGR3	0	0	0	0	0	0	0	0	0	0	0	0	0	0	0	0	0	0	0	0	0	0	0	0	0	0	0	0	0	0	0	0	0	0	0	1	0	0	0	0	0	0	0	0	0	0	0	0	0
EI24	9	14	48	15	22	10	65	16	23	6	21	26	43	9	15	19	17	22	14	41	14	6	12	12	18	7	11	13	19	14	16	13	9	7	11	10	21	12	17	19	12	24	20	24	13	27	10	8	11
EIF1	1562	1565	1786	1350	1235	1951	1920	1402	1514	3981	3399	1757	3921	3750	2976	2238	1942	2105	1819	3465	1667	2404	2188	1330	1608	2591	2491	1393	1600	2540	1695	1928	1496	1621	1443	1198	1566	2170	1584	1572	1210	1615	1569	1369	1007	1779	968	917	1799
EIF1AX	38	36	77	65	58	48	80	56	58	57	60	48	67	46	45	54	41	57	57	57	55	63	48	63	46	43	41	39	44	60	30	52	54	27	39	43	47	49	41	87	29	51	52	50	37	43	31	28	45
EIF1AY	9	17	21	34	17	16	33	24	19	21	14	23	16	23	11	30	18	20	21	25	24	25	18	19	23	19	13	14	21	11	20	34	18	19	16	19	22	26	17	26	25	22	17	20	16	25	19	16	27
EIF2B1	47	65	61	66	51	71	59	65	78	66	46	65	85	66	53	34	69	51	62	54	60	67	49	71	57	55	59	52	60	70	50	73	78	57	54	49	78	73	39	84	46	51	56	59	37	60	62	32	56
EIF2S1	200	201	292	281	207	247	315	271	292	302	351	307	433	364	286	335	277	260	247	370	301	248	230	222	208	252	294	197	270	309	211	300	257	265	230	238	269	325	280	288	218	218	254	243	209	249	192	158	265
EIF2S2	43	42	34	70	45	38	49	53	45	87	79	73	60	71	61	72	63	54	67	75	49	70	58	64	61	71	58	36	54	60	38	78	48	59	52	38	59	58	44	64	59	46	56	52	33	57	43	25	45
EIF3A	50	35	77	76	73	53	70	94	49	75	48	78	184	55	57	96	70	58	48	109	82	67	61	85	99	34	31	78	68	40	56	140	65	32	25	71	106	58	41	110	62	55	65	92	68	59	72	48	69
EIF3C	11	19	26	22	23	22	17	38	29	38	27	37	33	37	25	49	24	17	29	22	24	36	30	61	32	23	30	22	39	21	21	31	35	12	18	15	23	35	32	53	24	24	27	32	7	24	24	23	27
EIF3D	5	10	18	9	8	14	18	18	19	19	14	15	14	16	13	17	11	16	23	20	26	17	20	15	15	24	17	23	12	15	10	10	12	11	6	12	14	15	14	14	10	12	12	22	4	12	11	9	8
EIF3E	699	687	840	664	530	753	1039	782	696	993	701	741	1217	1173	740	880	813	824	770	1251	651	817	513	678	605	893	1238	560	663	1100	591	826	628	932	705	546	730	975	699	832	630	755	645	643	494	670	447	411	821
EIF3K	272	271	348	319	274	359	418	346	442	313	294	397	293	293	264	359	296	284	359	290	385	344	301	333	313	322	292	260	339	391	275	356	419	268	255	238	310	368	306	374	225	307	345	269	214	288	220	209	332
EIF4B	63	97	90	69	72	80	115	101	95	158	81	119	126	160	100	150	115	101	109	101	105	120	108	116	122	129	139	79	100	143	80	120	114	54	58	72	94	136	60	118	68	83	60	106	58	70	87	55	103
EIF4EBP1	788	686	911	586	604	814	998	699	950	958	805	786	1076	1102	932	775	696	1055	755	992	848	1018	790	574	629	935	675	473	771	944	681	767	838	716	683	483	721	852	711	559	532	743	733	630	458	837	412	444	729
EIF4G1	182	244	378	354	238	291	409	365	385	174	155	341	284	193	172	308	221	291	244	273	356	263	279	306	299	266	363	232	290	269	246	358	280	217	177	261	347	335	170	435	272	271	203	320	180	247	216	194	241
EIF5	1	0	0	0	0	0	0	0	0	0	0	0	0	0	0	0	0	0	0	0	0	0	0	0	0	0	0	0	0	0	0	0	1	0	0	0	0	0	0	0	0	0	0	0	0	0	0	1	0
ELAC2	4	4	1	1	1	2	3	9	3	3	1	7	6	0	4	3	0	3	3	2	2	2	0	6	4	3	3	1	2	1	3	5	1	2	2	4	1	4	2	7	1	1	2	2	2	2	2	3	2
ELANE	0	0	0	0	0	0	0	0	0	0	0	0	0	0	0	0	0	0	0	0	0	0	0	0	0	0	0	0	0	0	0	0	0	0	0	0	0	0	0	0	0	0	0	0	0	0	0	0	0
ELAVL1	6	3	4	1	8	5	6	4	6	3	5	6	3	2	2	1	3	4	6	4	3	10	6	3	0	2	4	2	4	2	8	3	5	4	3	3	5	3	1	5	3	3	6	6	3	5	0	2	5
ELAVL3	0	0	0	0	0	0	0	0	0	0	0	0	0	0	0	0	0	0	0	0	0	0	0	0	0	0	1	0	0	0	0	0	0	0	0	0	0	0	0	0	0	0	0	0	0	0	0	0	0
ELAVL4	0	0	0	0	0	0	0	0	0	0	0	1	0	0	0	0	0	0	0	0	0	0	0	0	0	0	0	0	0	0	0	0	0	1	0	0	0	0	0	0	0	0	0	0	0	0	0	0	0
ELF3	3	7	9	5	6	13	13	11	3	16	10	5	12	6	7	6	5	2	2	3	5	5	4	12	6	10	4	5	4	4	6	6	8	5	4	2	4	6	11	6	4	9	4	8	2	3	7	7	12
ELMOD1	4	5	9	3	9	8	14	8	11	3	1	6	5	7	3	4	5	8	3	4	10	4	6	9	4	1	12	5	8	6	7	7	4	6	6	11	5	4	1	12	6	3	4	6	2	5	9	7	5
ELOVL2	1	0	0	0	0	0	1	0	0	0	0	0	0	1	0	0	1	0	0	0	0	0	0	0	0	0	0	0	1	0	0	0	0	0	0	0	0	0	0	0	0	0	0	0	0	0	0	0	0
ELOVL3	0	3	0	1	3	1	2	0	2	4	1	1	2	4	1	9	2	1	1	1	2	1	2	1	1	2	0	3	3	0	4	1	0	5	1	1	1	2	1	1	1	3	2	0	0	4	2	1	1
ELOVL6	8	8	12	17	15	13	16	17	22	5	2	18	8	10	3	14	9	11	18	5	21	14	14	18	18	18	31	13	23	20	11	19	31	15	10	12	16	15	18	14	13	16	17	25	8	7	18	8	11
ELTD1	6	25	9	31	18	15	13	23	56	5	5	10	5	10	8	10	11	17	11	9	30	9	14	7	18	8	13	11	22	15	12	21	24	16	17	14	16	29	16	12	17	10	23	18	10	21	8	7	13
EMG1	3	6	5	5	2	7	7	0	4	10	10	2	11	10	4	6	1	4	6	13	1	3	2	6	3	11	8	3	5	6	1	6	2	5	2	2	5	4	9	3	1	1	2	5	6	2	5	7	3
EML3	0	0	0	0	0	1	0	0	1	0	0	1	0	0	1	0	0	1	0	0	0	0	0	0	0	0	0	0	0	1	0	0	2	0	0	0	0	0	0	1	1	2	1	0	0	0	0	0	1
EMP1	45	58	94	18	2	67	92	12	26	82	41	8	9	107	38	9	21	97	48	16	10	68	63	22	8	76	132	12	11	124	28	16	6	35	38	5	17	73	19	23	9	37	22	4	5	50	9	7	62
EMX1	1	4	8	8	12	3	7	10	6	3	4	4	6	6	4	2	2	9	0	3	5	3	3	5	2	5	2	4	7	5	8	6	11	4	1	3	8	7	14	3	6	4	9	6	1	8	2	0	4
EMX2	1	2	0	1	0	1	1	0	0	12	2	0	0	20	1	0	0	1	0	0	0	6	1	4	0	0	17	0	0	20	2	0	0	5	0	1	0	1	2	0	0	1	1	0	0	0	0	0	10
EMX2OS	0	0	0	0	0	0	0	0	0	0	0	0	0	0	0	0	0	0	0	0	0	0	0	0	0	0	0	0	0	0	0	0	0	0	0	0	0	0	0	0	0	0	0	0	0	0	0	0	0
EN1	0	0	0	0	0	0	0	0	0	0	0	0	0	0	0	0	0	0	0	0	0	0	0	0	0	0	0	0	0	0	0	0	0	0	0	0	0	0	0	0	0	0	0	0	0	0	0	0	0
ENC1	3	1	3	6	0	4	1	1	1	1	0	6	0	1	0	1	1	2	2	1	0	3	4	3	6	5	3	6	3	4	1	2	2	1	2	1	3	3	6	1	2	2	1	2	1	1	2	2	5
ENDOG	1	0	2	1	3	2	1	5	4	1	0	2	2	2	1	2	1	2	1	2	1	0	1	1	3	2	0	4	3	1	1	2	1	1	2	0	1	3	1	2	3	2	0	3	1	2	4	2	0
ENG	0	6	4	6	1	4	4	1	17	2	1	1	1	1	3	0	1	2	4	2	2	2	2	3	3	5	4	2	4	4	2	1	6	6	3	0	3	3	1	0	1	5	3	1	4	2	1	0	7
ENO2	16	18	28	7	6	12	18	3	4	56	15	14	25	93	17	15	21	13	8	22	10	21	11	11	1	14	27	4	5	58	6	4	2	20	11	6	5	13	5	11	2	7	4	7	5	3	6	4	38
ENOPH1	147	157	151	173	173	190	191	234	203	339	208	227	259	253	169	236	195	170	202	307	221	250	153	237	178	181	368	163	184	259	174	225	197	284	238	177	252	290	235	272	196	145	153	203	146	211	161	114	196
ENOSF1	0	0	2	2	0	3	2	4	8	1	0	6	2	1	1	1	2	2	2	4	1	3	3	3	1	0	2	2	0	2	2	0	5	2	2	2	3	3	1	2	0	2	1	4	2	1	4	1	4
EOMES	1	0	0	0	0	0	0	0	0	1	0	0	0	0	1	0	0	0	0	1	0	0	0	0	0	0	0	0	0	0	1	0	0	1	0	0	0	0	0	0	0	0	0	0	1	0	0	0	0
EP300	138	178	226	247	184	203	269	270	199	166	180	224	244	199	164	243	187	190	197	209	264	194	200	211	221	204	264	165	216	233	211	216	193	224	207	167	241	234	135	268	174	218	148	185	142	162	155	116	217
EPB41L2	10	9	14	33	15	25	15	26	18	15	8	29	9	11	7	18	22	13	21	20	12	15	19	14	20	14	16	12	15	31	26	15	11	16	23	11	15	13	23	28	12	11	22	23	18	19	20	10	20
EPB42	0	0	0	0	0	0	0	0	0	0	0	0	0	0	0	0	0	0	0	0	0	0	0	0	0	0	0	0	1	0	0	0	0	0	0	0	0	0	0	0	0	0	0	0	0	0	0	0	0
EPHA3	0	2	3	0	0	0	2	0	0	1	1	0	0	2	0	0	0	3	0	0	2	0	0	0	1	0	3	1	1	3	1	0	2	0	1	1	3	0	1	3	0	0	1	2	0	1	0	2	0
EPHA4	0	1	2	0	0	2	3	1	0	3	0	1	1	6	0	0	0	3	4	1	1	2	1	1	0	3	1	1	3	5	1	0	0	0	1	0	1	2	0	1	0	0	1	1	1	2	0	0	2
EPHA7	0	0	1	2	0	0	0	0	0	0	2	1	0	2	0	1	1	0	1	0	0	0	0	0	0	0	2	0	0	0	0	1	0	0	0	0	2	0	0	0	0	1	1	0	0	0	0	0	0
EPHA8	0	0	0	0	0	0	0	0	0	0	0	0	0	1	0	0	0	0	0	0	0	0	0	0	0	0	0	0	0	0	0	0	0	0	0	0	0	0	0	0	0	0	0	0	0	0	0	0	0
EPHB2	8	18	9	2	1	24	23	3	10	4	1	1	3	24	8	3	0	12	6	0	1	10	12	2	3	8	15	0	1	10	3	1	1	5	10	0	3	10	4	6	1	5	3	0	2	8	5	1	11
EPHB6	20	36	35	30	24	24	45	21	46	12	12	28	15	30	18	15	14	22	30	16	22	17	21	15	29	25	66	17	24	37	27	29	26	23	27	12	20	29	21	21	22	19	22	18	23	24	9	12	15
EPHX1	310	240	328	452	525	289	313	413	479	183	127	501	274	215	196	313	248	257	329	241	468	249	362	392	316	248	250	276	359	290	444	365	436	331	383	376	522	345	472	484	431	368	354	379	290	318	333	285	323
EPHX2	17	18	33	23	20	17	24	21	15	12	8	20	4	6	10	10	7	20	15	3	23	19	22	35	17	18	24	11	16	16	26	11	13	21	13	20	19	29	24	25	17	22	12	24	15	16	25	6	13
EPN2	0	0	0	0	0	0	0	0	0	0	0	0	0	0	0	1	0	0	0	0	1	0	0	0	0	0	0	1	0	0	0	0	0	0	0	0	0	0	0	0	0	0	0	0	0	0	0	1	1
EPN3	9	2	8	3	1	2	6	3	2	1	0	3	0	1	4	2	3	0	2	1	0	2	5	9	4	5	16	0	4	3	3	2	1	7	2	1	2	8	0	2	1	4	1	2	1	3	1	1	5
EPRS	2	1	3	4	4	3	4	2	5	3	2	3	2	3	3	5	3	6	2	2	6	10	4	1	2	10	3	2	4	7	3	3	3	0	2	1	3	5	0	3	5	2	2	2	3	5	3	1	2
EPS15	181	199	192	223	200	198	233	260	284	187	147	253	211	184	174	264	203	167	200	235	239	243	197	261	211	230	233	181	245	251	201	301	271	185	182	200	305	229	205	329	209	180	175	224	177	204	214	158	201
EPS8L3	66	60	95	72	42	77	88	95	104	65	46	77	31	81	78	52	32	48	73	28	83	74	92	89	38	100	88	52	73	95	108	43	65	58	56	58	48	78	89	77	50	61	86	85	66	60	80	39	64
EPSTI1	6	4	8	75	9	1	14	14	5	3	6	4	0	3	3	4	3	8	9	1	2	4	6	4	4	6	5	1	10	8	5	5	9	5	5	4	5	11	8	8	7	9	6	11	4	5	4	2	6
ERBB2	90	123	291	134	90	149	267	164	175	58	34	158	71	108	94	106	80	177	99	58	169	130	101	124	121	172	97	89	166	156	122	164	149	127	70	115	135	172	91	183	103	150	101	145	80	172	100	77	185
ERBB3	65	83	76	60	92	83	95	128	83	38	48	108	28	36	49	66	40	67	70	28	104	77	100	111	95	77	93	70	90	53	115	94	115	95	86	97	112	97	84	131	83	82	77	107	63	87	95	61	98
EREG	0	0	2	1	0	2	0	0	0	5	4	0	1	3	1	4	0	0	1	1	0	1	3	1	0	4	2	0	1	1	0	1	2	0	1	3	0	1	0	1	1	0	0	1	0	2	0	0	1
ERO1A	119	150	229	175	117	193	274	167	222	307	227	193	192	219	191	171	123	167	159	181	179	239	173	183	140	230	171	124	156	227	147	197	186	175	171	139	203	214	184	222	147	186	126	149	103	148	144	91	194
ERO1B	18	21	39	24	33	18	33	26	32	57	69	30	28	20	27	25	18	16	16	37	34	29	20	27	23	38	12	20	20	16	22	40	28	24	24	28	35	26	25	38	17	28	26	40	12	16	17	17	22
ESPL1	1	1	4	0	1	1	2	0	0	0	0	1	0	1	0	1	1	3	1	0	2	2	1	2	0	1	5	0	2	1	2	0	5	0	0	1	1	0	1	1	0	0	0	2	2	1	1	2	1
ESR1	0	0	0	0	0	0	0	0	0	1	0	0	0	0	0	0	0	0	0	0	0	0	0	0	0	0	0	0	0	0	0	0	0	0	0	0	0	0	0	0	0	0	0	0	0	0	0	0	0
ESR2	2	2	0	1	0	2	0	1	0	1	0	0	1	3	0	1	5	1	2	1	0	1	2	0	1	0	1	1	1	2	1	0	0	1	0	0	0	1	0	1	4	1	0	0	3	1	1	0	1
ESRG	0	0	0	0	0	0	0	0	0	0	0	0	0	0	0	1	0	0	0	0	0	0	0	0	0	0	1	0	0	0	0	0	0	0	0	0	0	0	0	0	0	0	0	0	0	0	0	0	0
ESRP1	246	201	209	180	153	251	196	200	183	450	336	266	506	369	330	335	272	277	261	473	228	293	282	212	233	268	364	194	270	307	260	263	197	264	216	164	239	267	195	261	187	205	200	212	153	199	156	154	192
ESRP2	0	0	1	2	5	1	0	3	0	1	0	0	0	0	0	1	3	0	2	2	3	1	1	2	0	1	0	1	0	0	5	1	1	1	0	3	1	1	1	4	0	0	3	4	3	1	5	3	2
ETF1	140	125	132	181	147	130	174	214	165	209	134	217	279	210	158	309	212	126	181	291	170	239	179	223	208	181	203	165	170	186	169	242	202	141	130	202	194	184	170	226	165	129	147	186	142	140	168	111	169
ETFA	481	382	385	538	568	448	532	630	590	459	475	675	369	429	445	465	324	458	567	347	559	705	753	741	680	744	657	679	795	712	695	834	761	403	511	479	617	496	585	558	478	476	547	599	404	470	492	366	476
ETFB	55	45	67	45	45	47	84	64	60	40	36	67	32	38	48	48	34	61	61	33	67	53	72	62	53	63	35	55	71	50	99	69	84	29	53	50	61	60	47	55	54	50	71	76	46	48	44	41	48
ETNK1	52	52	72	61	53	62	59	60	66	55	43	51	36	43	40	42	44	45	53	32	60	62	81	53	38	52	62	50	60	56	69	63	68	43	49	46	70	67	42	97	49	66	57	46	32	53	47	26	42
ETS1	65	57	91	173	83	117	127	131	85	142	195	145	235	103	104	112	91	112	78	172	107	116	88	87	107	111	83	73	91	113	79	143	99	88	57	98	98	105	69	126	95	76	65	109	70	82	73	58	95
ETV1	0	0	0	0	1	1	1	0	0	2	0	0	0	0	0	0	1	0	0	0	0	0	0	0	0	0	1	0	0	0	1	1	0	0	0	0	0	2	0	1	0	0	0	0	0	0	0	0	1
EVI2B	0	0	0	0	0	0	0	0	0	0	0	0	0	0	0	0	0	0	0	0	0	0	0	0	0	0	0	0	0	0	0	0	0	0	0	0	0	0	0	0	0	0	0	0	0	0	1	0	0
EVL	42	54	44	32	47	81	49	56	71	43	42	48	17	70	47	22	30	68	60	12	59	60	48	44	35	57	85	45	52	68	56	58	60	70	55	66	61	87	48	60	48	64	54	66	31	56	54	31	60
EXO1	6	3	8	3	2	1	2	0	3	4	0	3	0	2	1	0	1	4	6	0	1	3	1	1	0	1	4	1	0	3	1	1	2	4	4	0	0	5	2	3	1	1	3	1	3	5	1	1	0
EXOG	24	33	32	40	41	42	32	36	32	35	26	35	43	38	28	45	17	29	41	40	42	16	31	29	19	33	44	30	27	37	29	40	27	43	39	37	43	54	35	48	36	29	38	36	33	27	32	29	22
EXOSC4	13	11	26	20	8	8	20	14	14	9	14	19	15	13	11	15	6	13	13	20	14	16	7	11	15	10	8	10	17	15	17	13	12	7	8	7	10	6	10	20	5	15	12	9	4	13	4	8	13
EXOSC5	3	8	5	2	3	1	3	1	4	11	0	6	3	10	2	2	3	2	3	4	3	3	4	1	1	1	13	3	4	6	6	0	4	11	9	0	0	7	3	3	1	4	4	4	1	3	6	2	6
EXOSC8	57	51	87	77	69	69	94	80	79	90	70	64	57	57	79	96	62	62	95	71	90	70	63	62	65	82	72	62	101	63	53	76	68	72	79	60	73	84	78	100	52	84	79	79	45	62	40	48	67
EXT1	105	121	103	121	93	122	91	106	113	180	106	134	107	206	108	121	84	101	129	112	118	159	119	125	100	144	222	84	108	175	139	145	114	156	124	70	110	150	114	131	90	101	82	111	69	94	86	72	115
EXTL1	0	0	2	0	0	0	0	0	0	0	0	1	0	0	0	0	0	0	0	0	0	0	0	0	1	1	0	0	0	0	0	0	0	0	0	1	0	2	0	0	0	0	0	0	0	0	0	0	0
EZH2	5	3	7	1	5	1	2	1	3	10	3	6	4	3	2	2	2	6	2	0	8	2	3	2	4	3	7	0	4	8	8	3	4	5	2	0	2	3	2	5	4	5	3	5	4	3	1	9	8
F13A1	1	0	0	0	1	0	0	1	0	0	0	0	0	0	0	0	0	0	0	0	0	0	1	0	0	0	1	0	0	0	0	0	0	1	0	0	0	0	0	0	0	0	0	1	0	0	0	0	0
F2	79	88	117	64	68	81	69	59	53	58	43	58	5	58	70	38	35	68	104	12	62	73	134	96	48	142	160	46	34	97	140	31	61	92	124	50	46	123	131	65	46	72	94	45	67	67	56	35	78
F2R	2	0	0	1	1	3	0	3	0	2	1	1	3	1	1	2	1	1	1	1	3	2	1	1	1	2	1	1	0	0	0	2	2	0	0	1	4	0	0	1	1	1	0	2	1	0	1	3	0
F2RL2	0	1	0	0	0	1	0	0	0	1	4	1	0	3	1	0	1	2	1	1	0	0	1	0	1	2	3	1	2	2	0	0	0	7	0	0	0	1	0	3	0	1	3	0	0	3	0	0	0
F3	622	943	899	1347	787	1033	1077	1311	1039	912	995	1050	1196	1278	987	938	745	1296	721	1345	974	1077	637	664	726	1225	729	580	858	1267	706	825	843	928	569	663	1013	1343	668	832	891	872	735	947	661	974	595	585	1162
F5	7	9	3	13	7	6	6	14	10	5	6	8	8	6	3	11	1	0	4	1	9	6	9	8	4	6	2	13	9	4	8	9	8	7	2	6	14	8	7	8	8	10	5	16	2	5	14	1	7
F9	0	1	1	0	0	1	1	0	1	0	1	0	0	2	0	3	0	1	1	0	2	0	0	2	0	1	2	1	0	0	3	2	3	0	1	3	0	0	0	0	0	0	0	0	0	0	1	1	1
FABP1	535	381	556	263	373	312	331	163	279	254	326	479	1	339	332	500	291	869	1565	9	432	1821	3060	1792	1043	2288	2030	1793	1108	2514	3393	767	1234	490	804	498	586	522	1051	483	587	722	1103	390	673	223	292	202	300
FABP4	5	1	1	1	0	1	0	1	1	1	0	0	1	1	1	4	0	4	11	0	1	10	2	2	9	8	4	4	6	2	0	9	6	1	0	2	0	2	0	0	0	1	0	2	0	1	0	0	1
FAH	8	8	7	11	6	15	9	4	14	13	3	13	4	21	2	6	6	9	7	1	13	9	9	13	5	14	45	3	9	19	6	7	21	32	24	2	10	27	13	10	8	10	9	11	6	14	4	3	12
FAIM	20	18	31	33	28	37	47	35	45	13	11	31	11	20	6	19	8	37	20	30	23	28	20	30	12	48	19	24	26	35	21	33	27	23	20	18	34	37	28	42	17	34	17	39	17	31	31	19	20
FAM13A	54	81	76	25	26	42	70	34	33	13	7	48	15	15	12	35	30	53	64	8	52	45	34	68	25	63	112	41	44	102	62	29	45	76	57	38	41	75	50	47	33	36	40	41	27	48	41	31	90
FAM174A	195	146	278	229	168	335	187	201	226	201	314	265	309	227	269	211	162	220	267	168	242	242	259	157	120	271	168	97	186	297	277	193	180	183	212	141	164	281	234	145	164	200	231	199	173	285	116	127	224
FAM183A	0	2	2	0	0	3	1	0	3	4	1	0	0	2	0	0	0	1	0	0	0	2	2	1	0	0	2	0	1	4	2	0	0	0	0	0	2	0	1	2	1	2	1	0	0	2	0	0	1
FAM20B	3	11	14	8	7	11	15	14	9	14	10	14	5	5	10	13	8	12	5	12	7	3	4	10	7	13	8	4	9	12	11	13	9	10	14	7	22	6	7	9	5	8	9	11	10	9	8	3	2
FAM229B	7	6	10	3	3	8	17	5	12	13	1	8	8	12	8	5	7	12	15	6	20	6	3	5	9	7	5	2	4	9	5	11	3	12	3	6	1	13	12	3	4	7	7	7	6	8	1	5	8
FAM46C	13	8	9	24	11	10	10	11	7	4	12	11	4	17	4	8	9	9	15	5	13	8	6	12	4	7	13	10	10	19	15	7	6	8	18	11	7	13	19	28	2	7	6	4	10	11	8	5	9
FAM57A	15	4	18	6	8	8	12	3	3	10	12	9	14	25	22	5	10	22	5	12	5	17	6	8	4	12	4	7	6	15	4	11	7	9	7	5	7	5	7	4	3	13	2	2	3	7	1	4	3
FAM63A	2	1	0	2	0	8	2	4	5	7	3	1	3	4	1	2	1	0	7	2	4	2	2	6	1	4	0	5	7	6	2	0	3	3	3	6	3	1	2	3	0	6	1	6	1	4	5	2	4
FAM69A	20	28	16	25	22	30	18	30	27	10	12	33	36	25	14	34	27	26	20	26	23	27	16	22	22	27	27	15	23	33	14	25	21	23	30	22	50	40	20	38	28	18	28	23	23	29	16	15	25
FAM72A	16	19	20	28	16	13	15	13	20	6	5	23	5	14	7	6	4	17	21	4	15	12	2	2	5	11	11	8	6	20	7	9	14	19	8	12	12	26	15	19	11	18	10	9	8	14	11	17	10
FAM72B	0	3	2	2	0	1	2	1	0	0	0	3	1	0	0	0	1	1	3	0	2	0	0	1	0	0	0	0	0	0	1	0	0	0	2	1	2	0	2	1	0	1	1	2	0	0	1	0	0
FAM72C	2	0	2	4	4	1	2	2	0	0	1	1	0	1	0	1	1	2	2	0	4	0	0	0	2	1	0	1	3	2	0	1	0	1	0	0	1	1	0	2	2	2	3	4	3	1	6	4	3
FAM83D	0	0	1	1	1	2	1	3	0	2	2	0	1	1	0	0	0	0	0	0	0	0	0	1	0	0	2	0	1	2	0	0	0	0	0	0	0	4	0	1	0	1	0	0	0	0	0	1	1
FAM96A	75	51	109	79	60	86	132	86	76	35	47	82	63	44	57	61	39	90	53	53	76	58	70	53	56	67	40	87	72	59	88	74	102	71	72	56	80	72	112	75	53	65	92	91	43	82	42	35	74
FAM96B	167	123	266	155	145	158	295	145	206	216	122	173	144	226	156	193	142	161	184	197	156	188	171	151	139	217	154	128	191	197	179	152	200	193	175	117	147	195	211	177	112	180	176	159	91	166	108	112	161
FANCI	10	10	17	10	12	12	12	10	10	6	3	23	5	7	7	7	7	11	14	4	8	6	3	12	10	5	13	8	8	11	18	8	8	13	15	12	14	16	17	20	5	18	15	5	8	9	10	13	13
FAS	13	19	23	60	15	29	26	20	25	26	24	33	43	31	22	29	27	24	34	36	29	45	30	19	15	40	29	13	19	35	19	23	23	23	30	16	17	36	38	38	16	24	28	25	29	27	17	19	29
FASLG	0	0	0	0	0	0	0	0	0	0	0	0	0	0	1	0	0	0	0	0	0	0	0	0	0	0	0	0	0	0	0	0	0	0	0	1	0	1	0	0	0	0	0	0	0	0	0	0	1
FASN	262	336	482	323	336	480	511	492	545	534	312	635	488	749	736	934	748	620	581	500	629	624	774	596	742	635	834	427	609	521	490	649	526	545	468	481	832	496	381	944	530	366	343	477	290	328	348	239	379
FASTKD5	2	7	3	6	4	5	4	8	2	3	5	4	7	5	4	5	1	3	3	14	4	0	2	6	6	9	6	2	3	7	3	5	8	2	0	5	8	7	7	8	4	3	6	6	0	6	4	1	8
FAT1	33	70	59	35	64	68	72	96	81	53	39	98	61	81	48	89	65	61	77	69	83	56	85	83	53	34	68	68	71	74	65	86	71	58	51	63	107	77	50	108	78	81	56	77	42	37	82	48	52
FBL	12	27	31	10	13	15	34	26	28	30	19	26	22	23	12	21	16	19	21	14	29	20	18	26	19	28	24	14	19	26	18	13	28	19	21	19	11	26	21	23	10	16	17	25	15	19	16	14	25
FBN1	2	3	0	2	2	5	7	0	5	1	1	3	2	1	3	1	3	3	2	1	2	2	2	2	4	4	2	1	0	0	0	1	4	2	3	1	0	2	0	1	2	0	2	1	1	0	1	2	1
FBXL12	8	12	19	13	5	22	27	12	15	20	31	12	25	15	21	11	9	14	6	15	14	12	13	7	9	20	5	10	8	7	10	6	6	11	7	9	11	7	6	7	11	11	12	9	7	11	4	3	10
FBXO11	19	18	24	23	28	26	47	32	35	39	32	19	32	35	26	24	23	22	19	33	23	21	19	25	21	20	11	13	29	18	29	22	25	17	25	14	27	24	23	29	24	14	19	23	10	18	19	14	16
FBXO21	1	3	3	2	3	1	9	3	4	2	0	3	1	7	1	1	0	1	2	4	3	0	4	3	5	0	0	0	1	1	5	2	2	2	2	1	4	4	2	5	0	1	1	0	2	4	4	1	5
FBXO22	8	8	14	15	10	10	20	7	22	14	15	22	10	13	14	13	9	7	12	17	15	15	12	18	13	11	14	16	14	14	10	20	22	6	14	3	19	7	12	10	17	8	12	16	6	14	9	8	12
FBXO32	5	8	8	16	9	12	19	7	11	14	30	7	14	8	7	9	1	11	6	8	5	9	5	7	8	3	5	7	12	7	5	12	5	4	2	4	5	19	2	11	7	5	2	7	3	5	4	10	16
FBXO5	11	5	10	8	2	11	5	4	3	3	8	5	10	10	3	3	4	8	6	6	4	14	12	4	5	7	10	7	6	8	5	7	2	5	3	2	5	6	1	1	8	7	14	8	7	2	2	5	7
FBXO7	469	418	463	691	503	561	557	524	512	585	560	626	677	549	564	536	411	573	532	588	593	500	472	416	434	545	394	375	439	504	545	515	490	445	455	421	586	595	508	594	417	489	491	451	379	500	305	356	494
FCER1G	10	5	6	11	1	11	6	10	8	9	15	7	11	19	17	11	5	10	16	21	5	19	14	10	12	20	17	9	11	25	18	11	10	12	14	12	12	15	9	13	6	13	12	6	9	8	4	1	11
FCGR1A	0	0	0	0	0	0	0	0	0	0	0	0	0	0	0	0	0	0	0	0	0	0	0	0	0	0	0	0	0	0	0	0	0	0	0	0	0	0	0	0	0	0	0	0	0	0	0	0	0
FCGR1B	0	0	0	0	0	0	0	0	0	0	0	0	0	0	0	0	0	0	0	0	0	0	0	0	0	0	0	0	0	0	0	0	0	0	0	0	0	0	0	1	0	0	0	0	0	0	0	0	0
FCGR1CP	0	0	0	0	0	0	0	0	0	0	0	0	0	0	0	0	0	0	0	0	0	0	0	0	0	0	0	0	0	0	0	0	0	0	0	0	0	0	0	0	0	0	0	0	0	0	0	0	0
FCGR2B	0	0	0	0	0	0	0	0	0	0	0	0	0	0	0	1	0	0	0	0	0	0	0	0	0	0	0	0	0	0	0	0	0	0	0	0	0	0	0	0	0	0	0	0	0	0	0	0	0
FCGR3A	0	0	0	0	0	0	0	0	0	0	0	0	0	0	0	0	0	0	0	0	0	0	0	0	0	0	0	0	0	0	0	0	0	0	0	0	0	1	0	0	0	0	0	0	0	0	0	0	0
FCGR3B	0	0	0	0	0	0	0	0	0	0	0	0	0	0	0	0	0	0	0	0	0	0	0	0	0	0	0	0	0	0	0	0	0	0	0	0	0	0	0	0	0	0	0	0	0	0	0	0	0
FCHO1	0	0	0	0	0	0	0	0	0	0	0	0	1	0	0	0	0	0	0	2	0	0	0	0	0	0	0	0	0	0	0	0	0	0	0	0	0	0	0	0	0	0	0	0	0	0	0	0	0
FCMR	0	0	0	0	0	0	0	0	0	0	0	0	0	0	0	0	0	0	0	0	1	0	0	0	0	0	1	0	0	0	0	0	0	0	0	0	0	1	0	0	0	0	0	0	0	0	0	0	0
FCRL3	0	0	0	0	0	0	0	0	0	0	0	0	0	0	0	0	0	0	0	0	0	1	0	0	0	0	0	0	0	0	1	0	0	0	0	0	0	0	0	0	0	0	0	0	0	0	0	0	0
FCRLA	0	0	0	0	0	0	0	0	0	0	0	0	0	0	0	0	0	0	0	0	0	0	0	0	0	0	0	0	0	0	0	0	0	0	0	0	0	0	0	0	0	0	0	0	0	0	0	0	0
FDFT1	9	7	20	13	14	16	22	16	17	19	14	27	7	18	17	20	19	15	12	15	18	19	14	9	12	10	17	22	22	6	16	32	9	9	9	8	25	13	13	24	15	7	10	15	7	7	5	5	12
FDPS	153	114	212	116	147	137	207	151	150	221	201	125	100	206	236	156	127	180	184	103	178	160	222	141	138	148	136	134	190	131	206	179	139	129	154	143	250	123	174	203	117	146	165	148	97	109	98	78	104
FEN1	6	1	2	3	2	3	3	7	4	6	5	2	7	8	0	6	7	1	3	6	5	2	6	9	6	0	9	5	7	1	7	7	6	3	3	9	4	4	6	10	7	6	6	5	6	4	3	2	4
FERMT2	20	18	22	35	22	19	24	33	26	29	28	26	44	28	25	23	20	29	17	26	34	26	19	21	25	22	39	13	12	26	13	24	31	29	20	29	42	28	19	22	21	16	16	24	14	29	14	19	23
FEZ2	283	275	372	459	346	384	362	471	427	372	361	436	408	362	306	378	358	399	302	286	474	385	295	345	420	392	299	312	452	402	305	440	432	381	320	361	538	474	310	512	344	373	286	416	235	391	297	290	339
FGB	342	297	276	441	744	480	341	777	602	264	315	641	237	184	259	277	199	339	434	173	556	227	288	485	394	249	243	343	462	192	400	590	595	453	360	429	496	353	674	558	543	516	497	681	394	663	389	494	367
FGF17	0	0	0	1	0	0	0	0	0	0	0	0	0	0	0	0	0	0	0	0	1	0	0	0	0	1	1	0	0	1	0	0	0	0	0	0	1	0	0	0	0	0	0	0	0	0	0	0	1
FGF18	1	3	0	0	1	0	3	0	3	6	0	3	0	7	2	1	0	5	3	0	0	4	1	2	0	0	11	0	0	8	1	0	1	1	0	1	0	3	0	0	0	5	1	0	0	0	0	0	5
FGF2	111	118	91	218	105	157	125	161	166	160	140	194	271	163	112	187	132	120	117	290	175	135	117	149	167	139	132	118	127	151	115	183	152	158	137	193	239	243	146	222	188	141	121	215	130	167	136	119	182
FGF21	0	0	0	0	0	0	0	0	0	0	0	0	0	0	0	0	0	0	0	0	0	0	0	0	0	0	0	0	0	0	0	0	0	0	0	0	0	0	0	0	0	0	0	0	0	0	0	0	0
FGF7	24	22	23	21	14	22	25	25	15	9	22	15	21	20	18	13	11	14	8	13	19	13	13	11	20	23	12	14	13	20	25	14	18	19	18	13	25	19	25	18	11	20	14	21	9	16	14	9	27
FGF8	0	0	1	0	0	0	0	0	0	0	0	0	0	0	0	0	0	0	0	0	0	1	0	0	0	0	1	1	0	2	0	0	0	0	0	0	0	0	0	0	0	0	0	0	0	0	0	0	1
FGFR2	34	25	30	39	32	38	42	33	44	27	13	40	14	44	14	19	11	31	25	17	29	30	21	33	16	28	43	17	25	32	23	15	31	36	30	35	30	26	10	31	24	24	23	43	14	28	28	24	27
FGFR4	0	1	0	1	0	0	0	2	1	0	0	0	1	0	0	1	0	0	0	0	0	0	0	0	0	1	3	0	0	0	0	0	2	5	0	0	0	1	2	0	0	0	0	1	0	0	0	1	0
FGG	257	199	202	308	672	335	241	568	628	184	249	512	157	110	255	174	152	246	374	154	486	162	207	295	255	172	158	298	326	156	346	407	515	353	233	388	391	245	467	406	439	327	396	523	348	395	395	424	233
FGL2	0	1	0	1	0	0	0	0	1	0	0	0	0	2	0	0	0	1	0	0	0	0	0	0	1	0	0	0	0	0	0	0	0	0	0	3	0	1	0	0	1	0	2	0	0	0	0	0	0
FGR	0	0	0	0	0	0	0	0	0	0	0	0	0	0	0	0	0	0	0	0	0	1	0	0	0	0	0	0	0	0	0	0	0	0	0	0	0	0	0	0	0	0	0	0	0	0	0	0	0
FHL2	9	4	14	5	9	6	5	7	12	4	4	7	6	8	3	7	4	9	7	4	6	10	11	2	5	9	10	2	4	3	3	6	4	11	6	4	6	10	5	8	4	3	3	4	8	8	5	7	8
FIBIN	2	10	4	31	16	3	7	9	35	0	2	10	4	2	0	9	3	3	3	5	24	6	4	6	8	7	6	3	16	8	4	18	25	7	2	7	1	7	1	2	17	6	1	21	10	5	11	8	3
FIG4	7	13	17	15	16	16	10	25	24	11	5	24	24	16	8	12	10	20	16	28	30	7	10	7	4	16	17	7	17	18	7	17	12	18	9	13	16	20	14	20	7	13	9	10	5	10	10	8	13
FIGF	0	0	0	0	0	0	0	0	0	0	0	0	0	0	0	0	0	0	0	0	0	0	0	0	0	0	0	0	0	0	0	0	0	0	0	0	0	0	0	0	0	0	0	0	0	0	0	0	0
FIS1	1	2	1	0	0	3	1	5	4	2	0	2	0	0	0	0	0	0	0	0	0	1	0	1	5	2	1	1	0	4	1	1	2	1	0	1	0	1	1	2	1	1	0	0	2	2	1	1	1
FKBP14	29	25	37	24	19	39	56	53	44	18	14	31	19	30	25	29	29	33	25	25	31	42	43	35	30	51	43	31	49	67	37	36	28	37	28	30	49	48	28	35	35	41	34	39	25	42	31	17	47
FKBP1A	5	4	9	6	1	4	10	6	6	18	10	7	5	8	5	1	4	7	8	6	5	8	4	5	3	6	4	1	4	5	6	2	6	3	3	2	5	8	6	6	7	4	5	1	1	4	3	1	2
FKBP4	3	11	18	7	6	12	15	11	9	40	22	9	19	48	25	25	19	7	10	32	11	15	7	15	11	16	44	9	8	22	13	13	8	15	10	10	4	20	11	20	9	9	7	6	3	14	7	5	17
FKBP5	77	152	172	289	110	174	164	183	238	111	78	152	203	138	63	168	147	154	93	139	199	164	79	147	177	178	116	91	149	158	84	240	211	101	81	96	130	199	73	191	131	144	66	154	90	149	85	102	123
FKSG49	0	0	0	0	0	0	0	0	0	0	0	0	0	0	0	0	0	0	0	0	0	0	0	0	0	0	0	0	0	0	0	0	0	0	0	0	0	0	0	0	0	0	0	0	0	0	0	0	0
FLAD1	8	11	5	10	7	11	13	9	13	7	7	11	5	10	9	11	8	9	12	12	14	9	10	4	8	14	9	10	4	11	9	9	9	4	11	3	13	10	12	13	13	12	15	14	8	17	2	6	8
FLJ22763	0	0	0	0	0	0	0	0	0	0	0	0	0	0	0	0	0	0	0	0	0	0	0	0	0	0	0	0	0	0	0	0	0	0	0	0	0	0	0	0	0	0	0	0	0	0	0	0	0
FLNA	165	180	253	255	204	252	332	275	319	118	65	299	145	212	169	168	131	295	221	106	366	176	168	163	140	204	289	101	200	219	206	178	186	159	150	114	231	309	134	240	174	231	139	251	125	212	185	151	164
FLRT2	23	44	55	34	28	35	55	32	64	10	2	41	15	53	21	11	16	39	29	6	42	33	28	17	26	31	44	11	23	44	32	15	39	29	49	21	30	74	20	22	23	38	20	28	14	31	26	20	37
FLRT3	728	781	561	1169	871	1009	646	1262	938	231	152	1500	449	744	687	1116	708	899	1168	502	1104	854	773	1201	918	1084	833	924	930	1041	843	1154	940	774	644	1094	1184	1149	728	1019	1010	872	905	1227	769	868	933	683	989
FLT1	1	17	6	49	29	16	16	35	78	13	4	34	11	10	5	15	10	11	8	8	60	5	8	17	21	7	15	6	18	11	8	39	49	6	7	8	24	23	7	12	35	15	2	30	9	14	20	14	11
FMO1	10	4	5	0	7	6	3	16	10	3	1	10	1	2	0	4	3	7	6	5	4	2	6	9	8	8	3	7	10	5	10	12	11	15	21	6	12	9	14	7	13	10	19	9	8	12	4	7	4
FMO3	1	4	0	0	0	3	0	0	1	2	0	0	0	2	2	0	0	1	3	0	2	2	3	0	0	2	12	0	0	5	2	0	2	1	3	0	0	5	0	1	2	2	4	0	0	1	2	0	4
FMO5	40	45	52	59	62	40	54	51	60	15	22	36	4	19	11	17	20	30	45	3	60	33	39	60	47	56	55	44	55	45	37	59	60	79	61	48	40	59	55	74	48	35	48	62	41	42	30	40	47
FN1	24381	28087	35328	16701	15129	35806	39548	22575	26119	13483	10602	26270	7399	23403	25248	13235	12057	38184	26262	6236	24932	21425	23224	12911	11666	27748	22250	9881	14086	31346	25682	10947	13903	24171	25616	12263	16552	34809	18040	18160	14470	29170	18045	19113	13960	27633	13991	11855	26858
FNDC4	2	7	7	5	11	5	13	6	10	23	7	15	13	7	7	12	5	6	4	12	9	12	9	20	8	9	44	13	9	9	6	15	9	15	8	10	9	16	17	15	13	9	14	2	2	17	14	5	6
FOLH1	0	0	0	0	1	0	1	0	0	0	0	0	0	0	0	0	0	0	0	0	1	1	0	1	0	0	0	0	0	0	1	1	0	2	0	1	0	0	0	0	0	0	1	0	0	0	0	0	0
FOLH1B	0	0	0	0	0	0	0	0	0	0	0	0	0	0	0	0	0	0	0	0	0	0	0	0	0	0	0	0	0	0	0	0	0	0	0	0	0	0	0	0	0	0	0	0	0	0	0	0	0
FOLR1	5	4	24	5	9	17	14	29	20	12	4	19	5	8	5	2	7	21	8	6	13	12	7	13	13	11	5	12	3	11	6	11	16	17	5	9	10	21	1	10	10	14	8	12	4	11	10	5	9
FOS	4	5	16	6	3	5	12	2	5	5	5	5	6	3	6	2	2	10	0	9	1	11	4	3	4	6	8	4	4	12	2	1	3	8	4	4	2	11	3	6	7	4	2	1	1	3	3	1	13
FOSB	0	0	0	0	0	0	1	1	0	0	0	0	0	0	0	0	0	0	0	0	0	0	0	0	0	0	0	0	0	0	0	0	0	0	0	0	1	0	0	0	0	3	0	0	1	0	0	0	0
FOSL1	6	4	7	7	6	5	14	8	7	16	20	11	53	17	9	9	9	17	3	45	9	7	9	4	6	11	3	7	11	5	2	7	5	6	5	5	6	16	9	11	6	2	5	7	0	11	4	3	4
FOXA1	69	83	59	62	69	69	69	103	87	36	34	91	32	50	37	71	42	43	103	36	49	55	62	99	56	60	93	64	84	80	80	63	66	56	79	83	93	86	97	106	72	65	89	88	63	70	68	49	74
FOXD3	0	0	1	0	0	0	0	0	0	0	0	0	1	0	0	0	0	0	0	0	0	0	0	0	0	0	0	0	0	0	0	0	0	0	0	0	0	0	0	0	0	0	0	0	0	0	0	0	0
FOXE3	1	6	0	0	0	6	0	0	0	13	0	0	0	7	0	0	0	2	2	0	0	3	0	0	0	2	0	0	0	2	0	0	0	0	0	0	0	1	0	0	0	2	0	0	0	4	0	0	0
FOXG1	0	0	1	0	0	0	1	0	0	0	0	2	0	0	0	0	0	0	0	0	0	0	1	0	1	0	0	0	1	1	0	0	0	0	0	1	1	0	0	0	0	1	0	2	0	0	2	1	0
FOXJ1	1	1	0	1	1	3	3	3	0	2	0	2	0	1	2	2	0	1	0	1	1	2	0	1	0	0	1	0	2	1	4	3	1	2	1	0	2	0	3	2	2	3	2	5	1	3	1	1	2
FOXJ3	23	36	37	29	27	45	39	33	26	62	47	37	43	44	32	51	32	39	37	50	49	34	49	44	37	41	52	28	44	36	20	41	29	33	29	27	32	50	21	44	19	29	17	32	17	28	24	26	38
FOXM1	0	0	0	0	0	1	0	0	0	0	0	0	0	0	0	0	0	0	0	0	0	0	0	0	0	0	0	0	0	0	0	0	0	0	0	0	0	0	0	0	0	0	0	0	0	0	0	0	0
FOXO3	100	136	141	118	119	190	183	172	170	223	173	181	291	160	147	208	168	163	135	275	167	149	193	138	174	160	99	129	168	193	160	215	145	149	110	117	144	159	80	184	151	137	101	169	86	149	100	88	142
FOXO4	92	140	128	40	53	124	111	60	100	45	25	76	19	72	65	78	99	140	79	17	92	115	102	174	77	189	413	62	108	207	103	79	81	278	161	54	52	189	85	120	79	78	71	52	37	130	57	44	114
FPGS	53	54	49	79	56	61	72	62	107	107	68	73	65	90	60	65	51	66	52	51	78	74	45	63	73	70	53	50	83	98	45	58	82	86	41	42	84	94	64	88	47	71	53	52	42	81	51	47	71
FPGT	4	5	3	2	3	6	9	3	3	1	1	3	6	2	2	3	4	5	2	4	2	5	2	2	3	1	2	2	3	1	1	5	3	0	3	2	6	4	4	4	4	1	4	4	1	3	1	1	0
FPR1	0	1	1	0	0	2	0	1	0	0	1	0	0	0	0	0	0	0	1	0	0	1	0	0	0	1	0	0	0	0	0	0	0	3	0	0	0	1	0	0	0	0	0	0	0	0	0	0	0
FRS2	97	103	90	119	106	124	102	110	122	123	143	124	132	125	72	97	77	151	103	97	119	157	97	109	99	129	148	65	93	140	106	113	113	123	101	107	145	162	128	128	99	126	100	104	71	129	87	91	124
FSD1	0	3	0	0	0	1	1	0	1	1	1	1	0	8	5	0	1	0	4	0	0	0	0	0	0	1	8	0	0	3	0	0	0	1	1	1	0	1	1	0	0	0	2	1	0	0	1	0	2
FSHB	0	0	0	0	0	0	0	0	0	0	0	0	0	0	0	0	0	0	0	0	0	0	0	0	0	0	0	0	0	0	0	0	0	0	0	0	0	0	0	0	0	0	0	0	0	0	0	0	0
FST	0	0	0	0	0	0	0	0	0	0	0	0	0	0	2	0	0	0	0	0	0	0	0	0	0	0	0	1	0	0	0	0	0	0	0	0	1	0	0	0	0	0	0	0	0	0	0	0	0
FSTL1	206	271	197	291	319	273	221	300	332	135	107	309	86	205	158	206	118	219	245	103	265	210	151	291	220	254	334	185	193	281	215	235	249	319	244	193	265	367	247	289	278	241	190	260	119	250	230	187	263
FSTL3	14	20	33	8	9	25	50	11	32	33	11	13	8	33	10	12	7	19	29	12	12	38	21	13	8	26	23	8	9	26	15	12	8	30	26	4	12	21	14	9	3	27	12	6	2	31	6	4	15
FTH1	490	471	1025	653	453	778	1173	703	932	1740	1033	757	2205	1214	840	1123	1010	729	710	2158	1076	942	800	654	900	706	384	567	804	670	723	993	877	304	543	501	655	680	588	937	484	702	589	699	346	522	537	323	648
FTL	231	280	419	244	295	339	440	329	414	500	310	450	480	444	354	400	342	372	342	513	440	380	370	343	399	389	471	259	349	450	317	423	435	486	396	369	518	419	417	666	403	348	284	350	226	348	308	218	359
FURIN	16	21	29	20	14	19	49	19	32	6	4	24	6	14	8	16	20	14	17	8	23	33	15	26	12	17	33	24	22	30	21	22	16	23	16	11	22	35	10	26	15	20	21	14	11	17	18	18	27
FUT1	1	1	0	0	0	2	3	2	0	5	2	3	3	1	1	0	0	1	2	1	1	0	3	1	2	2	8	2	2	1	3	1	0	0	2	0	1	1	1	1	1	3	1	0	1	0	0	1	1
FUT4	4	8	9	11	4	7	13	10	7	5	4	10	2	3	5	3	0	6	4	1	9	7	4	7	5	4	10	5	6	6	5	2	4	9	2	5	7	9	4	8	3	6	5	8	4	7	9	5	8
FYB	1	2	1	10	2	4	5	0	3	3	1	0	1	7	7	3	9	8	1	0	0	8	3	5	8	18	19	1	7	21	2	4	1	2	0	0	0	4	1	1	1	5	2	0	1	1	0	0	2
FYN	61	63	89	41	30	90	92	51	34	50	39	47	119	118	49	57	63	72	43	83	61	74	33	58	45	57	104	20	26	80	51	34	39	52	44	27	44	92	32	47	27	47	46	45	35	54	34	30	75
FZD1	9	10	33	4	9	14	31	12	5	3	5	7	3	14	10	6	2	17	7	4	7	18	9	7	1	14	20	8	3	20	6	13	6	19	11	7	11	21	16	13	7	10	12	9	2	9	4	2	14
FZD10	0	0	0	0	0	0	0	0	1	2	1	0	0	1	0	0	0	0	0	0	0	0	0	0	0	0	2	1	0	0	0	0	0	0	1	0	0	0	0	0	0	0	0	0	0	0	0	0	0
FZD2	5	10	17	5	5	11	18	5	17	2	3	5	4	8	8	3	4	6	5	2	9	7	2	2	11	12	17	2	11	10	3	7	8	5	4	4	8	15	5	12	8	10	6	4	3	8	2	3	14
FZD5	16	20	27	45	24	21	23	47	27	19	25	42	30	26	24	45	32	18	35	43	35	13	28	44	19	17	41	19	31	26	30	42	30	27	24	30	52	28	32	54	30	14	26	28	23	22	34	22	19
FZD7	0	0	0	0	0	0	0	0	0	0	0	0	0	0	0	0	0	0	0	0	0	0	0	0	1	0	0	0	0	0	0	0	0	0	0	0	0	0	0	0	0	0	0	0	0	0	0	0	0
G0S2	0	1	3	1	1	3	6	2	1	21	27	2	4	8	3	1	4	1	1	10	1	1	0	3	0	0	1	1	0	1	0	0	0	2	3	0	0	3	1	4	2	4	1	1	3	3	0	0	2
G3BP1	628	616	639	732	732	799	666	832	759	471	458	935	624	638	526	743	555	748	641	669	746	704	565	818	623	799	768	652	695	779	647	907	686	708	600	632	860	861	653	954	664	699	629	836	581	674	595	496	660
G3BP2	48	47	72	78	44	72	78	69	74	67	65	81	62	77	49	74	55	37	72	70	74	59	61	63	49	74	81	54	77	73	38	77	77	55	49	64	53	84	45	87	59	58	47	71	40	61	45	48	70
G6PC	35	8	30	8	21	20	22	6	7	6	32	8	0	14	41	15	3	30	35	0	21	92	278	32	23	54	90	27	23	30	184	20	15	37	77	14	11	21	83	7	16	38	40	11	16	16	10	15	8
G6PD	119	145	165	201	158	176	158	209	238	88	79	229	142	149	102	178	146	195	131	148	249	169	163	184	163	168	211	138	165	156	144	213	173	183	142	123	268	200	179	232	181	156	196	174	110	190	125	104	169
GAA	19	17	32	17	37	35	56	37	61	21	12	39	18	29	34	30	25	38	28	22	31	29	25	28	32	21	24	30	35	26	24	45	30	37	17	29	49	30	18	56	22	30	17	27	21	29	18	15	47
GABARAPL1	31	36	41	76	50	38	56	62	75	79	61	49	34	35	46	43	29	43	39	29	64	47	55	34	42	34	30	44	77	32	51	55	69	32	43	37	48	48	40	60	49	47	43	64	26	37	47	37	37
GABBR1	3	2	0	1	5	2	6	1	2	4	0	0	0	1	2	0	0	2	3	1	1	1	0	0	0	2	0	1	0	0	2	0	2	3	2	1	2	3	3	1	0	2	1	1	0	5	2	1	1
GABPB1	41	13	33	51	28	32	26	42	47	80	133	51	124	69	58	68	38	36	40	109	45	36	49	38	44	43	28	37	51	39	32	46	34	23	28	42	49	35	33	47	30	27	24	53	24	23	38	24	34
GABRA2	18	2	4	1	1	2	8	2	2	2	5	8	1	5	5	5	3	5	5	0	4	3	7	1	4	8	7	0	3	4	5	3	6	3	7	7	8	15	9	2	7	4	9	7	4	7	1	6	6
GABRB3	5	5	3	7	5	9	4	2	9	1	3	6	1	6	0	5	6	2	6	4	5	4	5	7	5	7	4	1	4	9	7	8	4	3	8	6	2	7	3	1	5	5	3	5	3	1	8	2	5
GAD1	1	4	1	1	1	3	2	1	0	7	0	0	5	10	0	1	0	1	3	1	1	6	1	2	0	1	6	0	0	5	1	4	2	2	1	2	2	4	0	3	0	0	1	1	1	0	1	0	1
GAD2	0	0	0	0	0	0	0	1	0	0	0	0	0	0	0	0	0	0	0	0	0	0	0	0	0	0	0	0	0	0	0	0	0	0	0	0	0	0	0	0	0	0	0	0	0	0	1	0	0
GADD45A	43	41	42	30	94	74	66	91	45	288	394	104	374	139	109	113	69	71	78	301	67	80	60	68	64	51	56	53	68	52	68	96	77	33	41	74	95	81	59	102	61	62	53	84	66	51	75	53	52
GADD45B	38	44	77	72	51	58	61	57	53	93	109	70	63	56	35	38	34	46	41	47	50	46	57	50	40	47	46	34	58	46	62	51	53	38	30	38	47	46	47	61	40	39	40	55	38	58	58	33	47
GADD45G	0	0	1	2	1	1	4	7	1	1	6	2	2	2	0	0	2	2	4	0	1	2	5	0	2	0	0	0	0	0	0	5	4	0	1	0	1	5	0	5	3	1	0	1	0	1	1	1	2
GAGE1	0	0	0	0	0	0	0	0	0	0	1	0	1	0	0	0	0	0	0	1	0	0	0	0	0	0	0	0	0	1	1	0	0	0	0	0	1	0	0	0	0	0	0	0	0	0	1	0	0
GAGE12F	0	0	0	0	0	0	0	0	0	0	1	1	1	1	0	0	0	0	0	0	0	0	0	2	0	1	0	2	0	0	0	0	0	0	0	0	0	0	0	0	0	1	0	0	0	0	0	1	0
GAGE12J	0	0	0	0	0	0	0	0	0	0	0	0	0	0	0	0	0	0	0	0	0	0	0	0	0	0	0	0	0	0	0	0	0	0	0	0	0	0	0	0	0	0	0	0	0	0	0	0	0
GAGE2A	0	0	0	2	2	0	0	0	0	0	0	0	0	0	0	0	0	0	1	0	0	0	0	0	0	0	0	0	2	1	0	1	0	1	0	1	1	2	0	1	1	0	0	1	0	1	0	1	0
GAGE2D	0	0	0	0	0	1	0	2	0	0	1	3	1	1	0	0	0	1	2	0	0	3	1	0	0	0	0	0	0	1	0	0	0	0	0	1	1	0	1	0	1	0	1	1	0	2	3	0	0
GAGE3	0	0	2	2	0	0	1	2	1	0	0	0	1	1	1	1	2	0	0	3	0	0	3	0	1	2	0	0	2	2	1	0	1	3	2	1	4	2	1	3	2	0	2	0	0	2	3	0	1
GAGE4	0	0	0	0	0	0	0	0	0	0	0	0	0	0	0	0	0	0	0	0	0	0	0	0	0	0	0	0	0	0	0	0	0	0	0	0	0	0	0	0	0	0	0	0	0	0	0	0	0
GALE	31	31	44	30	24	37	52	25	39	45	31	24	25	59	27	18	26	47	31	30	43	45	32	37	33	49	88	26	31	54	34	35	48	64	34	30	31	68	32	44	38	39	28	38	19	40	26	18	43
GALNT3	658	614	655	767	701	989	797	1169	811	1371	1160	1640	2200	1418	1432	1816	1246	988	1166	2482	948	1201	1249	1145	1324	1178	1060	1008	1265	1034	1241	1625	1063	1020	879	859	1314	929	982	1332	875	737	807	1064	553	990	748	549	880
GAP43	1	3	3	0	2	9	2	2	1	4	2	3	0	18	1	2	0	3	15	0	0	16	4	2	1	3	20	1	0	11	1	0	0	4	2	5	1	5	9	2	1	5	3	0	2	9	4	1	11
GAPDH	1174	1221	1534	1176	1064	1138	1726	1147	1452	1088	930	1375	829	1281	904	1117	841	1152	1295	1035	1179	1092	969	1138	920	1324	1335	881	1100	1754	1081	1117	1030	1355	1215	868	1177	1428	1381	1482	1024	1080	1189	1064	718	1262	884	653	1283
GAS2	10	16	39	15	10	19	16	12	17	11	2	16	6	12	4	9	6	18	14	10	28	13	8	14	9	14	14	18	14	15	14	13	19	15	15	12	12	21	18	18	18	15	21	12	12	16	10	11	19
GATA2	4	4	5	6	3	6	9	7	12	7	3	5	4	12	2	5	7	9	18	6	12	10	3	9	6	12	10	7	9	10	3	9	12	4	9	1	6	9	5	8	12	9	4	10	2	8	6	3	5
GATA3	2	2	3	1	0	5	3	1	2	0	0	1	1	0	2	1	4	1	2	1	2	2	0	1	0	2	3	2	1	4	2	0	2	2	3	0	1	3	4	4	1	0	1	1	0	2	2	3	2
GATA6	191	192	171	484	360	312	194	461	414	280	357	557	526	217	356	496	366	286	427	477	534	153	220	290	260	172	127	218	298	189	301	372	354	171	189	357	512	260	267	468	353	240	287	403	237	237	325	247	225
GBF1	39	42	62	55	52	66	61	88	89	58	36	68	50	39	41	62	33	44	45	39	64	61	58	83	79	65	62	46	62	55	62	79	51	42	54	54	81	53	26	111	65	61	24	58	39	41	61	29	56
GBP1	5	5	50	1610	7	12	18	6	10	2	5	11	15	7	4	9	8	9	10	12	13	6	6	11	9	9	13	6	10	5	14	9	16	8	8	11	8	16	16	24	1	11	11	14	11	28	7	14	2
GBP5	0	0	9	516	0	0	0	1	0	0	0	0	0	0	0	0	0	0	0	0	0	0	0	0	1	0	0	0	0	0	0	0	0	0	0	1	0	0	0	0	0	0	0	0	0	2	1	0	0
GCHFR	49	36	60	26	25	33	68	29	45	16	10	38	4	41	13	24	20	26	38	19	38	29	27	36	19	30	36	31	37	55	30	42	36	53	51	27	30	49	47	58	31	40	44	35	31	24	26	19	41
GCLC	17	24	15	17	15	15	18	34	14	28	32	22	38	16	20	30	14	7	22	33	18	17	15	21	14	18	32	11	18	34	9	26	19	31	19	20	28	34	18	29	20	22	16	13	13	16	15	17	18
GCLM	121	144	176	267	148	184	163	228	211	262	205	236	491	251	224	265	227	204	168	440	239	207	170	183	218	205	157	145	207	181	166	274	227	147	152	166	259	184	165	243	181	161	154	183	117	155	153	118	150
GCNT3	16	14	4	28	11	24	14	28	16	24	12	22	35	19	12	31	35	22	22	35	20	35	22	27	21	23	28	14	17	7	14	24	11	38	22	18	23	12	18	26	16	13	20	30	12	19	27	5	18
GDA	66	74	56	38	51	85	59	59	69	35	21	54	14	49	43	43	22	51	113	23	47	91	101	77	53	109	76	55	36	130	110	38	48	73	124	57	72	95	96	81	50	68	83	66	45	49	43	27	57
GDF15	534	602	1008	542	732	1226	1042	1292	987	7036	5663	1699	4971	3341	2582	2843	2327	1129	1079	5919	1021	2426	1967	1446	1952	1246	1146	1035	1378	1167	1445	2506	1182	846	793	932	1417	1142	1059	1588	1105	1143	929	1249	692	1125	852	694	1063
GDF7	0	2	1	2	2	1	2	0	0	2	2	1	4	0	0	1	0	1	4	0	1	2	0	0	0	0	2	0	0	1	4	2	2	2	1	1	1	0	3	0	1	0	0	0	1	0	0	0	0
GDF9	1	0	1	0	0	1	2	0	2	0	0	0	0	0	1	0	1	0	1	0	0	0	1	0	3	1	1	0	0	0	0	0	1	0	0	0	0	0	0	1	0	0	0	0	0	1	0	1	0
GDI2	325	348	404	427	306	382	453	426	421	526	382	448	456	592	424	433	329	437	431	482	342	523	420	436	394	518	478	341	420	532	371	464	435	400	345	320	459	523	413	489	315	398	412	397	253	407	301	246	416
GDNF	1	1	3	2	1	3	4	0	4	3	1	3	2	3	2	3	2	3	4	5	6	5	2	0	5	2	13	1	1	1	3	0	3	0	1	1	0	4	0	5	1	1	2	2	4	1	2	2	2
GDPD3	1	2	1	0	0	0	1	0	1	2	0	1	1	2	1	3	0	2	1	0	2	1	0	2	2	2	1	1	0	0	0	1	2	0	1	0	0	2	1	1	1	0	0	1	2	0	1	2	1
GDPD5	1	0	1	1	1	1	0	2	0	1	2	1	2	1	2	1	0	0	1	0	1	2	3	0	0	2	4	1	0	1	1	0	1	2	1	0	0	1	2	2	0	1	0	0	0	1	1	0	1
GEMIN5	76	79	117	77	83	129	74	104	100	100	101	112	141	115	114	86	92	122	96	96	114	114	88	77	75	132	98	67	84	94	100	97	81	121	125	51	100	156	89	124	67	95	91	78	54	128	57	56	92
GEN1	4	10	6	9	3	6	4	7	9	1	2	8	6	7	0	4	3	4	3	2	5	3	0	6	6	1	11	4	7	5	5	3	6	5	5	4	8	6	5	10	2	6	3	6	4	6	1	2	7
GFAP	0	0	0	0	1	0	0	0	0	0	0	0	0	0	0	0	0	0	0	0	0	0	0	0	0	0	0	0	0	0	0	0	0	0	0	0	0	0	0	0	0	0	0	0	0	0	0	0	0
GFOD1	3	4	2	3	5	3	2	3	6	4	4	3	5	5	6	2	1	4	3	4	3	4	2	6	2	4	5	3	5	4	4	3	2	1	2	5	8	3	3	4	3	3	4	7	2	2	5	1	5
GFPT1	0	1	2	0	0	1	1	1	2	0	0	0	1	2	2	1	0	1	2	3	0	0	3	1	3	1	1	2	1	1	0	0	1	0	0	0	0	1	0	0	0	0	0	1	0	0	0	0	1
GFRA1	0	0	0	0	0	0	0	0	0	0	0	0	0	0	0	0	0	0	0	0	0	0	0	0	0	0	0	0	0	0	0	0	0	0	0	0	0	0	0	0	0	0	0	0	0	0	0	0	0
GGCX	186	182	190	221	157	227	198	246	254	202	150	294	193	195	202	260	215	206	233	213	248	238	246	256	296	197	207	200	254	238	256	288	286	194	147	181	222	256	203	279	194	215	185	241	145	185	170	130	196
GGH	69	56	76	63	40	54	111	35	47	35	37	49	38	51	64	45	38	71	62	35	36	81	51	58	28	75	79	48	51	63	57	49	37	66	54	43	52	68	65	66	43	71	59	51	41	41	41	39	65
GGT1	24	24	31	19	13	23	43	43	37	28	16	28	16	26	25	32	12	22	39	5	44	32	31	28	21	20	44	19	23	25	35	20	28	22	29	26	20	25	31	44	22	33	27	29	13	31	25	23	30
GGT5	2	2	10	4	2	9	3	1	9	0	0	0	2	1	1	2	1	5	2	0	5	3	1	0	3	3	0	1	5	3	3	5	6	0	0	1	2	2	1	0	6	5	0	1	1	5	3	4	4
GHR	24	28	34	52	39	40	54	51	59	25	16	60	29	27	30	27	36	36	30	35	55	37	42	67	35	55	32	38	51	30	34	69	49	32	38	35	43	47	22	42	36	39	34	53	36	27	33	25	34
GIMAP1-GIMAP5	0	0	0	0	2	0	1	0	0	0	0	0	0	0	0	0	0	0	0	0	0	0	0	0	0	0	0	0	0	0	0	0	0	0	0	0	0	0	0	0	2	0	0	0	0	0	0	0	0
GIMAP4	0	0	0	0	0	0	0	1	1	0	0	1	1	0	0	0	0	0	0	0	0	0	0	1	0	0	0	0	0	0	0	1	0	0	0	0	0	0	0	0	0	0	1	0	0	1	0	0	0
GIMAP5	0	0	0	0	0	0	0	0	0	0	0	0	0	0	0	0	0	0	0	0	0	0	0	1	0	0	0	0	0	0	0	0	0	0	0	0	0	0	0	0	0	0	0	0	0	0	0	0	0
GIMAP6	0	0	0	0	0	0	0	0	0	0	0	0	0	0	0	0	0	0	0	0	0	0	0	0	0	0	0	0	0	0	0	0	0	0	1	0	0	0	0	0	0	0	0	0	0	0	0	0	0
GIMAP7	0	0	0	0	0	0	0	0	0	0	0	0	0	0	0	0	0	0	0	0	0	0	0	0	1	0	0	0	0	0	0	0	0	0	0	0	0	0	0	0	0	0	0	0	0	0	0	0	0
GIMAP8	0	0	0	0	0	0	0	0	0	0	1	1	1	0	0	1	1	0	1	0	0	0	0	0	0	0	0	0	0	1	0	0	1	0	0	0	2	0	0	0	0	0	0	0	0	0	0	0	0
GIN1	4	5	4	2	6	6	12	7	5	8	4	8	4	7	5	5	6	4	8	12	10	2	6	5	6	6	2	4	4	8	8	4	5	6	3	8	8	5	2	8	6	5	6	6	3	5	10	4	2
GINS1	1	0	3	0	0	0	0	1	1	1	0	2	0	0	0	1	1	1	0	0	1	0	0	0	0	0	0	0	3	1	0	1	2	1	3	0	1	2	0	1	0	3	0	1	0	0	0	0	2
GINS2	14	18	26	11	10	21	14	9	15	11	12	11	3	12	7	10	2	25	18	0	8	7	12	9	5	15	7	3	11	8	10	11	8	10	15	7	7	23	19	10	8	18	13	7	13	12	7	7	19
GINS3	5	7	7	6	3	6	7	4	3	12	3	7	12	12	7	5	4	9	11	18	8	5	8	6	4	4	4	11	9	10	2	7	13	4	9	9	7	7	7	6	5	13	3	13	4	14	7	13	4
GJA1	8	19	13	50	25	15	22	31	32	47	13	34	19	73	17	29	30	17	21	21	40	28	8	21	20	13	17	15	21	21	14	37	42	8	12	22	34	29	13	25	24	18	16	25	11	12	17	24	37
GJB1	202	155	174	133	190	150	185	167	202	60	45	139	13	71	76	66	55	122	188	15	167	138	159	217	138	145	275	99	168	167	219	146	203	270	270	146	163	194	283	186	143	183	206	146	129	207	150	103	170
GJB2	84	112	144	177	157	145	184	238	180	64	51	196	66	74	69	92	54	113	121	58	162	149	125	188	186	208	133	151	234	211	147	211	228	104	92	109	108	189	111	109	113	142	135	174	118	131	115	86	179
GJB6	2	0	1	3	0	1	1	0	0	0	0	0	2	5	2	0	0	1	1	0	1	2	1	0	0	3	0	0	0	0	0	2	2	1	1	0	0	0	0	4	0	2	0	0	0	2	0	1	1
GJD4	0	0	0	0	0	0	0	0	0	0	0	0	0	0	0	0	0	0	0	0	0	0	0	0	0	0	0	0	0	0	0	0	0	0	0	0	0	0	0	0	0	0	0	0	0	0	0	0	0
GLB1	5	14	7	10	11	17	22	11	12	13	9	8	23	8	12	15	14	11	9	23	10	8	9	26	10	9	9	8	8	12	3	19	7	12	8	4	10	14	11	21	5	10	6	9	6	14	8	10	14
GLDC	139	121	100	197	240	134	68	241	155	48	72	237	69	67	128	124	96	115	236	52	214	65	118	185	134	90	113	156	144	85	170	179	175	138	130	149	217	121	172	142	180	109	199	252	172	145	168	150	111
GLI1	0	0	0	0	2	1	0	0	0	1	0	2	2	1	0	1	2	1	1	0	0	0	0	0	0	1	0	2	0	0	0	1	0	0	1	1	0	1	1	0	1	1	1	0	0	0	0	0	0
GLI2	0	0	0	0	0	0	0	0	1	0	0	0	0	0	0	0	0	0	0	0	0	2	1	1	0	0	0	0	0	0	0	1	0	0	0	0	0	0	0	0	0	0	0	0	0	0	0	0	1
GLI3	1	7	11	8	4	6	10	6	2	8	1	4	1	13	4	7	1	10	2	0	1	5	3	1	7	5	26	2	5	18	2	2	1	6	7	4	2	10	4	2	8	5	2	2	2	9	3	4	11
GLIS3	4	2	6	2	3	5	6	6	9	4	3	9	6	0	5	9	0	3	5	7	8	9	8	2	4	9	6	2	8	4	3	6	3	2	4	3	6	7	5	6	5	4	7	7	6	4	5	2	9
GLOD4	0	1	4	1	4	3	5	3	0	2	3	2	4	6	2	2	2	2	3	4	2	3	3	7	1	2	1	0	4	7	2	5	1	1	3	4	1	4	8	3	4	0	1	6	1	4	1	2	9
GLRX	396	414	405	726	417	448	459	429	568	316	324	491	371	285	245	349	351	439	359	355	472	397	386	455	400	541	498	309	441	534	438	469	576	481	435	350	481	661	544	482	433	406	439	389	319	494	359	304	473
GLUD1	2	2	4	2	2	5	4	6	2	7	1	3	0	6	1	1	2	3	4	4	4	3	4	7	4	4	4	1	5	5	4	2	1	1	2	2	0	7	6	1	1	3	3	1	1	4	3	4	7
GLUL	913	993	1101	1357	1409	1167	1241	1395	1520	1792	1010	1343	1027	1166	889	1537	1194	1153	1029	831	1763	1320	1374	1827	1401	1502	1596	1291	1484	1119	1396	1684	1649	1012	1054	951	1023	1305	1091	1303	835	1201	1008	1264	800	997	940	707	1063
GMFG	0	0	0	0	0	0	0	1	0	0	1	0	0	0	0	0	0	1	0	0	0	0	0	0	0	0	1	0	0	0	0	0	0	1	0	0	0	0	0	0	1	0	0	0	0	0	0	0	0
GMIP	0	1	1	5	2	0	2	2	2	1	0	2	0	1	0	2	1	4	0	2	4	2	2	1	1	0	3	0	0	1	2	0	4	3	0	2	2	2	0	1	1	1	3	1	1	2	3	3	1
GMNN	74	63	47	73	76	51	62	91	60	45	71	88	59	50	70	71	52	59	98	76	66	60	89	84	61	71	55	82	101	83	99	111	101	61	59	62	95	61	93	83	59	71	107	56	59	69	56	43	47
GMPR2	7	17	19	37	9	20	20	10	12	24	14	14	8	26	16	26	21	19	14	12	11	16	14	19	10	20	23	11	10	15	14	15	17	15	18	15	11	18	14	24	9	19	15	17	11	14	15	13	14
GNA11	2	1	2	2	1	5	3	7	0	1	1	1	7	1	1	1	1	3	4	6	3	1	4	0	1	0	2	0	3	1	4	1	1	2	4	0	1	3	5	7	1	0	2	5	5	0	1	1	2
GNA15	2	4	8	1	0	0	6	0	0	2	0	3	0	1	0	2	1	1	0	0	0	1	1	1	0	7	4	0	0	4	0	0	0	0	1	0	1	4	3	1	0	3	1	0	0	1	0	0	2
GNAI1	27	33	14	49	25	29	37	55	49	75	33	40	50	45	27	58	50	34	31	51	41	47	29	36	38	37	14	36	39	41	23	52	50	26	19	43	52	43	35	60	48	22	27	39	17	36	39	29	44
GNAI2	93	105	151	149	87	99	187	101	112	100	69	123	60	118	111	114	96	111	119	85	140	87	102	113	84	101	108	84	82	124	102	113	111	112	112	95	114	148	112	139	98	97	85	100	61	108	85	66	97
GNAI3	7	14	12	12	13	11	13	26	11	37	53	18	34	22	28	31	24	22	19	36	18	14	17	17	13	10	11	24	24	13	16	21	21	15	8	18	19	9	10	30	20	8	17	20	15	12	21	6	19
GNAL	0	0	0	0	0	2	3	0	1	0	0	1	0	0	0	0	0	0	0	1	0	0	0	0	0	0	0	0	0	0	0	0	0	0	0	0	0	0	0	0	0	1	0	0	0	0	0	0	0
GNAO1	2	6	11	1	1	7	10	3	8	7	3	0	1	3	4	1	3	4	4	0	2	7	5	3	5	8	5	3	4	13	6	2	4	1	6	0	1	7	1	2	1	3	3	1	1	2	1	2	7
GNAQ	49	48	57	53	68	58	69	60	53	65	27	57	58	59	40	71	43	55	60	65	45	61	45	79	51	74	71	41	46	70	59	61	48	60	50	50	75	75	39	89	55	61	36	40	35	55	38	29	71
GNAS	2532	2810	3397	2874	2244	3078	4048	3475	3761	2365	1491	3873	1883	2848	2302	2996	2186	3000	3228	1932	3913	3042	2720	3693	2979	3494	4609	2674	3277	3875	2806	3452	3460	3132	2622	2433	2941	4012	2557	3852	2725	3046	2558	3055	2043	2805	2522	1936	3184
GNB1	671	578	773	1233	1201	1023	995	1328	1253	593	615	1589	1104	679	698	1244	785	984	858	1073	1382	752	901	1058	1036	763	503	881	1057	908	964	1488	1077	807	789	1175	1524	944	1107	1366	1096	915	903	1238	779	989	927	741	762
GNB3	0	1	0	0	0	1	0	0	1	1	0	0	0	0	0	1	0	2	0	0	0	0	0	1	0	0	0	1	0	0	0	0	0	0	0	0	0	0	0	0	0	0	0	1	0	0	0	0	0
GNB5	4	10	5	3	4	5	4	7	5	3	3	2	5	6	1	6	5	3	4	2	3	4	3	8	8	10	5	4	5	4	4	6	4	4	5	5	9	7	5	8	3	2	3	4	6	9	7	6	3
GNGT1	1	0	0	0	0	0	0	0	0	0	0	0	0	0	0	0	0	0	0	0	0	0	0	0	1	0	0	0	0	1	0	0	0	0	0	0	0	0	0	0	0	0	0	0	0	0	0	0	0
GNLY	0	0	0	0	0	0	0	0	0	0	0	0	0	0	0	0	0	0	0	0	0	0	0	0	0	0	0	0	0	0	0	0	0	0	0	0	0	0	0	0	0	0	0	0	0	0	0	1	0
GNMT	2	0	1	0	2	0	3	2	1	0	1	1	0	1	0	0	0	0	1	0	0	1	1	2	1	0	0	0	1	2	2	1	2	3	1	0	1	0	1	0	1	3	0	0	0	3	0	1	0
GNPDA1	145	192	180	187	179	165	250	208	293	167	158	192	215	154	162	174	147	169	115	243	223	169	115	171	148	157	168	131	222	200	148	224	213	203	132	175	254	216	129	264	215	141	144	174	136	134	150	126	163
GNRHR	1	0	0	0	0	0	0	0	0	0	0	0	0	0	0	0	0	0	0	0	0	0	0	0	0	0	0	0	0	0	0	0	0	0	0	0	0	0	0	0	0	0	0	0	0	0	0	0	0
GNS	153	133	133	191	188	194	172	218	230	150	112	209	132	135	115	164	135	123	147	139	181	131	137	224	178	158	170	153	220	170	166	251	217	116	126	168	255	185	143	253	172	156	149	197	158	142	163	116	141
GOLGA2	100	143	153	154	137	190	182	220	196	252	194	238	225	218	194	210	171	152	192	226	210	184	217	199	205	211	198	130	208	210	180	210	207	130	137	145	206	182	124	206	160	161	128	179	81	134	141	86	201
GOLT1B	6	1	6	5	11	4	4	5	5	3	4	3	9	8	10	7	7	5	3	18	2	7	8	5	4	5	5	6	6	5	7	7	5	1	3	5	9	6	5	5	7	5	1	6	2	2	4	3	3
GOT1	67	55	60	86	77	66	72	97	93	108	82	79	116	60	63	80	85	73	66	88	96	68	75	95	73	60	98	92	86	88	75	136	86	72	81	85	132	72	78	119	68	55	86	95	65	62	80	57	69
GPAT3	3	3	6	1	1	5	4	8	2	10	12	6	19	9	6	15	12	6	10	26	3	5	9	7	7	3	14	7	4	10	7	14	7	9	5	7	9	7	5	8	10	4	5	5	4	3	7	7	4
GPATCH8	10	15	7	5	12	10	15	11	7	15	2	17	12	18	9	12	9	8	13	6	9	8	7	12	20	20	22	9	4	25	14	10	17	14	8	10	9	14	2	14	8	7	7	6	5	10	8	3	13
GPC1	12	9	26	14	12	20	37	22	37	10	6	15	18	16	6	13	8	22	13	9	14	10	7	10	11	16	5	11	11	28	19	14	5	18	10	8	14	16	9	15	13	16	8	9	8	17	6	9	9
GPER1	1	3	9	2	0	0	10	3	5	0	0	2	2	8	3	1	4	0	0	0	5	3	1	1	4	2	6	4	1	3	3	1	4	7	2	2	1	2	1	2	1	1	0	2	2	1	1	2	2
GPI	79	66	127	141	147	113	160	183	194	76	65	159	51	69	65	98	91	113	114	57	145	83	87	109	95	90	53	103	154	95	95	129	130	49	68	124	175	92	89	186	136	100	101	148	78	100	97	76	102
GPR171	0	0	0	0	1	0	0	0	0	0	0	0	0	0	1	0	0	0	0	0	0	0	0	0	1	1	0	0	1	0	0	2	1	0	0	0	0	0	1	0	0	1	0	0	0	0	0	0	0
GPR18	0	0	0	0	0	0	0	0	0	0	0	0	0	0	0	0	0	0	0	0	0	0	0	0	0	0	0	0	0	0	0	0	0	0	0	0	0	0	0	0	0	0	0	0	0	0	0	0	0
GPR183	3	0	0	0	0	1	2	1	0	5	13	4	2	1	3	0	0	0	1	0	1	3	2	1	1	0	1	2	0	1	0	0	1	0	1	0	1	1	0	4	0	1	0	1	0	0	0	1	0
GPR65	0	1	0	3	1	1	0	1	3	0	1	5	1	0	0	1	0	0	0	0	2	0	0	1	1	1	1	1	2	2	0	1	3	1	0	1	0	0	0	0	1	0	0	0	0	0	0	2	0
GPR87	126	137	247	143	108	215	282	119	156	110	47	145	100	171	104	130	138	183	135	125	102	229	141	151	128	253	187	103	159	242	176	161	130	152	134	68	100	215	115	161	87	181	149	135	86	229	74	66	208
GPR89A	184	188	207	243	255	211	241	251	230	148	167	269	171	177	169	211	143	240	205	204	241	201	186	220	153	253	238	188	252	255	226	226	179	192	204	225	336	242	184	290	227	198	191	267	168	183	164	154	197
GPR89B	134	135	167	172	161	160	206	199	176	145	107	215	135	155	128	159	100	155	189	146	185	162	148	177	142	168	147	154	252	157	154	174	202	183	153	149	223	188	134	216	164	171	130	198	108	147	170	123	160
GPS1	283	266	331	309	291	347	406	314	446	242	212	360	247	307	204	299	226	272	316	271	410	294	255	254	259	280	228	263	387	304	269	346	396	234	252	214	350	355	306	361	265	296	258	308	240	342	220	200	273
GPX1	131	148	207	172	127	171	238	188	197	163	84	180	133	158	118	179	140	169	156	160	171	141	121	228	128	176	288	151	169	186	138	163	160	211	149	115	186	247	189	221	169	154	152	150	94	180	181	93	168
GPX2	1	0	1	0	3	2	1	1	0	1	1	1	0	2	0	3	1	0	1	2	2	4	2	0	0	1	1	2	1	0	2	2	0	0	1	2	2	3	1	5	0	1	0	4	3	0	0	1	2
GPX4	310	273	537	369	468	424	649	496	604	464	436	539	459	415	354	440	302	404	421	538	520	408	492	407	387	367	169	400	552	388	432	524	611	251	275	409	503	409	474	596	405	422	465	422	280	426	269	248	371
GRB10	23	29	16	27	27	22	38	25	28	30	23	32	53	24	21	27	31	19	15	45	39	17	24	41	21	33	43	26	29	26	21	37	29	23	16	26	23	26	16	19	27	18	24	46	24	23	19	17	31
GRB14	0	1	1	1	2	1	1	1	1	5	4	1	3	4	3	0	2	3	0	3	0	1	1	0	1	0	0	2	0	1	2	0	0	0	2	1	2	3	3	3	0	1	0	1	1	1	0	0	1
GRB7	3	3	6	9	3	8	7	2	6	6	7	2	0	6	9	6	5	7	1	4	1	8	7	4	3	7	14	5	2	1	4	8	8	5	4	3	2	4	7	4	4	7	3	3	6	4	2	4	4
GREB1	0	1	1	2	3	2	0	0	1	2	1	0	1	1	2	0	0	2	1	0	4	4	0	3	2	3	2	1	0	6	3	0	2	5	0	0	0	4	1	1	1	0	3	0	1	1	0	2	4
GRHL2	79	84	97	54	41	95	109	72	73	14	6	89	39	43	39	38	61	96	59	37	47	77	58	98	63	101	88	32	77	111	51	72	76	83	71	48	59	94	54	66	56	71	47	72	40	88	51	37	102
GRIA2	0	1	5	0	1	1	4	0	0	0	0	0	0	2	0	1	0	0	0	0	0	1	2	0	0	1	0	0	1	2	0	0	0	0	0	0	0	1	0	1	0	0	0	0	0	1	0	0	0
GRIA3	8	3	3	2	2	2	2	3	0	4	9	3	0	2	5	3	1	2	5	2	3	1	5	3	3	3	2	2	1	2	4	1	2	2	4	3	1	3	3	2	1	2	2	0	2	0	1	1	2
GRIK4	0	2	0	3	1	1	3	3	2	1	1	0	0	2	0	0	0	2	0	0	2	3	0	2	0	0	1	2	2	1	2	1	0	0	0	1	1	1	0	3	0	1	1	0	0	1	1	0	0
GRIK5	0	1	0	0	1	0	0	0	0	3	0	0	0	4	1	0	0	1	1	0	0	1	0	0	0	0	3	0	0	1	1	0	0	1	0	1	0	1	0	0	1	1	0	0	0	0	0	1	1
GRIN1	0	1	0	0	1	0	1	0	0	0	1	2	0	0	0	0	0	0	1	0	1	0	1	0	1	0	0	0	1	0	0	0	0	0	0	1	0	1	0	0	0	0	0	0	0	1	1	1	0
GRIN2A	0	1	0	0	0	0	0	0	0	0	0	0	0	1	0	0	0	0	0	0	0	0	1	0	0	0	0	0	0	0	0	0	0	0	1	0	0	0	0	0	0	0	0	0	0	0	0	0	1
GRIN2B	0	1	0	0	0	0	0	0	0	1	2	0	0	0	0	0	0	1	1	0	0	1	0	0	0	0	2	0	0	1	0	0	0	0	1	0	0	1	0	1	0	0	0	0	0	0	0	0	0
GRIN2C	0	0	0	0	0	0	0	0	0	2	0	0	0	2	0	0	0	0	0	0	0	0	0	0	0	0	1	1	0	1	0	0	0	0	0	1	0	1	0	0	0	1	0	0	0	0	0	0	1
GRIN2D	0	0	0	0	0	0	0	0	0	1	0	0	0	0	0	1	0	1	0	0	0	0	1	0	2	0	0	0	0	0	0	1	0	0	2	0	0	2	0	0	0	0	0	0	0	0	0	0	0
GRK1	0	0	0	0	0	0	0	0	0	0	0	0	0	0	0	0	0	0	0	0	0	0	0	0	0	0	0	0	0	0	0	0	0	0	0	0	0	0	0	0	0	0	0	0	0	0	0	0	0
GRM4	0	0	0	0	0	0	0	0	0	0	0	0	0	0	0	0	0	0	0	0	0	1	0	0	0	0	0	0	0	0	0	0	0	0	0	0	0	0	1	0	0	1	0	0	0	0	0	0	0
GRN	19	20	47	25	19	23	34	25	30	23	10	33	14	30	15	29	22	28	17	19	26	23	18	34	25	25	39	29	28	29	16	33	27	16	22	15	24	39	24	31	21	28	20	16	9	17	15	11	44
GRWD1	1	1	3	1	1	4	3	0	1	0	1	1	3	1	3	0	2	3	1	0	1	0	3	0	1	1	3	1	0	3	1	1	3	4	1	1	1	1	3	2	0	1	0	2	0	0	1	0	0
GSC	1	2	0	0	0	0	0	0	0	1	1	0	0	0	0	0	1	1	1	0	0	0	0	1	0	0	3	0	1	4	0	1	0	0	1	0	0	0	1	0	0	0	0	0	0	0	0	0	1
GSDMB	1	1	2	3	0	3	4	3	1	2	0	2	2	0	3	1	2	0	0	7	0	3	7	3	2	2	6	0	3	0	5	3	3	2	0	2	1	0	1	2	5	5	2	3	4	2	2	1	0
GSK3A	30	34	45	59	57	55	44	58	86	51	34	75	68	47	39	59	33	46	43	77	57	53	42	56	60	55	43	41	44	44	46	58	37	37	50	52	58	60	40	64	53	50	42	59	38	46	39	33	38
GSK3B	181	185	250	222	194	247	238	265	265	103	71	266	159	205	144	212	166	223	204	160	253	240	239	186	187	242	206	186	223	270	209	258	241	224	211	158	276	268	203	309	196	228	192	243	143	221	172	155	237
GSN	5679	6577	10135	5425	4965	7964	9667	6476	6664	2865	1648	6616	2457	5603	5019	5138	3974	7405	7014	2510	6941	7511	7424	6420	5801	9190	7796	4939	6340	9277	8247	6569	6206	7088	6200	4526	4940	8853	6155	7370	4627	7045	5904	5606	4062	6547	4901	3355	8319
GSR	236	198	252	292	281	280	263	357	278	241	199	304	403	248	216	319	216	228	274	414	333	234	254	283	240	282	264	218	290	295	288	330	255	252	224	294	325	286	251	371	241	250	266	277	192	226	255	160	266
GSTA1	484	248	321	229	933	304	456	538	710	89	135	418	19	75	183	53	63	298	413	24	443	143	314	338	177	203	169	211	419	202	462	286	671	291	296	407	594	260	457	439	423	366	531	450	373	398	383	424	302
GSTA2	395	218	485	180	813	267	641	563	634	90	157	380	37	79	125	69	46	275	290	38	518	136	300	347	202	205	124	252	486	189	427	330	615	252	283	439	632	208	361	502	454	333	415	509	316	358	483	460	256
GSTA3	0	0	0	0	1	0	0	0	0	0	0	0	0	0	0	0	0	0	0	0	0	0	0	0	0	0	0	0	0	0	0	0	0	0	0	0	0	0	0	0	0	0	0	0	0	0	0	0	0
GSTA4	0	0	0	0	0	0	1	0	0	1	0	0	1	0	0	0	0	0	0	0	0	0	0	0	0	0	0	0	0	0	0	0	0	0	0	0	0	0	0	0	0	0	0	0	0	0	0	0	1
GSTA5	1	1	21	0	2	1	20	1	5	0	3	1	0	0	0	1	0	1	0	3	0	0	1	1	1	1	0	1	1	1	1	0	0	0	0	1	1	0	1	1	0	2	0	2	0	0	0	1	0
GSTM1	21	17	35	36	60	36	46	43	65	11	19	45	14	15	19	18	21	21	37	14	37	12	26	21	11	20	21	24	48	19	32	36	44	29	26	40	31	35	42	41	45	19	34	52	22	24	35	25	25
GSTM2	140	129	137	146	123	123	143	142	188	87	81	130	92	115	91	77	106	124	106	60	148	99	123	133	106	138	194	72	128	145	105	142	157	145	98	110	159	140	117	171	136	141	116	131	105	159	96	75	146
GSTM3	3625	2954	3588	5237	4260	4412	4056	4462	6377	1955	1908	5069	1468	2375	2595	2506	2052	3944	4267	1656	4798	3002	3403	3344	2968	3854	2581	2564	4413	3292	4176	3900	5370	3890	3041	3317	3553	4636	4623	3886	3356	4435	4330	4326	2919	4792	2766	3494	4294
GSTO1	1458	1029	1068	1585	1024	1218	1162	1214	1184	1423	1571	1409	1189	1242	1217	1202	879	1263	1737	1296	1236	1094	1214	1050	846	1438	1391	911	1057	1480	1377	1080	1074	1082	1178	1071	1262	1434	1593	1132	906	1173	1752	1194	1023	1250	849	690	1100
GSTP1	394	342	770	360	338	439	809	368	509	321	221	422	185	493	269	240	226	473	451	173	346	468	393	326	210	509	380	286	465	557	371	312	455	441	398	283	321	506	585	432	268	545	452	328	256	492	222	216	571
GSTZ1	4	5	6	6	3	6	9	5	1	1	3	4	4	2	3	3	3	4	4	1	3	3	2	4	3	7	6	2	1	4	4	1	2	8	4	4	5	1	1	1	1	3	2	4	1	7	0	1	6
GTF2A2	8	7	16	9	15	6	17	14	15	7	7	16	12	7	8	7	9	8	8	11	10	6	6	6	2	12	9	12	13	7	9	9	17	4	3	9	11	4	11	10	8	4	10	8	10	8	5	3	7
GTF2E2	63	55	63	65	45	50	71	79	64	85	69	82	83	75	80	90	63	68	65	106	67	67	72	62	49	81	53	51	70	60	69	82	54	55	66	67	84	63	64	82	54	51	61	77	43	56	55	45	55
GTF2H2	1	1	2	0	1	2	2	2	0	4	2	1	3	2	5	3	1	1	3	2	1	1	3	2	0	1	4	0	2	1	1	3	1	2	3	1	3	1	1	1	0	1	2	1	3	4	4	3	0
GTF2H2B	11	8	12	8	7	20	19	16	11	20	4	22	12	19	7	14	11	12	15	17	9	13	14	24	21	12	25	11	14	13	22	20	10	19	18	12	17	11	14	24	10	16	14	22	7	10	14	8	12
GTF2H2C	185	186	205	192	185	240	214	230	191	246	353	185	328	243	219	206	133	209	205	335	214	174	222	184	157	209	159	171	206	201	216	200	227	171	196	154	268	222	197	220	182	175	189	201	149	177	156	121	175
GTF2IP1	0	2	0	4	1	8	0	0	0	0	4	0	4	1	4	6	9	3	18	2	1	1	1	4	3	6	33	2	0	6	9	2	5	4	11	3	0	15	4	0	3	5	5	1	13	2	3	13	4
GTPBP8	31	23	33	31	30	26	41	20	30	32	18	41	25	33	16	22	23	17	29	17	18	24	16	41	25	30	24	26	43	36	11	33	46	26	25	24	34	35	42	35	21	27	29	25	23	27	21	27	31
GUCY1A3	7	4	4	5	5	5	9	1	4	1	0	6	2	0	2	2	2	5	0	0	6	3	2	0	2	6	3	1	3	7	6	6	1	0	3	0	1	9	1	1	0	5	1	2	0	4	2	1	3
GUCY1B3	3	11	10	5	1	12	10	2	3	5	3	2	6	9	6	3	3	10	2	5	2	5	4	3	1	7	5	2	1	6	2	1	2	9	5	0	1	3	5	1	1	3	3	1	2	6	0	2	4
GUSB	90	84	122	124	138	90	137	128	106	48	43	144	70	73	80	90	64	97	102	100	115	100	91	139	112	118	74	127	147	91	128	158	117	94	93	117	146	90	108	167	98	97	106	150	88	103	88	98	87
GXYLT1	7	9	3	8	7	12	10	11	17	5	7	13	5	15	8	7	8	5	11	8	15	14	10	11	11	7	9	6	12	9	12	8	15	11	3	14	13	7	8	13	18	12	5	17	4	14	7	4	6
GZMA	0	0	0	0	0	0	0	0	0	1	0	0	0	0	0	0	0	2	0	0	0	0	0	0	0	0	2	0	0	1	0	0	0	0	0	0	0	0	0	0	0	0	0	0	0	0	0	0	0
GZMB	0	0	0	0	0	0	0	0	0	0	0	0	0	0	0	0	0	0	0	0	0	1	0	0	0	0	0	0	0	0	0	0	0	0	0	0	0	0	0	0	0	0	0	0	0	0	0	0	0
GZMK	0	0	0	0	0	0	0	0	0	0	0	0	0	0	0	0	0	0	0	0	0	0	0	0	0	0	0	0	0	0	0	0	0	0	0	0	0	0	0	0	1	1	0	0	0	0	0	0	0
H1F0	33	49	73	73	40	55	64	53	61	146	79	55	87	112	44	77	42	47	49	83	52	49	46	65	42	49	98	76	60	60	49	56	46	59	46	36	44	68	43	83	36	53	50	44	31	43	46	14	56
H2AFV	6	9	16	10	6	11	15	10	17	8	3	9	3	4	8	6	7	9	7	2	11	8	7	10	12	15	11	8	13	10	10	7	11	13	9	12	6	11	16	13	11	11	11	9	10	9	7	11	8
H2AFX	4	1	3	1	1	2	2	1	2	0	0	1	2	0	0	2	1	3	4	0	2	0	1	1	0	2	4	3	1	2	0	3	2	1	0	2	0	0	2	3	3	0	1	0	0	4	1	1	2
H2AFZ	1386	1213	1774	1389	1026	1633	1823	1179	1464	1158	1152	1530	1691	1422	1182	1608	1290	1389	1315	1837	1330	1299	1398	1075	1038	1675	1024	1071	1425	1653	1442	1383	1181	1181	1159	978	1196	1485	1564	1338	943	1356	1505	1148	796	1564	794	631	1287
HACD3	51	71	16	38	32	33	28	66	34	34	19	52	12	43	24	43	30	34	58	19	52	56	35	73	53	46	114	43	35	73	40	44	35	84	92	42	56	81	52	79	54	32	43	47	33	44	45	34	48
HADH	5	2	10	7	6	7	7	7	6	6	3	3	1	1	4	3	8	12	7	1	6	1	5	6	10	8	2	3	8	8	6	9	9	4	3	10	7	9	9	4	4	5	5	4	2	4	4	4	4
HADHA	33	32	52	52	56	39	50	63	52	44	36	40	35	43	32	43	40	27	36	28	41	49	48	82	65	48	55	59	74	52	45	76	53	31	33	39	53	41	39	65	52	57	37	58	29	37	42	24	33
HAMP	0	0	2	0	0	0	0	0	1	0	2	1	0	3	0	0	1	2	1	0	0	0	0	1	0	0	1	0	0	0	0	0	2	0	2	0	1	0	1	2	1	0	1	0	0	2	1	0	1
HAND2	0	0	0	1	0	1	4	2	1	0	0	0	1	0	0	0	0	0	0	0	0	0	0	0	0	0	0	0	1	1	0	0	1	0	0	0	0	0	0	0	0	0	1	0	0	0	2	0	0
HAPLN1	0	1	0	4	1	0	1	0	5	0	0	1	0	0	0	1	1	0	4	0	2	1	1	6	0	1	3	1	1	1	2	4	4	0	0	1	1	2	2	1	0	0	1	2	2	1	4	1	3
HAT1	83	98	109	118	104	99	116	125	110	86	60	123	86	109	77	130	86	97	122	85	114	96	74	98	76	110	86	86	114	107	82	132	100	86	102	84	84	137	96	107	81	94	88	126	74	100	89	58	92
HAUS1	15	15	30	29	21	23	49	24	19	14	17	23	22	21	12	22	14	24	19	18	17	21	13	24	19	16	4	16	20	20	12	28	27	16	15	14	18	19	15	22	18	22	23	22	11	25	16	7	18
HAVCR1	1169	1260	963	1484	1082	1850	1133	1721	1323	513	534	1724	237	463	816	456	368	1406	1732	217	1196	544	917	918	713	995	604	671	962	975	1496	644	1132	1540	1361	1215	1523	1587	1564	1256	1189	1499	1526	1569	973	1688	967	1003	1395
HBA1	0	0	0	0	0	0	0	0	0	0	0	0	0	0	0	0	0	0	0	0	0	0	0	0	0	0	0	0	0	0	0	0	0	0	0	0	0	0	0	0	0	0	0	0	0	0	0	0	0
HBA2	0	0	0	0	0	0	0	0	0	0	0	0	0	0	0	0	0	0	0	0	0	0	0	0	0	0	0	0	0	0	0	0	0	0	0	0	0	0	0	0	0	0	0	0	0	0	0	0	0
HBB	0	0	0	0	0	0	0	0	0	0	0	0	0	0	0	0	0	0	0	0	0	0	0	0	0	0	0	0	0	0	0	0	0	0	0	0	0	0	0	0	0	0	0	0	0	0	0	0	0
HBD	0	0	0	0	0	0	0	0	0	0	0	0	0	0	0	0	0	0	0	0	1	0	0	0	0	0	0	0	0	0	0	0	0	0	0	0	0	0	0	0	0	0	0	0	0	0	0	0	0
HBG2	0	0	0	0	0	0	0	0	0	0	0	0	0	0	0	0	0	0	0	0	0	1	0	0	0	0	0	0	0	0	0	0	0	0	0	0	0	0	0	0	0	0	0	0	0	0	0	0	0
HBQ1	0	0	0	0	0	0	0	0	0	0	0	0	0	0	0	0	0	0	0	0	0	0	0	0	0	0	0	0	0	0	0	0	0	0	0	0	0	0	0	0	0	0	0	0	0	0	0	0	0
HCAR3	5	2	6	8	2	3	15	6	6	7	6	3	2	6	3	2	2	3	3	4	4	8	3	7	4	10	4	1	7	12	4	0	3	6	1	1	4	8	3	7	1	5	0	1	1	1	3	1	9
HCK	0	0	0	0	0	0	0	0	0	0	2	0	0	1	0	0	0	0	0	0	0	0	0	0	0	0	0	1	0	0	0	0	0	1	0	0	1	0	0	0	0	0	0	0	0	0	0	0	1
HCLS1	0	1	0	0	1	0	0	0	1	0	0	0	0	0	1	0	0	0	0	0	0	1	1	0	1	0	1	2	0	1	0	0	0	1	1	0	0	1	0	0	0	0	0	0	2	0	0	0	0
HCST	16	40	49	40	21	32	43	25	44	17	9	33	13	20	23	17	18	37	30	27	41	48	17	18	24	30	32	13	22	41	28	23	29	34	27	16	21	39	28	34	10	28	20	22	17	37	8	23	41
HDAC2	489	445	598	448	434	619	578	461	434	591	463	513	568	755	517	450	384	594	578	539	491	487	376	437	327	567	760	386	452	771	429	431	436	568	485	332	435	730	542	483	348	449	477	421	351	588	298	246	617
HDAC6	43	49	66	51	44	54	65	64	60	34	27	43	34	46	40	32	44	62	34	31	63	52	63	53	32	44	70	34	58	32	48	50	52	62	49	41	63	63	43	70	56	48	40	66	31	36	33	30	35
HDAC9	1	5	3	11	0	3	2	3	3	14	5	3	9	12	6	6	8	5	2	11	4	11	5	5	4	7	5	1	2	5	5	4	6	2	3	2	6	9	0	5	2	7	3	3	3	6	0	0	2
HDGFRP3	45	77	72	69	39	77	49	68	50	98	71	62	88	102	61	48	46	67	72	72	57	53	49	42	40	59	53	36	45	90	33	45	42	67	66	35	50	102	58	68	40	62	62	34	33	47	34	34	82
HEATR1	4	1	1	4	3	2	6	4	5	0	2	3	1	3	1	2	2	1	1	1	5	4	1	6	2	2	3	1	3	4	3	5	2	3	1	3	1	5	2	3	2	3	0	3	4	0	2	2	3
HEBP1	134	107	168	129	153	141	237	173	204	118	87	150	82	110	104	117	90	131	128	106	165	119	134	148	109	120	97	125	183	150	169	147	170	106	107	133	171	140	138	175	141	144	135	164	106	130	121	108	137
HECTD2	25	39	46	33	42	48	52	48	58	40	32	48	37	32	26	35	39	38	30	42	64	32	29	33	37	37	25	18	49	44	35	41	54	25	29	23	43	36	36	57	30	45	25	45	21	34	33	25	25
HELLS	7	4	2	10	6	9	6	4	8	4	2	4	4	4	5	7	3	7	5	2	3	1	5	3	4	6	1	5	5	3	3	5	7	5	2	6	3	5	4	1	3	5	0	2	1	6	0	1	7
HERC5	6	4	6	26	8	13	10	10	8	19	11	11	20	15	16	7	11	13	9	9	5	10	5	4	7	1	9	1	3	6	4	2	9	3	3	6	9	8	2	11	6	6	7	6	2	14	4	4	2
HERC6	1	6	3	113	10	7	1	14	4	1	0	11	4	5	1	3	7	7	7	3	2	5	1	8	1	3	3	3	3	3	1	5	13	7	4	9	7	5	2	25	6	7	4	5	6	34	5	4	8
HERPUD1	100	93	136	100	82	115	188	129	133	608	532	145	257	292	206	186	127	133	124	273	124	189	190	141	141	198	163	108	164	173	147	191	144	79	66	92	152	147	73	148	117	99	105	129	73	103	89	79	125
HES1	13	18	21	29	9	33	26	15	25	30	27	24	6	42	24	23	18	22	41	21	17	23	38	18	14	34	39	10	17	54	23	13	19	17	14	19	21	38	14	44	16	23	25	18	7	14	16	9	34
HES3	0	0	0	0	0	0	0	0	0	0	0	0	0	0	0	0	0	0	0	0	0	0	0	0	0	0	0	0	0	0	0	0	0	0	0	0	0	0	0	0	0	0	0	0	0	0	0	0	0
HES5	0	1	0	0	0	0	0	0	0	1	0	0	0	1	0	0	0	1	0	0	0	1	1	0	0	1	0	0	0	1	0	0	0	2	0	0	0	0	0	0	0	1	0	0	0	0	0	0	1
HEXA	97	140	126	97	117	120	113	110	124	155	90	109	114	150	125	98	110	144	143	98	110	114	103	134	93	151	245	70	101	179	112	119	106	158	139	65	113	179	116	127	92	109	100	97	76	121	85	64	121
HEXB	242	213	244	286	311	265	275	365	322	276	275	359	260	252	210	330	256	246	286	301	309	283	229	380	318	296	283	325	335	314	266	490	348	284	223	332	467	287	279	463	317	252	261	350	241	236	265	187	252
HGF	0	1	0	2	1	0	0	1	0	0	1	0	0	1	0	1	0	0	0	1	0	0	0	1	0	0	0	0	0	0	0	0	1	0	0	2	0	0	0	0	0	0	0	0	1	0	0	0	0
HHIP	0	1	3	1	1	1	2	0	0	0	1	1	0	3	3	0	0	0	2	0	1	1	4	0	1	1	4	1	0	4	0	0	1	0	2	1	3	3	4	0	0	1	1	1	2	0	0	1	2
HIF1A	435	540	478	1003	538	731	497	880	700	700	590	837	803	557	534	736	710	598	553	873	646	587	560	781	710	641	650	615	570	575	566	884	685	504	500	722	1086	682	633	1008	767	582	550	674	493	629	604	487	576
HIKESHI	34	23	64	41	45	40	63	36	43	34	59	42	46	44	26	36	36	61	20	52	39	28	41	12	21	31	16	29	51	26	39	36	34	17	27	27	33	28	44	23	32	42	38	32	18	37	22	20	50
HIST1H1C	426	327	816	296	364	438	741	435	511	295	293	403	257	291	255	260	253	491	434	290	456	359	427	396	343	464	279	288	502	472	456	443	479	366	349	313	421	509	514	508	338	465	502	386	279	521	301	245	447
HIST1H1E	272	235	325	118	161	267	267	196	251	112	91	165	94	190	125	114	107	240	239	116	188	131	128	137	87	204	166	120	148	256	205	105	181	182	249	114	128	239	273	168	107	207	280	159	118	305	127	102	172
HIST1H2AC	292	248	426	193	192	278	412	206	326	289	173	238	166	253	156	170	161	243	266	183	213	269	228	227	182	267	207	157	228	322	251	189	182	278	308	149	277	398	322	292	183	299	253	200	124	297	138	99	261
HIST1H2AE	8	6	8	3	1	4	7	5	3	2	1	0	0	8	0	0	1	4	3	0	1	4	1	0	0	0	3	0	2	2	1	1	0	2	0	1	0	6	10	0	0	1	2	1	0	3	1	0	1
HIST1H2AG	114	84	158	42	46	94	130	56	106	55	38	43	29	61	40	37	16	80	87	29	63	47	51	48	29	60	44	30	46	62	54	37	57	63	107	32	40	96	79	75	25	89	92	30	32	97	25	51	81
HIST1H2AK	410	298	478	250	226	355	444	257	377	280	178	269	155	326	203	147	180	368	343	161	255	282	268	224	172	291	246	177	247	332	314	216	274	297	348	185	246	382	380	386	181	379	329	218	162	370	173	161	341
HIST1H2BA	0	0	0	0	0	0	0	0	9	0	0	1	0	0	0	0	0	0	0	0	0	0	1	0	0	0	0	0	0	1	0	0	0	0	0	0	0	0	0	0	0	0	0	1	0	0	1	0	0
HIST1H2BB	35	15	40	12	15	23	44	11	21	6	7	13	9	17	7	15	10	16	18	5	16	14	12	9	7	18	7	15	13	22	13	4	11	30	26	9	9	29	19	17	4	19	17	9	11	22	8	8	16
HIST1H2BC	216	225	382	123	148	216	365	186	292	101	71	178	86	168	100	119	99	207	194	114	183	178	143	165	132	262	173	130	200	285	215	156	226	188	183	132	155	289	242	202	139	237	213	157	87	207	107	103	220
HIST1H2BD	278	250	336	194	194	315	304	171	221	174	142	224	324	224	138	266	189	233	220	350	166	192	184	215	123	248	192	165	163	347	240	146	153	230	255	164	198	321	260	261	154	215	299	165	122	265	106	128	238
HIST1H2BE	5	0	3	1	3	5	7	2	4	0	0	0	0	2	1	2	0	0	3	0	0	2	2	0	0	0	0	0	0	0	2	0	4	2	1	1	2	2	3	1	3	2	2	2	0	1	0	3	1
HIST1H2BF	40	31	58	35	26	38	63	29	48	21	9	23	15	23	24	16	15	32	37	17	23	20	20	26	21	41	29	15	21	24	37	30	34	15	36	16	24	33	27	30	16	40	25	37	19	36	24	10	29
HIST1H2BG	0	5	5	0	0	1	6	0	1	1	1	0	1	1	1	0	0	3	1	1	4	1	1	2	0	0	1	0	0	4	0	0	0	1	2	1	1	7	1	2	0	3	1	3	1	3	0	0	3
HIST1H2BH	19	17	36	3	11	10	38	4	11	6	4	3	1	1	3	1	2	9	9	0	2	9	6	0	0	13	3	0	3	16	8	3	7	6	13	3	8	11	19	5	4	11	9	5	5	16	1	7	8
HIST1H2BI	37	25	47	12	20	37	58	22	49	7	10	16	6	9	13	5	7	23	30	5	22	21	29	24	14	27	10	10	31	18	14	12	22	10	31	15	15	28	30	28	18	39	30	16	14	36	16	4	29
HIST1H2BK	101	133	199	163	148	156	247	164	180	65	72	151	101	117	90	80	80	158	108	102	151	116	87	68	66	100	22	92	134	120	122	111	131	73	74	95	114	105	155	104	113	121	181	131	93	133	81	96	111
HIST1H2BL	70	45	95	40	40	56	112	41	88	27	20	38	12	30	20	33	21	47	48	19	37	35	52	24	28	51	30	22	50	40	42	40	36	31	37	27	33	44	56	45	20	70	40	40	19	50	11	20	42
HIST1H2BM	0	0	1	0	0	0	2	0	1	0	0	0	0	0	0	0	0	0	0	0	1	0	0	0	0	0	1	0	0	0	0	0	0	0	0	1	1	0	0	1	0	0	2	0	0	0	1	0	0
HIST1H2BN	71	47	115	52	41	61	137	55	74	37	21	39	28	46	23	23	21	54	60	17	58	48	40	40	38	35	40	43	77	54	49	41	49	42	71	26	48	78	63	52	35	73	61	47	28	63	34	32	55
HIST1H3B	45	26	76	12	11	33	49	17	48	5	6	17	1	17	9	6	4	37	24	2	28	12	21	11	3	25	32	10	15	23	28	6	13	23	28	10	10	35	26	29	11	27	23	4	6	36	3	12	33
HIST1H3C	7	2	6	5	3	3	8	7	2	3	5	5	0	5	1	1	1	3	3	2	1	5	4	8	6	2	4	2	2	6	5	5	4	5	5	2	5	6	3	5	1	5	2	3	4	2	5	5	9
HIST1H3D	62	33	77	24	21	28	57	4	26	14	14	9	8	15	6	13	3	31	27	11	15	19	19	7	2	18	20	10	12	14	26	6	10	19	26	7	10	33	44	27	6	24	27	9	7	33	11	4	31
HIST1H3H	27	33	31	15	7	28	19	17	28	14	5	12	7	10	7	4	5	19	24	2	6	5	19	6	5	16	10	6	12	13	14	4	9	14	20	8	9	29	26	12	9	29	28	8	13	20	12	7	20
HIST2H2AA4	243	210	407	246	149	289	361	184	285	124	98	186	91	192	108	126	101	230	212	86	184	218	185	124	95	224	112	130	217	241	198	165	178	173	268	132	147	254	312	221	130	242	272	172	103	295	119	94	217
HIST2H2BE	3	3	13	6	4	6	5	4	7	14	5	11	2	6	8	6	1	4	5	5	6	6	5	2	4	6	0	6	3	3	5	2	6	5	0	9	14	7	4	4	5	5	2	3	4	3	3	5	3
HJURP	0	0	1	0	0	0	0	0	0	0	0	0	0	0	0	1	0	1	0	1	0	0	0	0	0	0	1	0	0	0	0	0	0	0	0	1	0	0	0	0	1	1	0	1	0	0	0	0	1
HK1	323	348	537	606	356	495	566	480	498	210	161	458	466	356	311	446	394	485	337	365	502	485	351	400	447	447	353	325	443	499	347	481	396	442	353	306	442	498	289	555	342	429	314	367	263	462	269	253	463
HK3	0	0	0	0	0	0	0	0	0	0	0	0	0	0	0	0	0	0	0	0	0	0	0	0	0	0	0	0	2	2	0	0	0	0	0	0	0	0	0	0	0	0	0	0	1	0	0	0	0
HLA-A	58	41	89	639	46	56	109	82	82	49	48	72	45	36	59	61	51	72	67	46	93	49	78	61	50	48	45	46	77	53	93	60	67	57	70	72	56	58	85	76	55	56	85	67	43	69	47	47	63
HLA-B	21	34	56	602	27	48	67	29	36	47	27	28	19	42	26	48	22	37	38	27	33	27	30	70	23	36	67	32	37	39	33	29	38	63	44	26	28	48	36	33	27	27	26	23	18	45	21	24	44
HLA-C	9	11	4	39	13	14	17	16	21	19	3	7	5	7	7	14	8	19	13	10	9	9	14	19	6	17	43	7	10	18	13	11	10	29	26	13	14	10	22	19	16	14	8	12	6	13	14	11	17
HLA-DMA	5	0	8	1	5	5	9	7	9	4	4	2	1	3	4	2	0	7	3	3	1	4	0	2	1	1	2	1	1	0	2	1	0	2	0	0	2	3	1	3	1	4	3	2	1	7	0	2	3
HLA-DMB	0	0	0	0	0	0	0	0	0	1	0	0	0	2	0	0	0	0	0	0	0	1	0	0	0	0	1	0	0	0	0	0	0	0	0	0	0	1	0	0	0	0	0	0	0	0	1	0	0
HLA-DPA1	0	0	0	0	0	0	0	0	0	0	0	0	0	0	0	0	0	0	0	0	0	0	0	0	0	0	0	0	0	0	0	0	0	0	0	0	0	0	0	0	0	0	0	0	0	0	0	0	0
HLA-DPB1	0	0	0	0	0	0	0	0	1	0	1	0	0	0	2	0	1	0	0	0	1	2	0	0	0	0	0	0	0	0	0	1	0	0	0	0	0	0	0	0	0	0	0	0	0	0	0	0	0
HLA-DQA1	0	0	0	0	0	0	0	1	0	0	0	0	0	0	0	0	0	0	1	0	0	0	0	0	1	0	2	0	0	0	0	0	0	0	0	0	1	0	0	0	0	0	0	0	0	0	0	0	0
HLA-DQA2	0	0	0	0	0	0	0	0	0	0	0	0	0	0	0	0	0	0	0	0	0	0	0	0	0	0	0	0	0	0	0	0	0	0	0	0	0	0	0	0	0	0	0	0	0	0	0	0	0
HLA-DQB1	35	15	26	28	54	27	30	27	56	32	28	52	12	18	30	20	20	15	62	9	49	15	25	21	27	25	35	25	43	23	34	33	48	27	33	32	32	20	42	49	25	14	43	43	20	29	24	24	28
HLA-DRA	0	1	0	3	0	0	0	1	0	0	0	1	0	1	0	0	0	0	0	0	1	0	0	0	0	1	2	0	0	0	1	0	0	1	1	0	0	0	0	1	0	0	1	0	0	1	0	1	0
HLA-DRB1	0	0	0	0	0	0	0	0	0	0	0	0	0	0	0	0	0	0	0	1	0	0	0	0	0	0	0	0	0	0	0	0	0	0	0	0	0	1	0	0	0	0	0	0	0	0	0	0	0
HLA-DRB3	0	0	0	0	0	0	0	0	0	0	0	0	0	0	0	0	0	0	0	0	0	0	0	0	0	0	0	0	0	0	0	0	0	0	0	0	0	0	0	0	0	0	0	0	0	0	0	0	0
HLA-DRB4	1	1	0	1	1	0	0	0	4	1	3	2	0	1	0	0	0	0	3	0	1	0	1	2	0	0	1	1	2	0	2	0	2	0	1	0	1	0	1	2	1	0	0	2	2	0	0	1	2
HLA-DRB5	0	0	0	0	0	1	0	0	1	0	1	0	0	0	0	0	0	0	0	0	0	0	0	0	0	0	0	1	0	0	0	0	0	0	0	0	0	0	0	0	0	0	0	0	0	0	0	0	0
HLA-E	150	175	189	1396	190	222	196	284	325	101	114	284	154	139	141	238	166	189	186	185	212	137	161	197	157	166	89	158	237	181	191	245	219	186	167	194	211	213	203	264	244	204	192	245	156	233	182	164	164
HLA-F	0	0	0	5	0	1	0	0	0	0	0	0	0	0	0	0	0	0	0	0	0	0	0	0	0	0	0	0	0	0	0	0	0	0	0	0	0	0	0	0	0	0	0	0	0	0	0	0	0
HLA-G	6	6	13	8	2	4	17	1	3	11	2	0	1	2	1	8	2	1	3	3	3	13	2	2	0	6	4	2	1	11	3	0	1	11	1	0	1	8	1	6	4	5	0	1	0	3	3	1	9
HMBS	43	56	83	45	51	76	86	52	70	32	22	63	40	50	36	50	34	53	55	38	58	66	47	57	55	66	49	48	67	66	60	67	66	49	55	35	59	70	58	77	46	66	61	62	46	78	53	29	53
HMG20B	1	2	1	2	1	4	6	2	1	1	0	4	0	2	0	2	1	4	1	2	5	5	0	1	4	0	2	2	2	2	5	2	2	3	2	0	3	3	1	4	3	2	1	2	2	1	1	0	0
HMGA2	168	177	216	38	27	146	267	38	86	47	17	32	17	137	55	19	38	132	113	8	30	129	54	38	16	139	207	19	27	232	61	13	27	85	132	21	24	165	62	62	16	104	53	23	21	97	17	18	108
HMGCR	158	117	122	99	160	156	135	173	144	605	437	216	102	271	238	172	143	167	251	85	206	165	236	246	146	171	217	180	189	175	187	180	208	190	227	176	281	140	211	242	194	139	122	175	93	150	150	102	137
HMGCS1	5	0	0	2	1	1	0	0	1	0	0	0	0	1	0	1	0	0	0	1	0	0	0	1	1	1	1	0	0	0	0	0	0	1	0	0	1	1	1	1	0	0	0	1	0	3	0	0	1
HMGCS2	136	134	118	34	246	81	107	130	155	73	50	115	4	49	59	51	27	97	245	2	122	354	786	863	457	678	1824	723	691	870	870	516	600	144	157	89	144	136	147	97	121	113	159	144	154	58	194	97	133
HMMR	24	22	16	24	16	10	16	14	33	13	5	16	7	18	5	6	17	20	16	6	20	14	15	12	10	15	18	7	10	18	11	14	14	23	17	3	19	25	13	13	8	25	13	8	10	19	8	10	19
HMOX1	25	43	65	36	54	38	88	48	52	65	46	43	101	89	50	33	41	44	44	57	71	55	31	27	36	54	70	30	64	69	41	34	71	70	44	19	46	93	48	37	48	41	34	34	34	34	34	22	62
HN1L	22	25	35	21	20	28	28	42	39	16	20	33	36	18	38	45	37	30	30	39	44	25	28	43	36	22	32	31	36	29	19	47	33	24	22	34	44	27	36	31	37	27	29	40	22	22	34	18	27
HNF1A	24	35	79	63	67	59	67	142	63	19	51	106	261	32	31	98	78	42	32	268	63	40	39	67	74	32	34	60	69	25	58	129	61	46	32	65	103	44	60	162	64	44	59	78	33	83	86	52	25
HNF4A	13	15	12	11	17	2	22	15	11	2	2	16	1	6	7	8	5	7	13	2	18	6	15	14	9	10	19	8	9	15	6	6	16	7	17	14	15	23	18	23	22	20	14	21	12	14	16	8	15
HNRNPF	3	3	2	2	1	1	3	1	0	8	2	5	2	3	2	1	2	3	1	0	2	1	2	3	2	4	2	2	1	4	3	0	4	2	1	0	2	4	1	1	7	2	1	1	0	3	1	0	1
HNRNPM	421	474	453	598	363	532	491	543	377	297	276	527	570	349	233	549	415	492	380	429	493	466	343	468	417	568	634	357	378	646	381	473	393	459	405	362	452	623	408	487	320	463	432	443	331	429	351	228	557
HOMER1	59	57	50	50	80	74	68	94	96	75	42	111	148	107	70	110	84	80	64	154	94	111	78	99	97	94	110	59	87	111	101	120	92	68	61	68	133	104	91	121	81	66	69	72	47	82	66	42	82
HOMER2	7	11	1	13	18	6	9	15	18	8	11	18	15	11	8	22	5	10	8	5	16	10	20	7	8	10	18	17	16	6	9	20	13	3	9	8	16	13	8	17	9	5	13	12	5	14	4	7	6
HOOK2	0	0	0	0	0	0	0	0	0	1	0	0	0	0	0	1	0	0	0	0	0	0	0	0	0	0	1	0	0	0	0	0	0	5	1	0	1	1	6	0	0	0	0	0	0	0	0	0	0
HOXA1	0	0	0	1	0	0	0	0	1	0	0	0	0	0	0	0	0	0	0	0	0	0	0	0	0	0	1	0	0	1	0	0	0	0	0	0	0	0	0	0	0	0	0	0	0	0	0	0	0
HOXA10	0	0	0	4	0	0	0	1	1	0	0	0	0	0	0	0	2	0	0	0	1	0	0	2	1	0	0	1	0	0	0	3	0	0	0	0	4	0	0	1	2	0	1	0	0	0	0	0	0
HOXA2	0	0	0	0	0	0	0	0	0	0	0	0	0	0	0	0	0	0	0	0	0	0	0	0	1	0	0	0	0	0	0	0	0	0	0	0	0	0	0	0	0	0	0	0	0	0	0	0	0
HOXA3	0	0	0	0	0	0	0	0	0	0	0	0	0	0	0	0	0	0	0	0	0	0	0	0	0	0	0	0	0	0	0	0	0	0	0	0	0	0	0	0	0	0	0	0	0	0	0	0	0
HOXA5	0	0	0	0	0	0	0	0	0	0	0	0	0	0	0	0	0	0	0	0	0	0	0	0	0	0	0	0	0	0	0	0	0	0	0	0	0	0	0	0	0	0	0	0	0	0	0	0	0
HOXA9	0	0	0	0	0	0	0	0	0	0	0	0	0	0	0	0	0	0	0	0	0	0	0	0	0	0	0	0	0	0	0	0	0	0	0	0	1	0	0	0	0	0	0	0	0	0	0	0	0
HOXB1	0	0	0	0	0	0	0	0	0	0	0	0	0	0	0	0	0	0	0	1	0	0	0	0	0	0	0	0	0	0	0	0	0	1	0	0	0	0	0	0	0	0	0	0	0	0	0	0	0
HOXB13	0	0	0	1	0	0	0	0	0	0	0	0	0	0	0	0	0	0	0	0	0	0	0	0	0	0	0	0	0	0	0	0	0	0	0	0	0	0	0	0	0	0	0	0	0	0	0	0	0
HOXB2	0	0	0	2	0	0	1	1	0	0	0	0	1	0	0	1	0	2	0	0	1	2	0	0	0	1	0	0	0	0	1	0	1	1	0	0	0	0	0	0	0	0	0	2	0	0	0	0	0
HOXB3	0	0	0	4	4	2	3	0	9	0	0	3	2	1	1	1	1	0	0	0	3	0	4	0	1	2	3	0	1	1	1	1	4	1	1	2	1	2	0	0	2	0	0	0	0	1	1	2	0
HOXC11	0	0	1	0	0	0	0	0	0	0	0	0	0	0	0	0	0	0	0	0	0	0	0	0	0	0	0	0	0	0	0	0	0	0	0	0	1	0	0	0	0	0	0	0	0	0	0	0	0
HOXD10	0	0	0	1	0	0	0	0	0	0	0	0	0	0	0	0	0	0	0	0	0	0	0	0	0	0	0	0	0	0	0	0	0	0	0	0	0	0	0	0	0	0	0	0	0	0	0	0	0
HOXD4	0	0	0	0	1	0	0	0	0	0	0	0	1	0	0	0	0	0	0	0	0	0	0	0	0	0	0	0	0	0	0	0	0	0	0	0	0	0	0	1	0	1	0	0	0	0	0	0	0
HOXD8	0	0	0	0	0	0	0	0	1	0	1	0	0	0	0	0	0	0	0	0	0	0	0	1	4	0	0	0	2	0	0	2	1	0	0	0	1	0	0	1	1	0	0	3	0	0	0	3	0
HP	64	43	74	33	52	64	57	47	58	38	52	36	15	13	31	29	20	50	42	10	48	42	43	39	27	30	25	47	39	26	81	21	38	72	81	28	38	79	109	48	32	72	105	58	50	74	52	22	49
HPN	268	327	432	230	270	333	402	332	344	134	108	361	75	193	167	277	158	276	317	86	342	289	354	397	252	419	418	310	326	413	373	252	382	353	292	285	326	443	346	432	264	316	302	307	205	284	320	206	328
HPR	37	30	44	11	24	30	55	38	35	7	10	18	1	6	5	5	3	28	27	2	24	8	14	30	11	14	17	20	20	16	54	16	25	42	41	22	32	36	72	27	29	49	38	25	24	35	25	20	29
HPRT1	47	26	70	65	38	41	75	48	39	76	76	50	81	96	65	62	51	55	51	91	62	46	50	34	30	53	29	42	44	34	32	42	28	40	32	39	39	48	39	37	21	45	38	48	23	30	19	20	47
HS2ST1	157	155	195	171	164	214	194	214	167	117	93	206	131	163	106	205	130	175	160	151	167	203	154	212	147	160	239	193	180	217	154	189	166	208	190	178	256	208	160	252	148	137	146	183	130	129	146	136	195
HS6ST2	29	76	52	68	69	74	60	100	88	70	30	83	58	50	39	84	42	41	67	46	100	56	54	55	51	53	77	65	45	81	50	53	67	48	52	52	73	100	73	78	63	64	43	70	48	63	42	32	62
HSD11B2	2	0	0	1	2	0	0	0	1	0	0	2	2	1	2	6	4	0	0	4	0	0	0	2	2	0	0	3	3	0	0	3	3	0	0	0	1	0	0	4	0	0	0	0	0	1	1	0	0
HSD17B10	20	14	8	6	12	11	8	4	11	3	3	11	5	13	2	7	4	8	10	4	7	6	12	17	5	10	7	3	5	8	7	9	17	11	10	4	9	16	8	13	6	16	9	5	2	10	10	9	2
HSD17B11	65	65	70	122	109	77	77	158	58	39	62	116	97	43	60	130	77	74	105	103	97	65	40	115	87	84	62	79	98	98	112	113	96	63	69	116	113	81	92	117	75	61	125	146	94	70	125	51	75
HSD17B8	32	41	58	23	26	35	47	32	30	64	48	36	14	39	45	12	9	56	42	16	32	35	29	26	28	45	26	13	35	40	35	29	28	41	43	13	26	64	53	11	21	38	33	30	18	49	25	17	43
HSD3B1	132	91	95	76	228	106	138	191	323	27	52	299	23	43	37	80	50	158	204	13	287	34	76	223	156	88	221	155	214	127	194	215	280	103	108	211	308	194	185	122	313	145	136	259	170	208	174	207	145
HSD3B2	4	1	2	1	5	3	6	4	8	1	2	6	1	1	0	2	1	2	4	0	3	3	7	6	1	4	10	2	8	3	10	11	1	2	8	4	7	4	6	4	10	3	9	5	2	8	3	5	4
HSF1	89	95	111	119	98	127	131	138	113	176	164	144	209	165	149	169	131	113	103	202	163	120	140	116	148	116	114	101	129	136	117	164	108	87	80	88	175	138	79	169	119	101	61	137	90	120	97	69	94
HSF2	12	9	13	17	14	20	19	8	17	30	24	19	20	13	9	8	9	10	15	13	19	10	7	10	7	12	17	16	17	17	12	6	18	20	21	9	14	18	17	13	10	13	12	17	5	12	12	5	14
HSP90AA1	455	381	379	459	414	486	436	510	338	621	967	535	1009	505	463	860	554	372	487	769	411	392	408	483	400	499	476	361	364	528	382	526	380	601	485	358	473	532	560	490	343	421	464	405	289	399	322	220	498
HSP90AA2P	0	0	0	0	0	0	0	0	0	0	0	0	0	0	0	0	0	0	0	0	0	0	0	0	0	0	0	0	0	0	0	0	0	0	0	0	0	0	0	0	0	0	0	0	0	0	0	0	0
HSP90AB1	184	172	462	226	201	299	481	235	185	301	486	257	457	345	317	290	205	278	198	336	208	242	235	147	172	260	221	162	154	281	202	235	156	184	182	131	181	238	223	157	167	219	205	236	161	249	149	144	257
HSP90B1	196	218	223	210	215	224	280	277	262	709	505	299	365	314	243	341	261	228	257	332	238	289	218	282	217	317	198	208	224	274	142	328	260	153	147	226	265	310	166	349	212	247	171	272	197	239	198	156	266
HSPA13	16	19	20	10	10	14	23	27	17	69	46	19	29	45	22	26	25	15	16	37	15	29	19	15	16	17	26	8	15	26	13	40	15	22	21	10	13	19	11	28	15	18	12	11	12	12	12	9	20
HSPA1A	3	7	10	10	6	7	6	12	7	2	18	7	19	5	4	20	17	8	5	16	11	3	3	13	9	13	4	5	9	5	11	12	9	6	6	9	8	6	10	13	8	9	8	8	4	12	5	4	8
HSPA1B	86	90	109	88	90	95	132	128	112	126	211	159	300	90	82	163	138	97	82	277	100	127	112	135	98	109	93	72	93	114	93	132	120	84	72	107	124	152	79	197	99	102	76	138	69	106	79	75	144
HSPA1L	0	2	2	1	1	1	6	4	2	4	0	3	1	3	1	2	4	1	1	2	3	1	1	3	2	3	2	3	1	1	3	2	3	2	4	4	1	6	2	5	2	3	2	1	1	1	1	2	3
HSPA2	171	154	154	158	134	214	173	184	228	76	81	237	80	116	126	160	128	219	182	84	184	200	135	186	165	249	189	111	200	213	195	177	184	229	162	127	181	192	238	179	168	183	142	175	113	253	137	91	211
HSPA4	317	277	266	369	359	370	273	436	329	312	261	480	416	275	212	407	322	312	350	330	384	308	275	436	394	387	509	320	328	376	283	402	395	394	340	304	416	411	348	415	357	333	296	359	290	339	285	251	390
HSPA5	121	134	141	126	139	144	145	151	118	910	775	193	338	366	260	232	183	173	132	245	141	191	137	195	148	164	243	97	101	170	124	171	124	142	103	120	150	152	101	194	123	137	127	147	105	124	104	91	156
HSPA6	1	2	5	5	2	2	2	2	1	45	175	7	390	6	6	87	55	3	6	195	4	1	2	3	2	3	3	3	1	4	4	2	3	1	2	5	1	5	2	6	1	1	1	4	4	0	3	0	2
HSPA8	607	579	592	700	596	748	571	762	488	409	505	781	726	601	473	718	505	664	567	463	693	533	489	603	513	695	824	446	461	765	592	695	589	780	736	511	660	810	752	618	517	535	637	613	465	661	457	344	716
HSPA9	10	9	7	7	5	12	7	13	15	40	19	10	16	21	16	15	11	14	14	14	21	21	16	23	12	18	27	19	11	11	11	27	16	8	11	10	17	12	6	16	21	5	12	9	7	18	14	9	13
HSPB1	230	234	257	295	256	321	286	299	393	288	283	346	225	244	210	256	207	351	363	198	342	327	286	220	222	341	230	205	264	329	310	265	339	328	248	162	231	384	338	299	215	329	291	264	174	350	156	152	335
HSPB8	958	839	940	1200	1572	1322	1111	1623	1593	1670	1588	2050	2213	1376	1562	1612	1330	1171	1088	1805	1584	1431	1419	1449	1743	1345	1044	1219	1635	1126	1175	2406	1764	1084	749	1531	2080	1224	1080	1838	1574	1147	979	1641	1030	1139	1150	1147	1161
HSPBAP1	1	2	0	4	2	0	2	5	2	12	16	4	12	5	5	3	3	1	2	10	6	3	2	3	4	2	3	2	3	2	0	9	7	3	2	2	3	7	3	3	3	2	4	3	2	4	6	0	2
HSPD1	120	159	121	125	109	164	143	163	192	211	133	161	172	232	114	190	159	148	173	182	159	218	113	159	160	193	205	123	150	198	125	165	157	130	146	104	131	183	135	169	126	147	162	133	109	137	124	89	155
HSPE1	1000	758	1139	838	808	1089	1245	950	1089	744	686	1073	860	927	801	1049	758	1032	1095	921	882	1012	835	849	742	1161	619	877	1120	1162	888	1054	1149	880	879	749	945	1155	1260	937	716	1018	1338	880	728	1177	592	548	940
HSPG2	9	16	15	16	17	25	30	37	22	6	6	29	14	24	14	10	12	10	24	13	24	10	22	11	19	22	20	11	21	17	15	28	19	13	16	14	11	24	11	16	9	24	11	20	11	15	24	14	23
HTATSF1	263	247	305	293	273	366	220	260	192	191	212	337	328	292	252	208	220	379	299	146	294	296	239	210	298	350	389	172	155	385	282	295	281	357	283	222	281	312	324	221	191	265	258	273	232	391	155	206	337
HTR1B	0	0	0	0	0	0	0	0	0	0	0	0	0	0	0	0	0	0	0	0	0	0	0	0	0	0	0	0	0	0	0	0	0	1	0	0	0	0	0	0	0	0	0	0	0	0	0	0	0
HTR5A	0	0	0	0	0	0	0	0	0	0	0	0	0	0	0	0	0	0	0	0	0	0	0	0	0	0	0	0	0	0	0	0	0	0	0	0	0	0	0	0	0	0	0	0	0	0	0	0	0
HTR6	0	0	0	0	0	0	0	0	0	0	0	0	0	0	0	0	0	0	0	0	0	0	0	0	0	0	0	0	0	0	0	0	0	0	0	0	0	0	1	0	0	0	0	0	0	0	0	0	0
HTRA1	23	49	56	116	58	67	86	54	97	23	23	58	76	38	30	41	36	67	24	25	93	37	26	18	45	51	32	13	48	55	32	72	72	18	17	26	56	54	10	23	50	41	23	48	34	34	22	46	58
HYOU1	36	49	49	59	55	53	49	83	69	72	56	95	57	56	48	75	42	42	48	52	65	42	48	73	52	62	75	55	63	53	32	71	72	51	33	43	78	62	47	91	68	49	53	59	41	43	52	38	53
IARS	0	2	7	1	10	1	3	4	9	4	10	4	6	8	4	14	6	6	3	2	2	5	6	4	6	6	3	4	7	2	1	10	5	3	5	5	4	4	4	6	3	6	2	5	0	5	4	1	7
IARS2	33	34	45	46	48	43	51	52	59	22	23	50	43	35	41	57	38	37	38	55	54	51	38	71	57	49	32	52	49	55	33	60	45	34	31	58	64	49	38	73	41	40	38	50	38	43	35	32	44
ICAM1	5	4	17	99	8	10	10	14	8	40	48	13	14	22	14	16	12	6	12	24	12	13	8	8	8	12	8	10	10	9	1	12	12	9	4	7	7	12	5	11	9	8	4	4	6	10	6	2	7
ICAM3	0	0	0	0	0	0	0	0	0	0	0	0	0	0	0	0	0	0	0	0	0	0	0	0	0	0	0	0	0	0	0	0	0	0	0	0	0	0	0	0	0	0	0	0	0	0	0	0	0
ICE1	6	5	2	1	5	2	2	3	6	6	5	5	4	5	8	8	2	5	5	11	11	5	4	4	4	1	3	1	8	9	7	5	2	5	5	2	2	5	3	0	2	4	3	2	3	1	2	2	5
ICMT	4	6	14	5	4	11	8	6	11	5	4	8	4	11	3	15	10	7	6	4	5	6	5	8	10	8	5	9	12	9	9	8	10	3	8	9	11	11	10	12	3	10	1	6	9	10	9	7	9
ID1	64	110	159	175	58	120	102	123	37	106	51	95	59	274	91	182	132	118	181	54	71	208	125	96	67	153	224	68	90	257	86	82	86	116	95	66	72	129	152	149	69	66	102	57	72	100	52	34	184
ID2	103	70	123	78	112	88	150	102	135	25	30	134	15	53	49	60	69	71	116	17	124	72	107	107	63	93	68	82	142	89	106	109	122	89	111	117	159	96	103	130	113	90	127	123	90	80	83	64	83
ID3	0	0	0	0	0	0	1	0	0	0	0	0	0	0	0	0	0	0	0	0	0	0	0	0	0	0	0	0	0	0	0	0	0	0	0	0	0	0	0	1	0	0	0	0	0	0	0	0	0
IDE	88	115	58	121	95	107	82	157	108	87	70	155	114	127	102	135	114	105	114	134	137	103	93	155	114	130	124	135	139	131	121	143	111	132	109	127	149	139	94	161	107	105	125	134	107	80	115	94	116
IDH3A	286	274	304	418	455	354	330	488	438	259	261	564	484	241	248	513	371	309	353	497	441	378	314	537	506	448	403	494	564	407	347	661	461	363	362	463	567	364	395	586	439	304	395	493	282	391	345	298	369
IDI1	383	280	272	450	501	361	297	575	355	1354	1498	700	282	765	728	657	446	492	713	297	544	637	733	542	560	510	593	550	541	435	587	744	532	418	472	786	1185	394	552	878	606	384	511	609	412	309	365	364	347
IDO1	0	0	4	35	0	0	0	1	0	0	0	0	0	0	0	0	0	0	0	0	0	0	0	0	0	0	0	0	0	0	0	0	0	0	0	0	0	0	0	0	0	0	0	0	0	0	0	0	0
IER2	70	82	146	114	85	101	123	100	87	86	81	91	109	124	113	82	82	108	109	85	106	100	123	47	72	119	91	60	55	93	126	93	68	95	81	77	86	127	117	79	63	110	76	108	57	130	53	49	103
IER3	33	38	61	36	29	82	88	40	64	78	53	65	141	79	34	55	50	62	78	128	47	49	38	49	29	54	34	26	27	49	44	45	47	37	30	32	35	64	53	46	41	66	44	50	29	59	31	30	63
IFI27	2	0	1	64	0	4	0	0	1	1	0	0	0	1	0	0	0	1	3	0	1	0	0	0	0	0	1	0	0	1	0	0	0	0	0	1	0	3	1	3	1	1	0	0	0	1	0	0	1
IFI30	27	14	35	444	28	20	26	23	28	20	23	34	22	27	16	24	23	16	22	22	21	14	18	43	21	21	15	18	28	22	25	21	24	21	16	31	37	29	28	45	24	20	31	29	21	25	23	14	18
IFI44	0	0	4	46	1	0	2	3	2	2	0	0	1	1	0	0	0	2	6	3	2	1	0	1	0	2	2	0	0	1	1	0	0	0	0	1	1	5	1	7	1	0	1	1	1	11	1	1	1
IFI44L	0	1	2	71	3	0	1	1	4	2	0	1	0	0	1	1	0	2	5	0	0	0	0	0	1	5	2	0	2	0	0	1	6	0	1	1	0	2	1	2	3	0	1	0	1	12	0	1	0
IFI6	118	176	239	5542	83	111	219	126	377	151	57	263	58	174	105	164	86	268	177	53	252	117	100	410	69	179	202	61	187	157	77	112	351	103	86	68	111	194	214	470	183	144	105	82	76	852	121	178	141
IFIT1	12	14	39	1521	9	6	13	34	38	17	33	13	15	12	31	11	1	11	47	27	11	8	11	15	6	12	11	15	12	11	9	18	93	6	8	20	22	19	7	212	16	10	6	16	19	556	36	10	17
IFIT2	0	0	1	57	0	0	0	0	0	3	1	3	1	0	0	0	0	1	1	2	3	2	1	1	2	0	0	0	0	2	0	0	2	0	0	0	1	0	0	2	1	0	1	5	1	5	1	1	0
IFIT3	4	1	11	407	0	3	2	4	2	3	6	5	1	0	2	2	0	2	9	1	0	2	2	3	4	1	0	0	3	1	8	2	5	2	6	1	5	0	5	30	6	2	3	6	2	40	4	2	9
IFITM1	27	49	89	1264	13	54	61	11	33	73	29	16	3	103	23	24	9	38	64	7	27	78	31	22	15	51	54	10	11	105	25	4	19	27	35	9	15	61	39	51	14	54	7	14	8	118	9	16	55
IFITM2	333	543	801	3014	292	606	772	477	751	469	273	415	224	608	297	314	265	543	454	185	564	672	424	331	329	595	409	276	378	653	413	344	490	427	410	204	361	744	442	598	394	590	410	355	270	706	320	224	508
IFITM3	740	1317	1905	11353	634	1483	1769	1086	1774	1100	627	874	387	1630	666	686	642	1196	1197	424	1335	1575	922	915	763	1402	1505	608	853	1717	816	664	1150	1269	1179	443	669	1790	1100	1540	777	1266	883	752	512	2088	622	541	1376
IFNA1	0	0	0	0	0	0	0	0	0	0	0	0	0	0	0	0	0	0	0	0	0	0	0	0	0	0	0	0	0	0	0	0	0	0	0	0	0	0	0	0	0	0	0	0	0	0	0	0	0
IFNAR1	42	46	66	43	29	40	49	54	45	46	29	46	49	44	45	61	46	30	36	53	36	39	39	39	46	50	33	32	59	56	29	55	38	43	54	30	58	45	60	77	46	39	39	36	26	45	36	16	45
IFNB1	0	0	0	0	0	0	0	0	0	0	0	0	0	0	0	0	0	0	0	0	0	0	0	0	0	0	0	0	0	0	0	0	0	0	0	0	0	0	0	0	0	0	0	0	0	0	0	0	0
IFNG	0	0	0	0	0	0	0	0	0	0	0	0	0	0	0	0	0	0	0	0	0	0	0	0	0	0	0	0	0	0	0	0	0	0	0	0	0	0	0	0	0	0	0	0	0	0	0	0	0
IFNGR1	3	0	1	3	1	0	2	2	4	5	3	2	4	5	2	2	4	3	2	8	3	3	2	2	1	3	4	2	1	2	1	3	0	1	3	1	2	3	2	2	0	3	3	0	1	3	3	0	3
IFRD1	111	81	91	121	127	148	134	156	132	572	512	184	512	292	279	235	226	116	140	567	155	222	191	167	212	158	154	138	184	150	172	300	182	85	112	113	187	92	113	158	121	121	111	140	83	127	124	81	102
IFRD2	8	19	20	17	18	10	29	21	22	24	15	22	24	29	22	27	14	16	18	28	26	15	22	17	31	21	23	15	25	19	21	27	29	16	27	10	21	25	25	20	10	20	16	21	13	16	12	16	22
IGF1	1	0	0	0	2	0	0	1	1	0	1	0	0	0	0	0	0	1	0	0	0	0	1	0	0	1	0	0	0	0	0	0	0	0	2	0	0	0	1	1	0	0	0	0	1	0	0	1	0
IGF1R	74	87	126	70	72	99	130	111	108	65	35	80	69	73	48	67	53	95	76	64	115	79	58	72	68	90	83	46	78	99	82	98	91	82	45	47	79	110	51	88	71	77	63	76	52	84	65	51	82
IGF2BP2	37	37	49	46	32	50	61	50	48	46	40	31	61	45	33	51	35	31	42	45	50	60	52	65	55	70	51	45	52	64	47	53	48	34	36	47	46	61	32	81	29	57	25	41	40	49	46	23	54
IGF2R	261	282	380	224	336	357	336	364	255	75	87	313	370	195	233	307	287	272	248	315	396	257	281	295	298	304	677	194	270	323	256	388	240	393	324	274	437	372	220	330	226	235	149	314	209	261	189	215	248
IGFBP1	1	0	6	2	0	0	4	0	1	25	27	1	7	11	11	4	3	5	1	5	1	4	5	1	2	3	2	2	0	2	0	0	0	5	1	0	2	3	2	4	0	2	2	1	1	0	4	1	2
IGFBP2	2616	2921	5209	884	468	2809	5340	605	2038	1746	589	781	373	2769	1439	609	1005	3836	1525	308	931	2524	1427	576	624	3215	3439	400	992	4555	1298	540	782	3081	2595	268	301	2813	930	846	421	2202	1108	479	434	2391	308	367	2433
IGFBP3	317	175	597	82	24	125	597	22	113	104	45	50	14	124	151	45	159	400	122	18	76	86	63	26	27	101	113	22	40	223	68	19	18	187	150	20	23	130	32	73	21	113	64	21	21	98	30	21	192
IGFBP4	42	60	151	60	38	81	166	22	59	14	14	29	3	36	36	15	12	79	32	7	41	39	47	21	23	60	43	21	31	69	47	26	14	32	46	19	21	70	40	25	23	64	41	27	30	70	24	26	57
IGFBP6	17	10	24	20	12	17	37	32	17	41	24	25	16	31	17	32	22	21	42	25	16	19	25	39	13	17	43	22	18	27	31	18	22	18	29	24	18	19	14	40	20	16	33	17	27	20	33	10	25
IGFBP7	2	3	3	3	3	6	7	4	10	1	2	5	0	6	1	2	1	3	5	0	3	0	3	2	2	4	4	6	6	3	5	3	11	7	2	9	6	4	4	3	2	3	4	5	1	5	1	3	2
IGHG2	0	0	0	0	0	0	0	0	0	0	0	0	0	0	0	0	0	0	0	0	0	0	0	0	0	0	0	0	0	0	0	0	0	0	0	0	0	0	0	0	0	0	0	0	0	0	0	0	0
IGHG3	0	0	0	0	0	0	0	0	0	0	0	0	0	0	0	0	0	0	0	0	0	0	0	0	0	0	0	0	0	0	0	0	0	0	0	0	0	0	0	0	0	0	0	0	0	0	0	0	0
IGHMBP2	3	7	8	2	3	4	6	6	2	1	9	3	10	8	5	4	1	5	0	4	3	5	0	5	4	4	6	2	5	3	2	2	1	7	9	3	4	9	4	5	0	4	1	6	9	3	3	1	8
IGHV3	0	0	0	0	0	0	0	0	0	0	0	0	0	0	0	0	0	0	0	0	0	0	1	0	0	0	0	0	0	0	0	0	0	0	0	0	0	0	0	0	0	0	0	0	0	0	0	0	0
IGHV4	0	0	0	0	0	0	0	0	0	0	0	0	0	0	0	0	1	1	0	0	1	0	0	0	0	1	1	0	0	0	1	0	0	0	0	0	0	0	1	0	0	0	0	0	0	0	0	0	0
IGK	0	0	0	0	0	0	0	0	0	0	0	0	0	0	0	0	0	0	0	0	0	0	0	0	0	0	0	0	0	0	0	0	0	0	0	0	0	0	0	0	0	0	0	0	0	0	0	0	0
IGKC	0	0	0	0	0	0	0	0	0	0	0	0	0	0	0	0	0	0	0	0	0	0	0	0	0	0	0	0	0	0	0	0	0	0	0	0	0	0	0	0	0	1	0	0	0	0	0	0	0
IGKV1	0	0	0	0	0	0	0	0	0	0	0	0	0	0	0	0	0	0	0	0	0	0	0	0	0	0	0	0	0	0	0	0	0	0	0	0	0	0	0	0	0	1	0	0	0	0	0	0	0
IGKV3D	0	0	0	0	0	0	0	0	0	0	0	0	0	0	0	0	0	0	0	0	0	0	0	0	0	0	0	0	0	0	0	0	0	0	0	0	0	0	0	0	0	0	0	0	0	0	0	0	0
IGKV4-1	0	0	0	0	0	0	0	0	0	0	0	0	0	0	0	0	0	0	0	0	0	0	0	0	0	0	0	0	0	0	0	0	0	0	0	0	0	0	0	0	0	0	0	0	0	0	0	0	0
IGL	0	0	0	0	0	0	0	0	0	1	0	0	0	0	0	0	0	0	0	0	0	0	0	0	0	0	0	0	0	0	0	0	0	0	0	0	0	0	1	0	0	0	0	0	0	0	0	0	0
IGLL5	0	0	0	0	0	0	0	0	0	0	0	0	0	0	0	0	0	0	0	0	0	0	0	0	0	0	0	0	0	0	0	0	0	0	0	0	0	0	0	0	0	0	0	0	0	0	0	0	0
IGLV1	0	0	0	0	0	0	0	0	0	0	1	0	0	0	0	0	0	0	0	0	0	0	0	0	0	0	0	0	0	0	0	0	0	0	0	0	0	0	0	0	0	0	0	0	0	0	0	0	0
IGLV2	1	0	2	2	2	0	0	0	4	0	0	1	2	1	3	0	0	0	1	0	0	2	0	0	0	1	2	0	0	0	2	3	0	0	0	1	3	3	0	1	1	2	1	3	1	2	0	0	0
IGSF6	0	0	0	1	0	0	0	0	0	0	0	0	0	0	0	0	0	0	0	0	0	0	0	0	0	0	0	0	0	0	0	0	0	0	0	0	0	0	0	0	0	0	0	0	0	0	0	0	0
IKBIP	63	68	67	60	36	77	73	69	57	79	47	87	127	125	102	94	77	91	71	123	64	137	101	53	81	149	95	66	64	121	87	105	64	68	52	50	61	104	74	68	46	75	62	63	41	78	51	47	71
IKBKAP	1002	693	1173	1045	926	852	937	1013	673	247	350	1104	475	327	564	1078	720	682	898	365	999	973	1547	1043	978	1040	1123	1075	995	777	1379	1253	1044	947	1263	945	1001	838	1382	1238	693	977	1115	1007	628	823	835	546	837
IKBKB	5	1	5	8	4	5	6	4	3	1	5	7	3	3	1	11	1	1	7	0	2	0	2	12	5	3	2	4	5	4	6	5	11	4	7	7	2	4	7	2	4	7	3	2	2	4	2	2	4
IKBKE	2	3	6	4	2	4	6	2	3	1	4	4	0	8	3	5	1	3	8	2	5	1	0	1	4	4	4	0	3	2	2	1	5	3	3	1	3	3	5	3	0	2	1	5	2	2	2	2	2
IKBKG	19	15	25	32	24	29	26	26	32	13	14	27	32	16	21	26	15	17	18	33	21	19	16	22	26	32	15	14	33	11	27	27	28	20	19	18	24	27	20	19	24	21	17	20	15	28	9	15	18
IKZF1	0	2	0	0	1	1	0	0	1	1	0	1	11	0	2	1	1	1	0	3	1	2	0	0	2	0	3	0	0	1	0	0	1	1	0	2	0	1	0	4	1	1	1	1	0	0	2	0	1
IL10	0	0	0	0	0	0	0	0	0	0	0	0	0	1	0	0	0	0	0	0	0	0	0	0	0	1	0	0	0	0	0	0	0	1	0	0	0	0	0	0	0	0	0	0	0	0	0	0	0
IL10RA	0	0	0	0	0	0	0	0	0	0	0	0	0	0	0	0	0	0	0	0	0	0	0	0	0	0	0	0	0	0	0	0	0	0	0	0	0	0	0	0	0	0	0	0	0	0	0	0	0
IL11	0	0	0	0	0	0	0	0	0	0	0	0	0	0	0	0	0	2	0	0	0	1	0	0	0	0	0	0	0	0	0	0	0	0	0	0	2	0	0	1	0	0	0	0	0	0	0	0	0
IL12RB1	0	0	0	0	0	0	0	0	0	0	0	0	0	0	0	0	0	0	0	0	0	0	0	0	0	0	0	0	0	0	0	0	0	0	0	0	0	0	0	0	0	0	0	0	0	0	0	0	0
IL13	0	0	0	0	0	0	0	0	0	0	0	0	0	0	0	0	0	0	0	0	0	0	0	0	0	0	0	0	0	0	0	0	0	0	0	0	0	0	0	0	0	0	0	0	0	0	0	0	0
IL13RA1	52	49	42	51	74	70	80	58	70	40	24	72	17	35	48	43	41	43	65	24	60	77	71	78	64	74	41	57	61	59	58	58	66	50	55	52	49	75	76	97	61	72	57	84	56	51	48	51	67
IL13RA2	0	0	0	1	0	0	1	1	0	3	0	0	0	1	0	0	1	0	1	1	0	0	0	1	0	0	0	2	0	0	1	2	1	0	1	0	0	0	1	0	0	0	0	0	0	1	0	1	0
IL15	3	6	7	40	9	6	14	5	12	16	15	12	13	12	11	8	4	5	8	9	9	8	12	7	13	8	5	7	9	8	8	14	9	5	5	6	9	5	6	18	12	4	4	7	7	5	7	6	7
IL18	19	13	8	18	19	17	20	28	29	15	29	28	14	10	22	15	6	15	13	12	17	4	6	16	2	7	4	13	17	8	15	12	15	18	11	12	31	10	27	14	18	10	28	27	14	20	21	13	6
IL18R1	9	16	10	40	11	18	15	21	23	10	17	9	32	13	17	27	16	10	19	25	17	31	17	12	25	29	23	13	13	24	12	16	15	16	9	11	19	23	16	13	6	12	13	11	8	16	13	5	11
IL18RAP	0	0	0	1	1	1	0	2	1	1	1	0	1	0	0	0	1	0	0	0	0	1	0	1	1	0	1	0	0	0	0	1	0	0	1	0	0	1	0	0	0	0	0	1	0	1	0	0	0
IL19	0	0	0	0	0	0	0	0	0	0	0	0	0	0	0	0	0	0	0	0	0	0	0	0	0	0	0	0	0	0	0	0	0	0	0	0	0	0	0	0	0	1	0	0	0	0	0	0	0
IL1A	14	9	3	21	4	14	3	20	5	71	36	27	64	49	27	31	22	12	25	42	13	51	15	30	21	38	40	18	22	50	20	33	20	20	11	9	25	24	12	12	15	12	16	13	20	7	10	7	23
IL1B	0	0	2	1	0	1	1	1	0	7	2	0	1	7	2	2	3	2	1	5	5	2	6	3	3	6	2	0	1	4	0	4	5	2	2	1	1	5	1	0	1	1	0	0	1	1	1	0	3
IL1R1	125	173	176	186	135	193	224	184	237	69	84	144	77	120	86	104	118	159	131	86	181	160	142	107	141	155	130	85	143	169	129	130	160	156	175	123	181	189	144	198	161	161	97	135	98	173	92	95	139
IL1RN	8	5	7	7	3	8	8	3	3	4	2	6	2	7	5	3	9	7	4	2	1	9	4	10	2	14	12	4	3	10	3	4	8	12	13	8	11	11	2	9	5	6	7	4	4	5	3	1	12
IL20	0	0	0	0	0	0	0	0	0	0	0	0	0	0	0	0	0	0	0	0	0	0	0	0	0	0	0	0	0	0	0	0	0	0	0	0	0	0	0	0	0	0	0	0	0	0	0	0	0
IL23A	3	1	3	1	0	2	2	1	1	39	65	4	30	7	3	1	2	1	4	43	1	4	1	0	6	3	2	1	3	2	0	3	1	2	3	1	0	2	5	0	1	3	3	3	3	0	3	0	1
IL2RB	0	0	0	0	0	0	0	0	0	0	1	0	0	0	0	0	0	0	0	0	0	0	0	0	0	0	0	0	0	0	0	0	0	0	0	0	0	0	0	0	0	0	0	0	0	0	1	0	0
IL2RG	96	99	190	189	86	158	223	134	96	122	92	94	67	115	116	80	63	94	138	80	137	132	149	82	72	148	83	105	118	148	143	101	125	74	86	66	59	120	116	85	53	122	137	114	63	85	56	43	93
IL36B	0	0	0	0	0	0	0	0	0	0	0	0	0	0	0	0	0	0	0	0	0	0	0	0	0	0	0	0	0	0	0	0	0	0	0	0	0	0	0	0	0	0	0	0	0	0	0	0	0
IL36G	0	0	0	0	0	0	0	0	0	0	0	0	0	0	0	0	0	0	0	0	0	0	0	0	0	0	0	0	0	0	0	0	0	0	0	0	0	0	0	0	0	0	0	0	0	0	0	0	0
IL4	0	0	1	2	1	0	1	0	2	0	0	0	0	0	0	0	0	0	2	0	0	0	0	0	0	0	1	0	0	0	1	0	1	2	0	0	1	0	1	1	0	0	0	0	0	0	0	0	0
IL4R	5	5	10	7	2	8	5	6	11	10	6	10	6	8	7	9	8	7	8	6	3	5	4	3	10	13	7	10	5	5	11	11	7	8	4	9	6	11	2	15	6	7	3	7	8	4	2	3	3
IL6	1	1	0	2	0	2	1	0	0	3	1	2	2	1	0	0	1	0	0	3	0	0	0	2	0	1	2	3	0	0	1	0	0	4	1	0	0	1	2	0	0	1	0	1	2	0	0	1	0
IL7R	0	0	0	0	0	0	1	0	0	0	0	0	0	0	0	0	0	0	0	0	0	0	0	0	0	0	0	0	0	2	0	0	0	0	0	0	0	0	0	0	0	0	0	0	1	0	0	0	0
ILF2	247	270	295	318	237	308	334	326	293	373	315	414	272	324	299	319	275	287	348	268	299	288	273	305	275	314	249	235	345	275	303	371	296	229	195	203	254	311	278	327	248	301	292	351	195	282	232	171	314
ILK	503	479	670	648	509	616	792	604	570	494	428	698	488	596	524	506	379	580	533	454	614	540	548	439	472	635	600	421	605	632	589	612	638	513	527	457	548	494	574	584	478	503	613	590	358	581	376	336	538
INA	1	3	2	0	2	4	7	3	3	15	7	1	2	19	5	1	0	7	2	2	1	8	3	2	0	5	11	0	1	11	6	2	3	7	6	2	3	7	2	2	1	4	3	1	2	8	1	0	13
INHA	8	10	20	1	2	5	19	0	1	1	1	0	0	3	1	0	3	16	3	0	0	9	3	0	1	7	6	2	1	10	0	0	4	6	4	0	0	6	2	2	1	5	1	2	1	1	0	0	3
INHBA	2	6	6	3	0	8	11	2	2	4	4	1	1	1	3	1	0	9	2	0	0	3	2	0	0	3	5	0	1	7	3	1	0	1	1	1	1	1	0	2	1	3	0	1	1	3	2	1	3
INHBE	1	0	3	0	1	1	3	0	1	9	7	1	1	10	3	4	2	1	3	3	2	4	13	2	4	7	11	2	2	1	3	3	1	2	7	1	0	1	4	1	1	1	1	0	3	0	1	1	2
INPP1	33	44	16	129	55	56	29	55	76	45	38	63	36	73	31	60	52	34	55	40	48	86	56	54	45	75	58	36	49	65	33	69	58	44	54	46	69	59	67	59	61	53	54	47	30	43	54	37	58
INPP4B	16	14	10	24	11	18	15	23	19	1	9	16	18	11	7	16	14	13	16	15	17	13	16	15	23	18	21	19	18	19	8	22	11	9	14	25	35	16	20	36	19	10	18	35	12	14	15	13	18
INS	0	0	0	3	0	0	0	0	0	0	0	0	0	0	1	0	0	1	0	0	0	0	1	0	0	0	0	0	0	0	0	0	0	1	0	0	1	0	0	0	0	0	0	0	0	0	2	0	0
INSC	0	0	0	0	0	0	4	0	1	1	3	1	0	0	0	0	0	1	0	1	0	0	1	0	0	1	2	1	0	0	0	1	0	0	1	0	2	1	0	1	0	1	0	0	0	2	0	0	0
INSIG1	194	196	169	210	145	139	182	173	161	1122	778	225	111	448	353	298	229	182	403	120	213	404	579	428	278	421	1329	229	250	366	364	228	249	502	577	226	380	305	442	484	220	206	257	177	141	203	177	85	193
INSL3	0	0	0	0	0	0	0	0	0	0	0	0	0	1	0	0	0	0	1	0	0	2	1	0	0	0	1	0	0	0	0	0	0	1	0	0	0	0	0	0	0	0	0	0	0	1	0	0	0
INSM1	1	0	0	0	0	0	1	0	0	0	0	0	0	0	0	0	1	0	0	1	0	0	0	0	1	0	0	1	1	0	0	0	0	0	0	1	0	0	0	1	0	0	0	0	0	0	0	0	0
INTS3	3	9	5	5	5	16	20	14	9	4	2	8	6	9	1	3	4	6	6	7	13	11	7	14	11	11	7	3	13	8	11	12	9	7	12	8	13	3	14	17	10	10	4	14	2	6	8	3	7
IPO13	5	5	9	6	5	9	11	6	9	5	7	6	8	4	6	12	6	3	5	5	7	7	9	7	4	12	3	4	4	6	7	3	7	4	3	5	8	6	6	5	8	4	4	4	1	3	5	7	5
IPO5	27	40	32	27	17	38	35	36	34	46	22	50	38	31	35	42	22	47	18	33	28	29	22	24	21	41	24	21	30	42	30	27	24	32	25	15	24	41	22	47	26	33	18	33	25	34	25	21	25
IQGAP1	578	740	861	784	480	852	930	778	892	839	552	944	735	800	748	802	644	887	747	823	776	774	654	737	780	915	795	535	760	918	783	796	718	703	592	565	758	943	542	904	575	745	542	718	433	782	562	444	762
IRAK2	8	20	24	60	27	39	35	44	23	118	127	21	112	57	39	42	32	21	33	111	22	57	41	33	22	30	33	36	32	30	31	38	27	30	27	31	23	38	29	56	28	22	27	21	17	20	26	12	29
IRF1	103	91	260	3600	104	154	131	140	115	336	582	131	186	109	103	92	64	87	107	186	108	89	86	112	82	112	89	88	104	99	130	119	117	111	114	95	111	138	119	117	83	110	131	125	81	137	100	73	95
IRF7	3	5	7	45	4	1	8	8	2	13	10	1	10	5	8	13	3	3	8	7	4	2	7	3	2	0	2	7	7	9	1	6	2	1	9	2	3	2	0	9	1	4	5	4	3	11	5	3	4
IRF8	0	0	1	8	0	0	2	0	1	0	0	0	0	0	0	0	1	0	0	1	0	1	2	0	0	0	0	0	1	0	0	0	0	1	0	0	0	2	0	0	0	1	0	0	0	0	0	0	2
IRS1	4	2	9	8	9	8	9	7	1	3	0	6	5	3	3	7	10	4	5	0	1	8	3	1	1	1	8	6	4	12	7	6	2	9	6	3	4	5	3	3	2	2	3	6	3	6	4	2	6
IRX5	0	0	0	0	0	0	0	0	0	0	0	0	0	0	0	0	0	0	0	0	0	1	0	0	0	0	0	0	0	0	0	0	0	0	0	0	0	0	0	0	0	0	0	0	0	0	0	0	0
ISG15	7	11	34	464	8	7	18	13	8	18	16	13	9	14	9	6	6	15	22	9	11	10	13	15	14	14	19	4	5	12	8	9	30	12	8	15	12	20	25	60	8	8	12	6	4	133	6	13	17
ISG20	12	5	10	279	8	14	12	6	9	7	14	16	5	3	13	18	3	7	17	10	15	8	13	12	11	6	14	7	11	8	12	12	8	6	6	7	11	10	14	11	7	10	17	6	5	14	8	9	12
ISL1	22	21	32	5	5	22	31	3	15	15	6	14	6	23	18	8	11	22	17	0	9	24	13	5	5	27	29	2	8	43	16	1	5	13	25	3	7	21	9	5	2	21	8	5	3	25	1	1	14
ISOC1	5	6	13	6	5	3	7	10	8	5	12	7	11	7	2	8	2	7	3	3	5	5	3	7	0	4	7	4	7	8	5	10	5	8	6	4	8	2	9	7	9	8	8	9	3	4	5	3	6
ITFG1	36	43	69	72	50	58	78	70	79	43	15	71	39	31	37	43	38	31	76	22	67	59	61	83	52	51	49	50	70	57	43	80	85	59	53	55	73	72	85	86	51	59	59	71	42	58	72	34	43
ITGA1	118	125	122	244	212	197	130	238	255	82	68	261	126	137	102	121	114	135	153	110	217	129	135	120	146	143	84	124	185	146	192	188	167	137	142	107	200	217	179	183	209	185	137	211	127	196	140	172	164
ITGA11	22	35	28	37	49	43	54	61	84	17	23	74	29	35	23	29	10	38	48	11	75	18	32	35	21	19	33	18	47	30	51	29	51	21	41	43	65	73	39	37	64	41	35	62	35	49	37	43	25
ITGA4	1	0	0	0	0	0	2	1	0	0	0	1	0	0	1	0	0	0	1	0	1	0	2	0	1	0	0	0	0	0	1	0	0	3	1	0	0	0	3	0	0	0	2	0	0	0	1	0	1
ITGA5	1	2	2	8	2	3	2	7	4	4	1	2	5	3	2	1	3	2	2	3	4	4	4	3	3	3	4	2	1	1	1	1	3	1	1	2	5	5	2	4	0	4	3	6	2	1	4	1	3
ITGA6	10	13	15	23	11	16	12	21	17	8	6	17	6	13	8	19	11	9	19	24	14	18	13	10	16	10	20	9	12	19	17	15	18	5	9	13	14	14	20	16	10	14	10	13	3	11	10	13	14
ITGAE	29	28	62	31	44	40	63	39	59	22	15	35	25	27	20	24	20	33	30	22	30	26	23	23	22	24	15	18	35	19	31	31	42	25	17	26	29	34	29	32	26	41	37	32	20	30	24	17	21
ITGAL	0	0	1	0	0	0	0	0	0	0	2	0	0	0	0	0	0	0	1	0	0	0	1	1	0	1	0	1	1	1	0	0	0	0	0	0	0	0	0	2	0	0	0	2	0	0	1	0	1
ITGAV	868	1132	1107	765	743	1400	1365	1083	1180	577	325	1186	695	1115	744	923	757	1225	997	669	953	1186	790	1133	887	1518	1950	733	877	1614	943	952	830	1263	1158	733	899	1550	738	1088	753	1007	625	879	560	1022	673	594	912
ITGB1	365	419	588	457	416	499	751	538	725	345	215	627	313	421	354	465	375	486	429	359	577	531	486	475	462	510	311	404	512	482	477	512	506	351	365	337	509	524	397	646	418	505	411	520	299	441	346	294	418
ITGB1BP1	3	2	6	6	2	3	4	8	2	2	2	10	5	5	2	5	5	1	5	8	6	2	6	0	7	6	5	0	3	5	4	9	6	5	4	4	7	6	4	4	2	0	3	2	4	2	3	4	6
ITGB2	0	0	0	0	0	0	0	0	0	0	0	0	0	0	0	0	0	0	0	0	0	0	0	0	0	1	0	0	0	0	0	0	0	0	0	0	0	0	0	0	0	0	0	0	0	0	1	0	0
ITGB3	7	5	6	6	10	5	12	8	5	5	7	8	7	5	2	9	3	10	20	6	5	7	7	5	3	10	17	7	2	11	8	5	3	12	7	6	12	16	9	16	6	13	9	7	5	13	5	6	17
ITGB5	17	12	39	15	21	24	46	30	31	18	9	21	5	25	25	11	12	25	26	11	29	33	14	21	22	39	18	21	34	36	15	21	30	15	21	9	19	24	18	41	13	28	11	27	17	34	21	7	30
ITK	0	0	0	0	0	0	0	0	0	0	0	0	0	0	0	0	0	0	0	0	0	0	0	0	0	0	0	0	0	0	0	0	0	0	0	0	0	0	0	0	0	0	0	0	0	0	0	0	0
ITPKC	37	67	98	257	79	90	102	107	112	128	87	98	119	64	61	100	77	78	61	149	103	72	88	83	105	78	40	67	91	53	72	119	106	43	45	76	119	74	38	128	89	69	55	121	47	62	61	59	66
ITPR1	13	25	17	21	20	21	24	27	46	12	6	25	24	23	12	22	19	24	18	22	35	35	20	33	26	16	21	8	15	34	18	32	30	21	18	14	33	35	16	31	26	27	16	15	8	22	15	18	24
ITPR2	34	70	91	49	50	78	93	65	121	1	1	60	17	13	9	29	53	47	32	19	64	71	38	37	70	74	48	43	64	105	57	61	82	71	52	32	64	108	47	86	45	83	32	47	33	79	37	39	80
JADE2	0	0	0	1	1	0	0	1	0	1	0	0	0	0	0	0	0	0	0	0	0	0	0	1	1	0	1	0	1	0	2	3	1	0	1	1	2	0	0	1	1	0	0	0	0	0	0	1	0
JAG1	1	0	1	0	1	2	0	0	1	4	0	0	0	1	0	0	0	3	2	0	0	0	0	0	0	0	1	0	0	0	0	1	0	0	0	0	0	0	0	2	0	1	0	0	0	0	0	0	0
JAK1	153	171	182	221	182	227	253	276	228	255	157	257	255	224	175	289	219	206	178	251	215	248	169	219	185	260	247	183	161	237	140	242	218	196	182	184	236	244	178	271	177	194	143	205	126	208	181	107	245
JAK2	3	4	2	12	4	5	1	4	5	3	9	7	8	8	3	3	7	6	4	4	3	5	3	0	3	6	6	7	6	9	4	4	11	4	3	1	7	3	4	5	3	4	4	4	1	3	4	4	7
JAML	1	0	0	0	3	3	0	3	0	1	0	1	0	0	1	0	0	0	1	0	1	3	0	1	0	1	0	0	2	0	0	0	1	0	0	2	2	1	2	1	0	1	2	0	1	0	3	0	0
JKAMP	28	17	28	37	21	35	43	28	32	21	34	38	24	37	28	27	29	29	32	39	30	34	30	22	23	24	21	17	26	30	31	33	40	14	19	25	22	26	35	32	32	30	29	31	17	27	16	22	31
JMJD6	81	59	78	149	119	95	87	169	74	195	275	212	296	163	172	183	148	98	126	291	144	159	131	144	172	141	159	119	130	118	130	220	133	71	72	137	133	105	116	143	112	83	89	149	84	86	99	79	109
JUN	1	3	8	3	5	5	7	3	5	6	2	6	2	1	3	6	5	5	4	3	12	3	3	11	5	8	10	3	2	7	3	4	10	2	6	2	2	9	1	6	5	10	2	14	2	2	5	5	6
JUNB	1	1	4	3	2	0	3	1	1	2	4	0	2	2	0	1	1	2	3	1	1	2	2	1	2	2	4	0	2	1	0	2	1	2	0	0	2	4	0	4	1	1	0	0	0	2	2	0	2
KARS	4	4	1	6	1	1	4	6	3	7	4	8	4	4	3	7	1	4	1	6	5	9	1	4	3	4	8	4	6	2	5	1	6	3	4	9	5	8	6	4	3	5	2	3	6	3	5	2	4
KAT2B	34	33	34	83	39	34	32	62	93	26	18	67	39	31	21	60	48	42	51	33	57	42	44	63	70	46	49	47	64	66	51	81	59	59	35	54	81	58	33	92	56	32	39	61	37	32	57	33	43
KAT6A	104	158	131	156	120	167	150	166	195	155	102	156	145	160	102	156	143	180	129	138	130	178	139	147	130	141	102	104	145	164	143	148	136	109	149	113	150	168	97	196	134	144	107	148	88	145	115	102	140
KAT6B	30	45	35	38	43	34	47	52	50	71	53	53	54	74	34	50	44	48	36	58	63	63	48	43	43	47	59	30	42	70	25	39	43	35	23	23	51	61	18	65	43	32	25	34	37	39	37	33	52
KCNA1	0	0	0	0	1	0	0	0	3	0	0	0	0	1	0	0	0	0	1	0	0	2	1	0	0	0	1	0	0	1	1	0	0	0	0	0	1	0	0	4	0	0	0	0	1	0	0	0	0
KCNF1	0	0	0	0	0	0	0	0	0	1	0	0	0	1	0	0	0	0	0	0	0	1	0	0	0	0	1	0	0	0	0	0	0	0	0	0	0	0	0	0	0	0	0	0	0	0	0	0	0
KCNG1	4	9	18	19	1	15	27	3	21	4	4	1	5	8	2	2	1	17	6	1	10	5	5	1	3	7	10	1	7	15	4	3	3	5	6	0	4	7	4	0	4	9	5	3	0	4	3	3	9
KCNG3	5	5	5	7	4	0	2	10	4	6	3	3	15	3	5	5	3	2	5	4	5	4	8	8	2	4	3	3	6	4	4	8	3	3	7	7	5	8	3	11	9	3	4	6	4	4	8	1	4
KCNJ15	37	79	135	215	30	120	127	76	88	25	24	68	19	61	40	56	36	86	43	27	52	73	32	47	52	99	27	45	55	97	46	48	79	105	37	22	31	133	56	100	30	102	36	63	35	107	40	29	124
KCNJ18	0	0	0	0	0	0	0	0	0	0	0	0	0	0	0	0	0	0	0	1	0	0	0	0	0	0	0	0	0	0	0	0	0	0	0	1	0	0	0	0	0	0	2	0	0	1	0	1	0
KCNJ6	0	0	0	1	0	0	3	0	0	0	0	0	0	0	0	0	0	0	1	0	0	0	0	0	0	0	0	0	0	0	0	0	0	0	0	0	0	0	0	0	0	0	0	0	1	0	0	0	0
KCNJ8	6	3	3	7	1	8	1	3	4	0	3	6	2	10	4	2	6	2	9	1	7	6	3	10	6	2	7	2	5	3	7	1	0	12	8	1	1	12	7	3	4	10	6	5	9	5	3	2	2
KCNK1	15	12	28	18	10	14	28	17	13	17	16	22	14	16	12	14	21	10	15	15	21	19	19	26	14	22	41	22	16	23	11	18	23	17	16	9	14	24	8	17	8	17	7	13	10	17	5	7	18
KCNK17	0	1	0	0	0	0	0	0	0	0	0	0	0	0	0	0	0	0	0	0	0	0	0	0	0	0	0	0	0	0	0	0	0	0	0	0	0	0	0	0	0	0	0	0	0	0	0	0	0
KCNK4	0	0	0	0	0	0	1	0	0	0	0	0	0	0	0	0	0	0	0	0	0	0	0	0	1	0	0	0	1	0	0	0	0	0	0	0	0	0	0	0	0	0	0	0	0	0	0	0	0
KCNK9	0	0	0	0	0	0	0	0	0	0	0	0	0	0	0	0	0	0	0	0	0	0	0	0	0	0	0	0	0	0	0	0	0	0	0	0	0	0	0	0	0	0	0	0	0	0	0	0	0
KCNQ2	0	0	0	0	0	0	0	0	0	0	0	2	0	0	0	0	0	0	0	0	0	0	0	0	0	0	0	0	0	1	0	0	0	0	0	0	0	0	0	0	0	0	0	0	0	0	0	0	0
KCNQ3	6	6	7	6	4	7	7	9	2	7	3	4	12	20	6	10	14	5	9	25	8	8	8	10	9	11	9	14	15	7	7	17	9	7	3	4	7	18	5	1	6	4	3	5	4	5	3	4	3
KCTD5	8	6	8	8	3	5	11	2	4	8	11	10	6	9	3	6	7	4	7	14	13	9	3	5	12	4	18	2	3	6	8	1	6	6	7	7	10	13	5	13	6	6	8	4	3	7	7	4	5
KCTD9	20	6	19	11	14	14	13	19	25	29	13	19	15	17	10	20	6	13	20	6	13	20	22	18	26	19	23	19	18	16	16	24	12	11	11	26	26	20	10	16	19	13	13	19	11	14	14	9	6
KDELR2	563	518	873	541	482	720	1073	593	692	497	579	621	629	617	829	592	465	766	512	654	671	678	804	439	478	663	326	462	675	709	737	679	559	380	443	453	528	516	402	513	397	558	584	614	369	484	294	343	493
KDM3A	23	28	29	12	21	22	29	24	29	38	43	17	26	28	28	12	9	18	21	24	21	12	9	11	14	20	20	19	11	27	17	23	15	18	27	22	22	21	12	24	17	20	15	13	18	15	10	9	16
KDM5A	65	52	73	83	87	77	58	83	60	67	69	83	127	86	73	88	68	77	57	75	84	68	85	61	66	73	102	51	68	64	69	88	59	84	73	70	101	87	67	85	48	73	46	73	71	75	53	31	69
KDM5B	0	1	0	3	5	4	3	2	1	7	0	2	0	6	2	5	3	5	4	2	5	7	4	3	1	4	2	4	6	6	5	1	3	7	2	4	1	3	7	3	3	1	4	5	3	3	3	2	9
KDM5D	128	158	133	139	116	150	115	159	150	153	101	159	109	165	94	121	89	135	139	99	184	116	134	141	119	152	259	121	131	154	129	125	160	206	186	137	166	209	147	190	127	141	105	133	110	153	157	94	164
KDR	0	0	0	0	0	1	1	0	0	0	0	0	0	1	1	0	0	0	0	0	0	0	0	1	0	1	3	0	2	1	1	0	0	0	0	0	0	0	0	1	0	0	0	1	0	1	0	1	1
KEAP1	23	33	40	39	34	44	47	52	45	32	32	41	38	34	29	30	26	34	29	41	44	39	30	41	40	46	31	35	39	33	27	38	44	33	38	24	30	41	24	31	31	47	30	23	23	19	25	21	39
KGFLP1	2	1	1	0	0	4	1	2	1	7	1	1	6	2	2	9	3	2	2	8	3	4	3	4	7	7	7	7	4	2	4	4	4	5	2	4	5	2	3	6	1	2	3	4	1	3	4	0	1
KGFLP2	4	2	11	4	3	6	1	0	6	7	2	7	2	8	2	9	1	0	3	3	2	2	5	5	4	9	5	3	10	7	3	8	7	6	11	1	7	7	5	7	5	9	4	6	3	6	7	6	8
KHDRBS3	199	219	318	275	199	260	340	266	269	148	131	273	229	223	174	327	253	205	191	240	242	307	231	279	201	340	221	254	262	300	204	278	221	215	172	224	264	338	217	364	207	254	225	248	165	262	199	132	261
KIAA0100	66	89	87	90	76	100	94	93	108	38	48	139	82	80	69	109	75	92	104	79	104	90	88	94	97	98	111	75	109	107	79	119	106	89	76	96	135	118	79	153	101	79	65	87	58	107	72	56	106
KIAA0101	0	0	0	0	0	0	0	0	1	1	0	0	0	0	0	0	2	0	1	0	0	0	0	0	1	0	0	0	0	0	0	0	0	0	0	0	0	0	0	0	0	0	0	0	0	0	0	1	0
KIAA0196	101	136	143	151	122	170	130	145	159	99	68	186	150	153	92	163	105	129	121	125	183	122	96	157	148	158	117	98	126	188	116	170	148	138	121	137	196	188	129	178	110	166	112	157	103	135	115	80	155
KIAA0355	11	13	19	16	19	11	33	19	28	36	45	17	46	33	26	20	18	18	16	39	18	16	14	10	14	24	14	4	19	12	16	16	12	16	8	16	19	13	8	16	12	13	11	16	9	16	14	10	14
KIAA0753	19	19	30	29	21	20	31	26	21	20	11	16	34	26	18	30	30	29	17	15	22	18	11	22	20	21	29	18	12	37	20	19	27	24	17	12	20	37	13	22	14	20	14	18	14	26	14	9	26
KIAA0907	30	47	48	49	55	62	54	57	80	59	27	60	55	48	27	43	39	46	51	42	58	54	70	65	59	53	95	52	60	80	51	60	61	77	61	42	68	83	60	60	57	42	38	63	41	52	65	31	68
KIAA1033	52	52	56	91	52	50	65	79	53	68	75	65	49	57	62	64	59	44	57	81	59	41	40	63	59	56	79	56	64	62	54	70	62	95	55	72	103	86	45	89	63	51	46	67	41	50	51	41	46
KIF11	18	26	26	9	14	17	17	6	32	7	5	14	10	17	10	10	13	24	23	13	15	8	8	13	8	16	17	3	10	15	14	15	12	18	21	8	15	25	18	26	9	23	15	13	15	15	8	5	18
KIF13A	41	43	65	51	40	70	64	42	61	76	22	46	95	93	36	75	50	57	57	58	51	74	46	62	54	51	88	41	40	90	51	37	43	67	66	41	45	67	42	69	43	43	27	35	31	62	44	23	64
KIF14	8	3	4	2	3	5	9	4	4	0	2	4	1	6	1	2	1	6	3	0	1	1	2	4	0	1	7	0	0	3	8	1	0	3	11	1	3	3	8	3	2	6	5	3	2	2	3	1	0
KIF15	6	0	2	3	0	4	3	1	3	0	0	2	1	0	1	0	1	1	4	1	1	1	3	2	0	1	3	0	0	1	1	1	0	3	3	0	1	5	2	0	1	1	0	1	0	1	0	0	1
KIF18A	1	0	4	1	3	1	1	1	1	0	0	3	0	2	0	1	1	0	1	3	3	0	0	0	1	2	0	1	1	0	1	3	0	1	2	2	2	1	1	0	0	0	1	1	0	2	1	0	1
KIF18B	0	0	1	1	0	0	0	0	0	0	0	0	0	0	0	0	0	0	1	0	0	0	0	0	0	0	0	0	0	0	0	0	0	0	0	0	0	0	1	0	0	0	0	0	0	0	0	0	0
KIF1BP	33	51	59	81	67	56	80	103	60	51	33	94	48	62	41	84	39	58	48	80	94	51	48	95	59	40	65	67	91	50	55	107	71	55	27	70	68	69	47	95	70	54	33	58	46	48	57	40	53
KIF20A	5	9	9	2	2	3	10	3	2	1	1	1	2	1	3	3	1	3	4	0	5	1	3	3	1	0	4	2	1	4	3	1	0	1	5	2	4	1	6	4	1	4	5	6	3	6	1	3	3
KIF23	14	19	13	10	7	12	15	7	14	10	3	4	4	11	7	5	4	6	16	2	19	8	7	9	8	8	14	5	7	11	7	11	6	9	17	3	7	16	5	16	8	21	5	10	9	11	5	8	13
KIF2C	8	7	11	3	1	12	8	4	2	2	2	5	4	7	4	5	4	16	6	0	7	5	4	4	3	2	9	0	0	7	2	1	3	8	6	7	14	8	10	5	3	11	7	1	4	8	3	8	5
KIF4A	1	0	2	0	0	0	0	0	0	0	0	0	0	0	2	0	0	0	2	0	0	0	0	0	0	1	0	0	0	0	2	0	0	0	0	0	0	1	0	1	0	1	0	0	1	0	0	0	0
KIF5C	15	13	18	5	11	20	11	5	6	36	17	15	12	38	28	19	8	8	29	17	8	15	14	6	7	17	36	8	4	21	14	1	8	15	27	6	2	16	17	12	8	18	16	7	4	9	7	6	10
KIF9	0	1	0	0	0	0	0	0	0	1	0	0	2	1	0	0	0	0	0	0	0	0	0	0	0	0	0	0	0	0	1	0	0	0	0	0	0	1	0	0	0	1	0	0	0	0	2	0	0
KIT	13	11	14	29	18	13	6	17	25	17	14	12	5	22	10	10	3	11	11	4	11	12	8	14	19	18	17	8	20	14	11	15	15	9	9	24	39	6	16	16	25	4	9	21	9	2	12	10	8
KITLG	6	12	6	4	4	16	12	3	6	5	6	6	17	15	9	11	8	14	13	16	4	14	5	5	6	16	12	7	6	21	8	14	5	12	4	3	4	16	10	16	7	11	8	4	4	8	2	1	13
KLF5	189	236	308	250	128	277	336	216	241	317	192	214	251	273	207	288	275	270	223	266	220	365	265	216	244	395	273	206	258	332	243	247	205	241	199	157	209	310	176	335	183	273	173	194	116	232	163	122	283
KLF6	99	146	113	202	92	114	151	157	109	723	718	154	414	397	258	250	188	147	170	461	138	176	162	188	145	201	394	96	127	153	113	143	106	166	165	106	156	218	170	225	140	117	112	112	74	107	125	73	123
KLHDC2	426	447	536	416	387	485	645	567	545	694	553	612	538	617	606	633	479	492	599	567	587	558	573	537	485	593	585	471	574	582	591	603	555	504	523	417	544	533	545	578	365	478	516	567	364	451	370	305	498
KLHL21	1	4	5	0	5	0	3	5	2	2	8	1	8	7	3	1	4	2	2	13	3	2	1	8	2	4	4	2	0	1	1	4	2	3	2	0	5	1	0	3	4	1	2	1	2	0	3	1	3
KLHL24	32	29	37	20	37	38	26	33	39	104	64	35	45	51	30	30	32	38	36	47	31	49	37	37	28	39	37	34	38	41	20	51	58	36	27	34	45	34	36	47	32	30	22	43	23	26	24	14	41
KLHL9	25	27	20	20	25	37	27	28	42	51	23	42	33	41	30	30	21	35	31	33	27	21	21	28	31	24	19	18	30	26	15	34	24	36	30	24	33	28	22	29	22	19	31	22	14	26	17	14	14
KLK11	0	1	0	0	0	0	0	0	0	0	0	0	0	0	0	0	0	0	0	0	0	1	0	0	0	0	0	0	0	0	0	0	0	0	0	0	0	0	0	1	0	0	0	0	0	0	0	0	1
KLK2	2	3	8	2	1	5	7	0	6	0	0	2	0	0	0	0	1	8	2	0	0	3	0	0	0	4	3	0	0	3	2	0	0	1	1	0	0	2	1	1	0	2	1	1	0	3	0	0	1
KLRC1	0	0	0	0	0	0	0	0	0	0	0	2	0	0	0	1	1	0	0	0	0	0	0	0	0	0	0	0	0	0	0	0	0	0	0	0	0	0	0	1	0	0	2	0	0	0	0	0	0
KLRC2	48	84	136	37	18	116	155	30	33	19	8	31	18	34	42	22	23	141	24	24	23	83	31	24	38	111	41	27	32	116	42	25	19	85	54	15	15	104	34	40	9	77	28	14	12	91	8	7	60
KLRK1	9	13	26	0	0	18	29	6	4	4	1	6	2	10	5	2	4	21	9	3	3	10	7	3	2	26	16	1	4	12	13	4	2	19	17	1	5	10	7	8	1	14	4	1	2	17	1	1	9
KNL1	19	10	16	24	13	13	13	8	24	8	9	7	1	2	6	5	2	9	13	4	16	5	11	10	3	9	4	6	11	7	16	6	12	9	20	4	10	14	22	10	10	22	13	17	14	11	13	12	8
KNSTRN	7	7	13	18	13	11	14	16	10	10	4	19	13	13	8	14	14	14	12	29	16	11	4	7	9	8	10	8	7	11	9	12	13	12	6	15	18	11	10	17	15	7	13	11	6	9	11	9	9
KRT14	0	2	0	0	0	1	1	0	0	2	0	0	0	2	0	0	0	1	0	0	0	0	0	0	0	1	6	0	0	2	0	0	0	0	1	0	0	1	0	0	0	3	0	0	0	0	0	0	1
KRT15	8	9	6	6	7	4	10	7	3	10	6	9	9	10	6	10	3	6	15	2	6	13	5	13	5	14	21	12	4	13	11	7	6	10	5	10	8	17	2	11	2	8	4	8	1	8	1	6	17
KRT17	22	30	32	29	9	40	31	12	5	152	30	3	9	52	19	22	8	30	19	4	5	30	16	22	1	27	80	8	6	65	7	8	3	31	17	5	4	82	5	21	3	35	7	5	15	38	11	0	21
KRT18	1169	1026	1801	2209	1185	1361	2513	1595	1392	1327	997	1780	826	1340	1002	1196	884	1505	1403	1061	1354	1270	820	1259	1061	1276	919	1023	1406	1223	977	1303	1221	795	705	1052	1285	1390	1116	1749	1203	1253	1220	1597	960	1470	999	992	1282
KRT19	83	106	172	65	46	74	169	65	91	67	24	81	25	82	50	55	55	86	82	25	75	72	59	119	51	126	162	42	74	126	49	44	70	167	112	43	46	124	97	90	45	84	52	54	37	110	59	34	116
KRT23	0	5	0	0	0	1	0	0	1	1	0	1	0	1	0	0	1	0	0	0	0	1	1	6	0	3	1	1	0	1	0	0	1	0	0	0	0	3	0	4	0	0	1	1	1	0	0	0	2
KRT4	0	6	0	0	0	0	0	0	0	0	0	0	0	0	0	0	0	0	6	0	1	0	0	21	0	3	26	3	0	14	0	0	0	1	7	1	1	19	0	15	0	3	1	0	1	0	1	1	1
KRT5	0	0	0	0	0	1	0	0	1	0	0	0	0	0	0	0	0	0	0	0	0	0	0	0	0	0	3	0	0	1	2	0	0	0	0	0	0	0	0	1	0	0	0	0	0	0	0	0	1
KRT6A	277	699	937	1085	81	1041	736	192	306	307	75	156	49	316	112	164	182	829	271	66	345	772	144	222	93	937	567	108	173	984	169	86	129	549	501	44	52	1542	139	325	77	526	165	87	238	880	139	42	716
KRT6C	10	1	8	2	1	8	13	3	2	0	0	0	0	2	2	0	1	9	5	0	6	1	2	1	0	3	9	0	1	2	4	0	0	3	5	0	0	10	3	7	0	5	2	0	1	6	0	0	4
KRT7	218	248	543	90	111	360	652	93	247	145	54	135	39	208	138	100	125	408	180	70	168	332	220	169	139	406	300	98	212	504	224	123	143	216	178	56	75	345	111	165	77	276	154	86	76	342	66	71	212
KRT81	0	0	0	0	0	1	0	0	0	0	0	0	1	0	0	0	0	0	0	0	0	0	0	0	0	0	0	0	0	0	0	0	0	0	0	0	0	0	0	0	0	0	0	0	0	0	0	0	0
KTN1	119	117	121	169	140	119	152	227	263	95	90	178	74	82	72	128	88	117	85	79	166	112	93	183	123	122	76	125	155	105	115	175	179	112	73	162	246	150	122	204	149	124	136	191	108	130	165	100	104
KYAT3	127	103	97	141	101	128	113	145	119	188	153	112	101	185	124	139	106	127	135	104	129	109	83	127	88	112	165	83	116	164	124	120	91	177	149	121	166	158	140	174	101	122	125	119	90	123	97	68	130
L1CAM	2	5	3	3	1	9	7	4	4	5	1	2	0	18	4	0	2	1	3	1	2	9	1	0	1	6	7	1	2	9	1	1	3	4	3	0	2	7	1	6	1	7	5	3	0	3	1	0	11
LAGE3	19	18	32	39	19	19	41	29	33	30	28	29	37	40	27	18	26	39	26	30	31	32	26	17	14	33	46	17	25	36	29	27	26	46	17	16	23	41	29	24	23	28	21	26	12	25	12	8	40
LAMA2	5	1	7	7	1	11	7	5	6	5	8	5	8	16	7	4	1	7	8	3	3	4	10	3	2	3	13	2	5	5	5	6	5	2	6	2	8	3	5	4	7	6	2	1	1	3	1	1	5
LAMA3	752	1123	1413	1716	718	1775	1425	1240	1070	1002	427	1237	1426	1702	857	1333	1348	1678	806	1514	928	1882	944	1348	1382	2016	1153	851	1023	1702	962	1441	979	1317	776	712	799	1816	716	1366	692	1310	684	979	667	1538	859	512	1563
LAMB3	3	8	12	13	9	12	14	4	6	7	1	8	8	4	2	10	3	9	5	4	10	14	7	5	6	4	6	4	0	9	5	1	5	3	4	3	9	12	2	9	4	4	4	2	3	14	3	3	4
LAMC2	22	44	59	43	27	69	69	47	39	20	18	34	28	51	23	36	30	43	40	26	25	49	34	35	35	57	40	27	35	75	34	27	34	50	55	28	30	74	38	35	22	45	27	30	15	39	30	19	38
LAMP1	693	875	993	896	749	1018	1085	1018	1054	768	597	1199	1047	911	728	990	823	990	789	885	1028	854	759	935	885	1083	1097	661	915	1205	848	999	841	771	628	771	1032	1087	636	1225	845	914	742	910	584	831	673	595	931
LAMP3	0	0	0	11	0	0	1	0	1	0	1	0	9	0	1	1	1	0	0	4	0	0	0	2	2	1	1	1	0	1	0	0	1	1	1	1	0	0	0	0	0	1	0	0	0	1	0	0	0
LAP3	150	115	215	2267	112	155	113	128	161	80	69	126	72	104	86	100	63	121	154	70	137	109	139	154	70	164	228	96	99	155	159	101	134	185	190	118	148	169	220	222	130	130	164	144	110	205	122	93	109
LAPTM5	1	2	12	3	1	4	15	4	5	2	4	5	1	3	1	5	2	1	1	1	5	7	1	5	3	3	4	2	4	9	4	3	5	5	2	0	2	5	2	1	1	4	3	3	0	2	1	0	7
LAT	3	3	5	3	9	7	6	12	11	13	3	17	26	19	6	6	8	11	7	29	9	4	10	1	8	4	13	6	11	4	3	10	10	8	13	3	12	7	5	6	2	9	9	9	5	5	11	5	3
LBR	27	22	37	13	24	18	35	27	23	15	7	35	9	22	14	18	22	21	24	15	24	33	19	22	29	30	24	23	26	33	22	32	30	24	25	15	30	21	22	41	24	19	18	20	21	20	21	17	19
LCAL1	0	0	0	0	0	1	1	2	1	1	0	0	1	0	1	0	1	0	0	0	0	0	1	0	0	1	2	0	0	0	0	0	0	0	0	1	1	1	1	0	1	0	0	2	0	0	0	0	1
LCE1E	0	0	0	0	0	0	0	0	0	0	0	0	0	0	0	0	0	0	0	0	0	0	0	0	0	0	0	0	0	0	0	0	0	0	0	0	0	0	0	0	0	0	0	0	0	0	0	0	0
LCK	1	7	4	0	1	4	6	1	1	0	0	1	0	0	1	3	3	8	2	0	0	2	2	1	0	4	3	0	1	1	0	2	0	2	4	0	1	7	3	2	3	9	2	2	0	4	2	1	1
LCN2	2	3	2	2	1	10	2	7	4	2	1	1	9	2	0	5	2	2	1	11	2	7	2	2	2	1	1	3	0	1	0	2	6	2	4	0	0	2	1	4	1	4	4	1	4	2	2	0	0
LCP1	198	194	106	290	303	315	184	349	289	310	367	393	594	312	282	352	249	261	264	368	362	215	177	324	256	217	253	253	282	287	213	376	372	206	198	348	404	273	188	323	257	198	215	277	232	257	213	211	190
LDHA	675	648	1160	912	490	728	1276	709	662	463	387	679	393	619	450	825	633	706	593	461	631	840	607	678	538	906	705	600	608	1149	559	759	577	832	660	504	505	883	781	880	493	771	647	567	402	718	421	329	975
LDLR	50	83	88	142	109	82	89	120	87	340	253	150	137	172	167	173	165	140	134	113	161	147	141	177	145	124	123	101	97	112	91	182	128	84	106	110	224	98	67	226	116	106	59	137	69	66	93	63	94
LEAP2	156	74	129	16	45	49	110	16	39	98	79	29	0	46	75	3	5	141	164	0	18	54	214	53	15	96	154	30	34	152	219	15	56	108	181	56	53	109	183	42	64	122	175	32	61	48	23	28	73
LEF1	23	21	29	28	16	14	34	27	30	20	10	12	45	22	22	23	18	29	17	21	44	14	19	11	18	24	32	12	32	14	16	23	23	16	20	8	26	28	9	27	16	26	7	21	12	23	17	8	17
LEFTY1	0	0	2	0	0	0	0	0	0	0	0	0	0	0	0	1	0	0	1	0	0	0	0	0	0	0	1	1	0	0	0	0	1	0	0	0	0	0	0	0	0	0	0	0	0	0	1	0	1
LEFTY2	0	2	0	0	0	1	0	0	0	0	0	0	0	1	0	0	0	1	1	0	0	3	0	0	1	0	1	0	0	0	1	1	0	1	0	1	0	0	0	1	0	2	0	0	0	0	1	0	0
LEPROTL1	42	39	53	62	38	54	58	50	62	41	37	73	42	63	37	32	34	38	43	27	54	39	39	47	44	41	48	32	49	38	46	51	59	44	33	41	53	49	46	57	37	47	33	47	24	42	49	35	45
LGALS1	0	4	1	1	0	4	3	1	1	8	2	4	0	5	1	6	2	5	3	0	0	1	2	2	0	5	16	0	2	5	4	0	0	5	1	0	0	5	3	1	1	0	0	1	0	2	0	1	5
LGALS8	7	11	20	20	32	15	20	25	25	15	4	36	18	9	12	12	14	15	23	11	25	18	12	44	31	24	23	13	22	17	12	32	28	18	11	28	31	21	7	37	25	22	10	28	18	17	20	13	10
LGMN	67	82	85	356	99	88	98	122	119	40	45	109	51	91	64	61	63	91	60	64	97	61	50	78	67	76	50	47	111	87	72	79	76	59	59	59	69	112	71	128	68	82	80	98	65	105	70	56	99
LHB	0	0	0	0	0	0	0	1	0	0	0	2	1	0	0	0	0	1	1	0	1	0	1	0	0	0	0	1	0	0	0	0	1	2	0	1	2	0	0	1	0	0	0	2	0	0	1	1	1
LHCGR	0	0	0	0	0	1	0	0	0	0	0	0	1	0	0	0	0	0	0	0	0	0	0	0	1	0	0	0	0	0	0	0	0	0	0	0	0	0	0	0	0	0	0	0	0	0	0	0	1
LHX2	0	1	0	0	0	2	0	0	0	5	0	0	0	2	2	0	2	1	1	0	0	3	0	0	1	0	5	0	0	5	0	0	0	4	1	0	0	1	1	0	0	1	0	0	0	0	0	0	1
LHX8	2	0	0	0	1	1	2	6	3	1	1	2	0	0	0	1	0	2	0	2	2	1	1	1	0	0	2	2	0	0	1	1	2	1	1	1	0	2	0	7	4	0	1	5	1	1	7	0	0
LIG1	6	2	4	2	2	2	7	3	4	2	1	3	4	8	2	3	0	4	1	2	4	2	6	3	3	3	5	2	1	2	3	2	1	2	3	3	1	4	4	3	4	1	1	0	0	2	0	1	0
LILRA6	0	0	0	0	0	0	0	0	3	0	0	0	0	0	0	0	0	0	0	0	0	0	0	0	0	0	0	0	0	0	0	0	0	0	0	0	0	0	0	0	0	0	0	0	0	0	0	0	0
LILRB2	0	0	0	0	0	0	0	0	0	0	0	0	0	0	0	0	0	0	0	0	0	0	0	0	0	0	0	0	0	0	0	0	0	0	0	0	0	0	0	0	0	0	0	0	0	0	0	0	0
LIMS4	7	13	12	3	4	5	20	12	14	16	9	7	6	10	9	1	9	9	6	6	17	12	6	6	9	14	16	8	11	18	7	11	13	10	11	6	11	14	7	14	9	10	13	7	13	16	10	6	16
LINC00304	0	1	0	1	0	1	0	2	3	0	2	2	4	1	0	2	1	0	2	0	1	2	1	0	4	0	3	1	2	2	2	1	0	2	2	3	0	3	1	3	3	3	0	1	3	1	2	5	1
LINC00520	1	2	0	1	1	2	0	1	0	2	3	3	9	2	1	2	1	1	2	6	1	0	3	2	3	2	3	1	1	0	2	3	2	0	2	1	2	3	2	1	1	0	1	1	0	0	0	2	1
LINC00621	0	0	0	0	0	0	3	0	0	0	0	0	0	0	0	0	0	0	1	0	0	1	0	0	0	0	0	0	0	1	0	1	0	1	0	0	0	1	0	1	0	1	0	2	0	0	0	1	0
LINC00623	0	0	0	0	0	0	0	0	0	0	0	0	0	0	0	0	0	0	0	0	0	0	0	0	0	0	0	0	0	0	0	0	0	0	0	0	0	0	0	1	0	0	0	0	0	0	0	0	0
LIPA	422	366	347	464	441	412	436	627	429	409	299	694	382	452	474	501	346	493	565	456	523	439	499	624	441	548	569	499	557	491	501	583	503	468	417	541	686	478	468	688	598	375	506	648	409	369	510	345	376
LIX1	4	20	9	26	13	13	7	29	49	20	1	31	4	41	6	7	9	17	27	2	41	10	8	11	21	9	43	1	26	24	19	26	45	13	12	12	22	20	13	15	35	18	5	26	27	16	16	25	33
LMNA	1088	1239	1573	1513	1061	1687	1687	1325	1357	1142	1128	1448	981	1329	1310	1134	975	1838	1423	860	1479	1531	1529	1156	1134	1759	1539	828	1221	1838	1482	1311	1184	1307	1370	1033	1397	1825	1346	1445	1044	1339	1117	1211	852	1522	805	687	1338
LMNB1	12	27	28	16	10	20	20	17	20	11	3	18	4	22	10	12	9	16	18	2	4	16	10	16	7	23	35	12	16	17	17	9	15	25	17	12	7	21	17	23	9	25	17	14	9	13	7	7	19
LMO1	0	0	0	0	0	1	0	0	0	0	0	0	0	0	0	0	0	0	0	0	0	1	0	0	0	0	0	0	0	0	0	0	0	0	0	0	0	0	0	0	0	0	0	0	0	0	0	0	0
LMO3	0	2	3	0	0	3	2	0	0	0	0	1	0	1	1	1	1	2	1	0	0	2	0	0	1	2	2	0	0	3	2	0	0	1	1	0	1	2	0	1	3	3	0	1	1	1	0	1	0
LMOD1	4	9	2	13	14	7	3	10	19	0	4	7	1	2	2	4	3	5	2	0	18	5	3	5	19	2	7	4	7	8	4	10	17	3	3	3	8	10	5	6	3	7	7	0	5	9	7	4	6
LOC100505501	0	0	0	0	0	0	0	0	0	0	0	0	0	0	0	0	0	0	0	0	0	0	0	0	0	0	0	0	0	0	0	0	0	0	0	0	0	0	0	0	0	0	0	0	0	0	0	0	0
LOC100505564	0	0	0	0	0	0	0	0	0	0	0	0	0	0	0	0	0	0	0	0	0	0	0	0	0	0	0	0	0	0	0	0	0	0	0	0	0	0	0	0	0	0	0	0	0	0	0	0	0
LOC100505614	0	0	0	0	0	0	0	0	0	0	0	0	0	0	0	0	0	0	0	0	0	0	0	0	0	0	0	0	0	0	0	0	0	0	0	0	0	0	0	0	0	0	0	0	0	0	0	0	0
LOC100505812	0	0	1	1	2	0	1	0	0	1	0	1	0	1	1	0	0	1	0	0	1	0	0	0	1	1	0	0	1	0	4	0	0	0	0	0	0	1	1	1	0	0	0	0	0	0	1	1	2
LOC100506029	16	14	28	16	9	28	27	29	19	30	18	24	20	46	25	23	26	30	23	34	30	23	18	23	19	38	19	21	21	36	13	23	34	34	11	16	21	31	17	24	23	19	12	20	13	32	14	8	20
LOC100506051	1	1	0	0	0	0	2	0	1	1	0	0	1	1	2	0	0	0	0	0	1	0	0	1	0	1	1	1	1	2	0	1	0	0	1	0	0	0	0	0	2	1	0	0	0	0	0	0	0
LOC100506621	23	40	39	13	13	27	41	23	39	3	4	28	1	17	18	6	6	51	13	2	21	6	6	14	5	17	27	6	16	28	14	7	7	30	15	10	15	59	19	16	8	37	12	21	17	27	9	14	30
LOC100506948	14	13	16	10	24	15	16	20	11	10	8	22	5	14	9	9	6	5	11	6	14	12	19	14	15	14	15	7	23	22	9	12	12	15	7	16	6	12	9	17	9	16	11	17	8	8	16	5	16
LOC100510495	1	1	0	0	0	0	0	0	0	0	0	0	1	0	0	0	0	0	1	0	0	0	0	0	0	0	0	0	0	0	0	0	0	0	0	0	0	0	0	0	0	0	0	1	0	0	0	0	1
LOC220729	57	54	60	80	64	68	66	97	77	96	76	71	104	93	87	98	76	63	108	81	65	66	83	70	76	69	145	61	97	63	82	99	63	51	54	62	73	63	41	88	61	41	54	93	45	52	74	42	52
LOC283357	0	1	0	0	0	0	0	0	0	0	0	0	0	0	0	0	0	0	0	0	0	0	0	0	1	0	0	0	0	0	0	0	0	0	0	0	0	1	0	0	0	0	2	0	0	0	0	0	0
LOC284561	2	0	0	1	0	2	4	1	2	0	1	1	0	1	0	2	3	1	1	0	1	0	1	2	1	0	0	0	0	1	3	0	1	1	0	1	4	0	1	0	3	1	0	1	0	1	0	3	0
LOC285812	1	0	0	1	0	0	0	0	0	0	0	1	0	0	0	0	0	0	0	0	0	0	1	0	0	0	0	0	0	0	0	0	0	0	0	1	0	0	0	0	0	1	0	0	0	0	1	0	0
LOC286191	0	0	0	0	0	0	0	0	0	0	0	0	0	1	0	0	0	0	0	0	0	0	0	0	0	0	0	0	0	1	0	0	0	0	0	0	0	1	0	0	0	0	0	0	0	0	0	0	0
LOC652493	0	0	0	0	0	0	0	0	0	0	0	0	0	0	0	0	0	0	0	0	0	0	0	0	0	0	0	0	0	0	0	0	0	0	0	0	0	0	0	0	0	0	0	0	0	0	0	0	0
LOXL1	31	52	75	83	74	76	92	64	142	17	6	60	24	69	15	33	20	66	35	9	114	53	37	38	33	81	36	24	54	104	39	64	92	31	43	37	63	103	32	55	53	64	27	69	35	57	31	38	80
LPAR2	12	25	22	24	11	19	28	14	22	19	14	27	14	45	25	22	13	32	27	13	19	23	14	22	21	25	28	13	12	22	14	21	21	32	23	12	18	36	24	31	13	26	9	15	5	14	16	18	24
LPCAT1	3	5	13	4	4	4	11	5	7	6	3	4	2	9	4	5	3	7	7	4	7	6	9	9	4	7	15	3	4	13	6	6	7	7	5	3	4	8	3	19	6	8	6	3	1	5	7	1	9
LPGAT1	14	5	8	10	5	7	12	7	8	13	8	10	6	9	3	3	5	4	8	4	10	7	4	7	11	9	9	11	12	4	8	11	10	5	3	8	8	9	14	8	7	7	5	9	8	7	9	4	6
LPIN3	3	4	6	4	2	5	8	6	2	3	1	3	3	3	2	2	2	4	2	6	10	4	6	4	2	2	1	1	6	3	9	6	3	4	4	4	3	4	2	6	5	4	2	3	7	3	5	2	5
LRCH4	10	9	15	20	14	10	12	14	14	21	7	23	12	7	17	22	16	5	14	9	23	9	21	23	24	13	32	19	15	19	9	18	18	15	7	13	19	14	17	27	23	15	13	14	6	11	19	10	8
LRP1	138	172	356	135	260	321	296	296	314	104	78	272	163	194	157	210	160	271	206	112	318	224	309	175	220	222	344	143	204	261	274	215	227	239	234	202	255	281	156	287	192	251	147	274	148	205	193	160	221
LRP10	334	333	475	561	419	523	525	526	599	263	179	581	431	400	403	522	388	440	428	480	501	417	405	444	457	432	320	376	484	476	444	590	461	365	320	391	529	465	446	552	412	457	352	499	317	423	386	267	396
LRPAP1	2	0	4	1	2	1	3	2	7	1	0	6	3	0	1	2	3	0	2	2	5	1	2	3	2	2	1	4	1	6	2	6	4	6	2	0	3	3	2	5	3	1	0	5	1	0	3	2	0
LRRC34	1	4	1	2	1	1	1	2	2	1	1	1	3	4	1	4	2	0	3	5	1	2	4	1	0	2	3	0	1	4	1	4	2	0	8	2	6	4	4	3	0	2	1	0	0	2	1	0	0
LRRC3B	0	0	0	0	0	0	1	0	0	0	0	0	0	1	1	0	0	0	0	0	0	0	0	0	0	0	1	0	1	0	0	0	0	0	0	0	0	1	0	0	0	0	0	0	0	0	0	0	1
LRRC41	89	134	147	159	97	159	146	156	142	160	102	150	149	158	127	113	116	185	133	135	181	126	161	134	133	168	143	97	120	166	156	138	150	128	131	99	138	188	128	136	116	146	109	146	92	143	94	88	168
LRRFIP2	21	14	9	14	26	24	9	23	22	23	32	23	12	25	16	16	12	15	23	25	20	18	15	27	13	20	20	12	11	16	20	17	32	14	8	21	17	17	32	21	17	13	20	16	25	8	14	7	20
LSM1	79	96	146	125	89	109	169	99	133	109	56	124	77	108	81	67	71	83	108	94	128	137	87	116	108	114	99	92	128	120	108	113	162	86	76	92	98	135	110	123	88	111	91	120	75	119	73	65	117
LSM2	119	132	148	118	86	170	184	125	141	130	115	120	113	147	131	135	129	148	148	161	115	159	130	114	102	140	120	89	160	180	126	129	113	134	135	74	97	195	128	167	84	117	150	126	84	138	94	48	152
LSM5	137	136	121	137	97	149	144	126	115	93	89	95	71	94	114	86	52	126	134	80	103	94	106	69	79	130	86	61	111	147	107	86	101	84	104	69	90	143	122	105	89	101	145	77	80	114	76	57	102
LSM6	117	98	98	130	79	110	143	97	98	77	79	101	97	89	71	90	74	100	88	88	101	80	84	104	81	103	82	87	116	114	83	118	106	65	67	97	94	115	89	96	76	90	126	105	79	94	78	56	92
LSR	4	10	10	11	3	8	13	11	14	10	4	8	7	4	6	6	4	6	13	4	10	7	11	12	12	8	14	7	14	10	12	4	8	8	8	3	9	11	12	8	7	7	5	6	6	10	7	9	9
LSS	9	10	31	8	21	10	23	24	33	27	13	32	17	16	14	21	34	14	21	10	29	17	26	34	17	9	44	18	26	21	22	32	26	25	31	22	45	16	17	66	20	13	11	20	11	9	21	14	14
LST1	0	0	0	0	0	0	0	0	0	0	0	0	0	0	0	0	0	0	0	1	0	0	0	0	0	0	0	0	0	0	0	0	0	1	0	0	0	0	0	0	0	0	0	0	0	0	0	0	0
LTB	0	0	0	0	0	0	0	0	0	0	0	0	0	0	0	0	0	0	0	0	0	0	0	0	0	0	0	0	0	0	0	0	0	0	0	0	0	0	0	0	0	1	0	0	0	0	0	1	0
LTF	2	4	24	24	16	13	15	74	20	7	11	30	24	3	4	5	6	27	5	8	28	5	9	7	21	3	0	5	24	2	8	35	32	6	0	6	16	3	13	14	29	7	6	19	17	6	14	10	5
LUM	2097	2075	3132	1586	829	2574	4165	1043	3507	1175	609	1530	1012	1997	1588	1394	1829	3332	1541	664	2405	2026	1487	875	1479	2409	2012	689	1839	2817	1546	1698	1991	1875	1833	677	1243	2441	851	1340	1095	2372	1025	1124	689	1873	674	917	1691
LUZP6	15	27	13	27	27	32	13	25	27	33	13	29	16	17	21	17	22	30	33	16	22	20	16	21	19	27	25	28	27	34	19	23	37	15	27	24	24	27	36	18	30	11	27	31	17	17	25	17	24
LY96	0	0	0	0	0	0	0	0	0	0	0	1	0	0	0	0	0	0	0	0	0	0	0	0	0	0	0	0	0	0	0	0	1	0	0	0	0	0	0	0	0	0	0	2	0	0	0	0	0
LYAR	6	11	15	18	11	18	8	13	15	18	23	11	42	24	14	12	11	27	6	20	12	26	14	6	14	9	13	6	1	12	9	18	6	13	6	11	10	8	15	7	9	11	11	10	9	6	8	18	14
LYN	0	0	0	0	0	0	0	0	0	0	0	0	0	0	0	0	0	1	0	0	0	0	0	0	0	0	0	0	0	0	0	0	0	0	0	0	0	0	0	0	0	0	0	0	0	0	0	1	0
LYNX1	17	13	24	15	13	19	27	13	17	9	2	16	8	14	11	22	13	11	13	13	14	14	21	10	11	17	35	12	19	18	14	11	16	14	13	12	24	14	11	25	20	17	14	13	2	26	13	7	21
LYPD2	17	59	53	9	2	33	48	3	12	48	3	9	5	33	8	27	17	19	14	2	11	50	18	9	6	51	53	6	15	51	16	0	10	70	18	1	0	63	6	26	3	37	6	3	8	45	4	2	48
LYPLA1	1160	1095	1226	1090	1084	1448	1264	1396	1509	1013	877	1546	1115	1258	1122	1234	1011	1234	1293	1230	1307	1231	1155	1113	1099	1422	800	979	1326	1459	1348	1388	1252	1331	1242	991	1381	1464	1340	1444	1097	1268	1265	1242	854	1421	930	806	1139
LYRM1	74	82	125	117	97	118	156	156	145	121	83	156	107	129	92	127	117	144	105	148	125	127	124	127	139	147	101	116	166	154	140	154	151	96	113	116	176	134	109	174	107	114	108	125	89	101	98	82	139
LYSMD3	1	0	1	1	0	0	1	0	1	1	1	2	3	0	0	2	0	0	0	0	1	1	0	0	0	1	1	0	1	1	0	1	0	0	0	0	2	1	2	5	2	0	1	1	0	0	0	0	1
LYZ	120	137	147	147	37	157	113	69	71	142	93	83	12	103	71	66	28	86	276	18	48	171	190	147	45	120	181	86	50	138	166	35	94	154	188	83	68	149	344	207	124	218	245	75	120	110	83	26	161
MACF1	45	62	68	68	71	74	84	95	116	42	38	93	51	55	42	70	49	49	74	55	113	66	63	108	85	72	132	56	77	77	54	79	116	70	69	58	80	83	45	108	69	83	52	95	54	62	74	56	90
MAD2L1	6	4	6	1	2	7	9	3	4	8	8	4	2	10	4	5	2	7	7	3	6	3	3	2	2	2	2	5	5	5	3	1	6	4	3	3	4	10	7	3	1	3	3	2	2	9	7	6	2
MAFF	23	32	48	64	22	48	60	38	41	563	708	45	249	168	146	102	80	31	46	248	42	58	66	37	41	52	61	24	31	48	35	49	23	38	35	22	40	25	23	62	19	33	24	28	18	29	21	12	42
MAFG	12	17	21	22	11	13	16	24	11	39	29	19	81	23	27	30	16	14	16	68	30	30	16	12	18	14	21	11	16	23	19	19	19	13	11	14	25	17	8	23	9	9	11	15	10	12	17	8	15
MAGEA12	0	0	0	0	0	0	0	0	0	0	0	0	0	0	0	0	0	0	0	0	0	0	0	0	0	0	0	0	0	0	0	0	0	0	0	0	0	0	0	0	0	0	0	0	0	0	0	0	0
MAGEA2	0	0	0	0	0	0	0	0	0	0	0	0	0	0	0	0	0	0	0	0	0	0	0	0	0	0	2	0	0	0	0	0	0	0	0	0	0	0	1	0	0	0	1	0	0	0	0	0	0
MAGEA3	0	0	0	0	0	0	0	0	0	0	0	1	0	0	0	0	0	0	0	0	0	0	0	0	0	0	0	0	0	0	0	0	0	0	0	0	0	0	0	0	0	0	0	0	0	0	0	0	0
MAGEA6	1	0	1	1	1	0	0	1	0	0	0	3	0	0	0	0	0	1	2	1	0	2	0	0	0	0	2	0	0	1	0	0	0	0	0	0	0	1	1	0	0	0	3	0	0	0	0	0	1
MAGI1	30	35	44	41	42	32	39	60	48	23	16	49	32	21	24	37	32	35	52	21	66	38	45	51	53	42	83	42	58	40	52	63	47	48	40	47	60	35	32	51	56	40	32	59	29	38	51	36	36
MAL2	380	304	208	418	426	355	210	473	386	491	503	608	752	402	516	613	537	321	463	786	366	382	408	465	418	364	334	408	523	362	474	551	443	345	325	410	623	306	468	473	480	313	536	460	287	323	406	296	346
MALAT1	9760	11923	9954	11903	9170	12236	9626	13165	9402	8819	12100	10533	13444	10732	12349	12447	10617	9492	11787	11719	9978	9130	12503	11232	11649	10669	18178	9047	12079	11043	13826	12635	9840	13118	13636	8740	11440	12482	9168	11580	10483	8735	9397	11717	8956	8679	11041	7075	9033
MALT1	80	91	88	139	55	120	94	94	87	49	39	81	82	62	51	96	83	84	57	67	102	92	70	72	87	117	83	82	79	126	101	79	93	128	118	73	96	123	72	118	74	100	73	101	60	96	74	57	94
MAMLD1	0	0	1	3	0	0	0	3	0	0	0	0	0	0	1	1	0	0	0	0	1	0	0	0	1	0	0	0	0	0	1	1	0	0	0	1	0	1	0	0	0	2	0	1	0	0	1	2	0
MAN2B1	28	18	22	39	45	36	75	35	42	14	16	40	13	31	24	28	25	23	42	27	48	33	24	30	28	41	20	31	44	46	35	39	51	20	31	25	45	43	30	70	36	41	25	40	16	35	36	29	52
MANF	77	76	119	107	75	118	112	103	58	237	177	90	97	94	94	95	94	93	69	124	74	116	69	75	75	96	79	63	102	101	70	82	61	68	59	77	103	104	85	96	95	52	89	75	67	87	46	44	85
MAOA	220	248	249	306	230	283	254	403	331	281	165	398	237	255	227	284	256	280	233	253	313	281	199	380	283	311	481	225	304	343	269	372	371	320	257	210	297	338	319	359	290	223	258	330	191	251	301	198	277
MAOB	132	126	141	109	181	140	139	179	144	41	57	188	35	47	65	91	77	144	146	35	168	62	133	155	121	118	109	118	141	96	166	173	155	188	190	178	211	134	236	225	132	169	165	205	170	169	152	106	132
MAP1B	67	98	140	66	52	125	139	77	140	128	64	67	128	155	107	67	77	168	80	80	130	88	67	38	53	82	110	43	70	120	63	66	57	73	98	35	92	125	27	66	56	87	29	40	37	91	41	20	59
MAP1LC3A	133	125	150	142	145	169	147	156	203	338	424	177	244	255	230	155	124	178	207	228	157	135	141	136	117	164	141	134	145	141	159	166	169	144	147	126	172	191	201	161	120	149	177	143	117	168	136	96	159
MAP1LC3B	908	794	838	1107	989	1018	1057	1210	1134	4117	3580	1571	3703	2293	2018	2173	1568	1071	1254	3740	1281	1300	1268	1132	1324	1207	1169	1041	1389	1205	1022	1785	1314	1029	980	1093	1480	1168	1095	1334	1012	973	952	1159	710	1017	813	711	966
MAP2	11	23	9	22	4	25	14	4	6	58	11	10	30	59	8	19	8	16	17	14	10	26	11	12	7	26	48	10	3	37	13	11	4	7	9	2	11	22	16	7	5	7	4	0	5	17	7	4	28
MAP2K4	128	139	129	162	136	139	173	182	128	105	92	154	171	140	111	167	109	156	144	159	140	131	142	139	108	151	146	109	111	193	136	184	145	158	145	136	141	180	112	171	109	119	104	138	116	128	106	86	142
MAP2K5	4	1	5	5	4	4	6	2	5	2	2	7	6	1	2	4	1	3	3	4	2	0	3	6	2	3	4	4	1	5	1	4	4	4	1	2	2	2	3	2	1	2	3	4	4	6	1	4	2
MAP3K4	5	4	9	3	6	5	5	10	6	7	5	9	10	10	1	7	7	8	10	4	8	11	7	21	7	5	6	6	9	16	10	6	10	9	7	6	11	9	8	8	5	6	7	9	4	2	9	5	11
MAP4K4	60	75	75	75	68	98	95	92	89	69	50	115	104	86	61	106	56	86	79	96	86	73	55	102	79	79	118	64	63	88	74	102	64	57	70	75	104	93	62	121	83	76	63	88	64	61	72	38	83
MAP6	1	8	1	3	0	7	1	0	3	12	1	1	0	16	3	0	1	5	4	1	0	14	3	0	0	2	8	0	1	12	0	0	1	2	2	3	2	5	3	1	1	3	0	1	1	1	2	0	10
MAP7	120	90	159	180	146	172	117	212	85	168	223	204	278	158	172	134	127	142	135	142	159	133	164	130	163	174	132	135	108	128	159	213	158	138	102	137	195	142	150	134	97	131	160	149	120	186	111	85	164
MAPK1	14	10	16	19	10	17	17	13	20	16	7	19	12	14	7	15	18	15	22	9	23	10	17	21	15	19	11	10	22	13	8	28	14	11	14	9	18	16	10	29	11	17	18	16	14	14	21	11	14
MAPK12	2	5	3	4	0	2	6	2	2	2	1	2	4	3	2	3	1	1	5	4	3	2	3	2	0	0	3	1	0	4	2	0	3	2	3	1	3	6	4	2	3	3	1	0	1	0	1	3	3
MAPK13	299	304	420	376	288	333	473	402	391	370	298	492	407	326	348	465	351	338	426	433	440	405	386	449	373	447	484	372	444	418	411	434	421	373	321	330	500	440	415	643	331	373	397	421	258	399	288	224	436
MAPK14	60	68	54	51	50	55	57	74	71	79	39	78	55	67	55	54	53	49	68	51	90	60	81	79	67	84	177	58	70	92	71	65	80	115	93	38	66	107	92	87	60	85	50	42	46	66	70	28	83
[truncated: 1,499 more rows]
[truncated: 35 more columns]

## Sheet: Table S10
Table S10: linear modelling of concentration and time effects on gene expression
[truncated: 40 more rows]
